# Supplementary material for: Circadian Phase Shapes Muscle-Derived Extracellular Vesicle microRNA Profiles with Context-Dependent Modulation by Exercise in High-Fat-Diet-Fed Mice
Source: Nutrients. 2026 Mar 27;18(7):1076. doi: 10.3390/nu18071076 (PMC13074766; doi:10.3390/nu18071076)
Supplement: Supplementary file 1 [file nutrients-18-01076-s001.zip]

Archive with 1 entries (1 files):
- nutrients-4196936-supplementary.xlsx
