# Supplementary material for: Circadian Phase Shapes Muscle-Derived Extracellular Vesicle microRNA Profiles with Context-Dependent Modulation by Exercise in High-Fat-Diet-Fed Mice
Source: Nutrients. 2026 Mar 27;18(7):1076. doi: 10.3390/nu18071076 (PMC13074766; doi:10.3390/nu18071076)
Supplement: Supplementary file 1 [file nutrients-18-01076-s001.zip › nutrients-4196936-supplementary.xlsx]

## Sheet: README
Supplementary Tables
Circadian Phase Shapes Muscle-Derived Extracellular Vesicles microRNA Profiles with Context-Dependent Modulation by Exercise in High-Fat-Diet-Fed Mice
Sheet Name			Table No.		Content Description
S1-Composite_Phase			Table S1		Differential expression: Composite Phase (ZT15 vs ZT3)
S1-Composite_Exercise			Table S1		Differential expression: Composite Exercise (exe vs sed)
S1-ZT15sed_vs_ZT3sed			Table S1		Differential expression: ZT15-sed vs ZT3-sed
S1-ZT15exe_vs_ZT3exe			Table S1		Differential expression: ZT15-exe vs ZT3-exe
S1-ZT3exe_vs_ZT3sed			Table S1		Differential expression: ZT3-exe vs ZT3-sed
S1-ZT15exe_vs_ZT15sed			Table S1		Differential expression: ZT15-exe vs ZT15-sed
S2-Phase_Up_Targets			Table S2		Phase-up targets for Venn diagram validation
S2-Exercise_Up_Targets			Table S2		Exercise-up targets for Venn diagram validation
S2-Phase_Down_Targets			Table S2		Phase-down targets for Venn diagram validation
S2-Exercise_Down_Targets			Table S2		Exercise-down targets for Venn diagram validation
S3-GO_Phase_Up			Table S3		GO-BP enrichment: Core phase-up targets
S3-GO_Exercise_Up			Table S3		GO-BP enrichment: Core exercise-up targets
S3-GO_Phase_Down			Table S3		GO-BP enrichment: Core phase-down targets
S3-GO_Exercise_Down			Table S3		GO-BP enrichment: Core exercise-down targets
S4-KEGG_Phase_Up			Table S4		KEGG pathway enrichment: Core phase-up targets
S4-KEGG_Exercise_Up			Table S4		KEGG pathway enrichment: Core exercise-up targets
S4-KEGG_Phase_Down			Table S4		KEGG pathway enrichment: Core phase-down targets
S4-KEGG_Exercise_Down			Table S4		KEGG pathway enrichment: Core exercise-down targets
Analysis Parameters
Parameter				Description
Sample size				n = 3 biological replicates per group (each replicate pooled from 2 mice)
miRNA-target database				miRTarBase Release 10 (Mus musculus)
Enrichment analysis tool				DAVID 2025 (v2025_1)
GO-BP significance threshold				FDR < 0.05, Count ≥ 5
KEGG significance threshold				FDR < 0.05 (upregulated), FDR < 0.10 (downregulated), Count ≥ 3
Background				Mus musculus (DAVID default database)
Data Scope
Table		Data Inclusion Criteria
Table S1		All detected miRNAs (no filtering applied)
Table S2		miRTarBase-validated targets from all comparisons for Venn diagram validation
Table S3		Only significantly enriched GO-BP terms
Table S4		Only significantly enriched KEGG pathways

## Sheet: S1-Composite_Phase
Table S1. Differential expression statistics of EV-enriched miRNAs
Comparison: Composite Phase effect (ZT15 vs. ZT3)
Sample size: ZT15 (n=6 biological replicates), ZT3 (n=6 biological replicates).
Differential expression analysis: DESeq2 (Galaxy v2.11.40.8) with median-of-ratios normalization. Statistical test: Wald test.
miRNA	BaseMean	log2FoldChange	lfcSE	stat	pvalue	padj
mmu-miR-127-3p	35.5505	0.81359	0.291857	2.78764	0.00530942	0.685809
mmu-miR-2137	195.036	-0.731549	0.279685	-2.61562	0.00890662	0.685809
mmu-miR-26b-5p	1593.25	0.326096	0.139353	2.34007	0.0192799	0.689802
mmu-miR-122-5p	295.898	-1.58075	0.678358	-2.33025	0.0197927	0.689802
mmu-miR-133b-3p	436.346	-0.265552	0.116287	-2.28358	0.0223962	0.689802
mmu-miR-1a-3p	253603	0.462532	0.20972	2.20547	0.0274209	0.696847
mmu-miR-1b-5p	1352.38	0.409966	0.190816	2.14849	0.0316748	0.696847
mmu-miR-30e-3p	87.4527	0.462638	0.238534	1.9395	0.05244	0.938256
mmu-miR-126a-3p	552.399	0.459642	0.239372	1.9202	0.0548331	0.938256
mmu-miR-378a-5p	107.156	0.295676	0.166073	1.7804	0.0750109	0.971146
mmu-miR-30c-2-3p	10.2208	0.733354	0.440027	1.66661	0.0955922	0.971146
mmu-miR-92a-3p	66.3673	-0.316846	0.190257	-1.66536	0.0958412	0.971146
mmu-miR-145a-5p	186.943	-0.230171	0.138276	-1.66458	0.0959961	0.971146
mmu-miR-152-3p	130.251	0.292248	0.183881	1.58933	0.111986	0.971146
mmu-miR-34a-5p	35.022	0.451869	0.288818	1.56455	0.117689	0.971146
mmu-miR-195a-5p	126.192	0.265572	0.177862	1.49314	0.135401	0.971146
mmu-miR-20a-5p	8.65618	0.980876	0.657471	1.49189	0.135727	0.971146
mmu-miR-151-3p	26.5367	-0.401937	0.271046	-1.48291	0.138098	0.971146
mmu-miR-1198-5p	11.6053	-0.641171	0.437657	-1.46501	0.142919	0.971146
mmu-miR-379-5p	19.9343	-0.427801	0.292117	-1.46449	0.143061	0.971146
mmu-miR-185-5p	31.7705	-0.335806	0.235889	-1.42358	0.154569	0.971146
mmu-miR-206-3p	1577.96	-0.35131	0.253841	-1.38398	0.166365	0.971146
mmu-miR-30d-5p	291.109	-0.293066	0.221343	-1.32403	0.185492	0.971146
mmu-miR-25-3p	68.2816	-0.281448	0.212973	-1.32152	0.186329	0.971146
mmu-miR-434-3p	18.7136	-0.453003	0.347066	-1.30523	0.191813	0.971146
mmu-miR-190a-5p	44.6648	0.399335	0.309675	1.28953	0.197215	0.971146
mmu-miR-324-5p	9.38182	0.617991	0.481315	1.28396	0.199155	0.971146
mmu-miR-24-3p	210.808	-0.206784	0.162042	-1.27611	0.201916	0.971146
mmu-miR-223-3p	101.733	0.265462	0.211506	1.2551	0.209442	0.971146
mmu-miR-27a-3p	60.8909	0.294172	0.236349	1.24465	0.21326	0.971146
mmu-miR-100-5p	155.486	-0.20152	0.164502	-1.22503	0.220564	0.971146
mmu-miR-615-3p	21.7182	0.429252	0.36592	1.17308	0.240765	0.971146
mmu-miR-6240	17.9885	-0.5931	0.524859	-1.13002	0.258469	0.971146
mmu-miR-486b-3p	96.1522	0.205288	0.184084	1.11518	0.264772	0.971146
mmu-miR-139-5p	2.90412	-2.81325	2.57956	-1.09059	0.275453	0.971146
mmu-miR-7a-5p	20.2383	0.472059	0.439814	1.07332	0.28313	0.971146
mmu-miR-125b-5p	1801.79	0.208671	0.196578	1.06152	0.288455	0.971146
mmu-miR-1981-5p	43.5022	-0.380764	0.360484	-1.05626	0.290851	0.971146
mmu-miR-486a-5p	126.332	-0.199354	0.189445	-1.05231	0.292659	0.971146
mmu-miR-128-3p	342.159	-0.131066	0.125366	-1.04547	0.295806	0.971146
mmu-miR-342-3p	80.8285	-0.23777	0.228584	-1.04018	0.298255	0.971146
mmu-miR-26a-5p	5987.48	0.135384	0.134148	1.00921	0.312873	0.971146
mmu-miR-143-3p	3426.3	0.21139	0.210636	1.00358	0.31558	0.971146
mmu-miR-425-5p	25.4999	0.370363	0.369292	1.0029	0.315909	0.971146
mmu-miR-3473b	99.2358	0.229336	0.233416	0.982523	0.325842	0.971146
mmu-miR-22-3p	155.819	-0.232099	0.243446	-0.953388	0.340393	0.971146
mmu-miR-148b-3p	41.2905	0.252172	0.26616	0.947446	0.343411	0.971146
mmu-miR-146a-5p	58.9239	-0.236779	0.253748	-0.933129	0.350754	0.971146
mmu-miR-136-3p	6.24305	-1.01173	1.10698	-0.91396	0.360738	0.971146
mmu-miR-664-5p	10.6488	-0.48609	0.533069	-0.911871	0.361837	0.971146
mmu-miR-486b-5p	781.453	-0.16293	0.186247	-0.874806	0.381679	0.971146
mmu-miR-365-2-5p	10.3859	-0.464999	0.542669	-0.856874	0.391515	0.971146
mmu-miR-322-5p	48.9191	0.238077	0.283517	0.839726	0.401062	0.971146
mmu-miR-203-3p	13.412	0.34846	0.416281	0.837078	0.402549	0.971146
mmu-miR-133a-5p	39.6265	-0.289803	0.346219	-0.837052	0.402563	0.971146
mmu-miR-107-3p	29.8309	0.240683	0.29722	0.809781	0.418066	0.971146
mmu-miR-192-5p	54.4981	-0.183187	0.228278	-0.802472	0.42228	0.971146
mmu-miR-29c-5p	14.0472	0.320643	0.402523	0.796583	0.425693	0.971146
mmu-miR-221-3p	13.8228	-0.362935	0.460705	-0.787781	0.430825	0.971146
mmu-miR-382-5p	3.62428	-1.63602	2.25313	-0.726108	0.467773	0.971146
mmu-miR-1195	11.9898	-0.335796	0.475994	-0.705462	0.480522	0.971146
mmu-miR-146b-5p	31.4822	0.216615	0.309324	0.700285	0.483749	0.971146
mmu-miR-22-5p	12.4862	-0.277716	0.399893	-0.694476	0.487384	0.971146
mmu-miR-10a-5p	149.694	-0.0916083	0.13209	-0.69353	0.487977	0.971146
mmu-miR-30e-5p	70.395	-0.238724	0.345828	-0.690299	0.490006	0.971146
mmu-miR-143-5p	20.7216	0.209797	0.308577	0.679884	0.496578	0.971146
mmu-miR-361-3p	10.4226	-0.300093	0.445923	-0.67297	0.500967	0.971146
mmu-miR-320-3p	27.5885	0.203795	0.30604	0.665908	0.50547	0.971146
mmu-miR-10b-5p	212.062	0.147463	0.224457	0.656975	0.511197	0.971146
mmu-miR-30a-5p	554.066	-0.185637	0.291062	-0.637791	0.52361	0.971146
mmu-miR-186-5p	49.4162	-0.169878	0.272923	-0.622441	0.533652	0.971146
mmu-miR-21a-5p	292.035	-0.128316	0.20653	-0.621292	0.534408	0.971146
mmu-miR-126a-5p	42.0383	0.14404	0.239998	0.600173	0.548391	0.971146
mmu-miR-3473e	23.2874	0.214974	0.37012	0.580821	0.561361	0.971146
mmu-miR-339-5p	13.5918	0.260847	0.458911	0.568403	0.569761	0.971146
mmu-let-7f-5p	4296.86	0.196349	0.353167	0.555965	0.578235	0.971146
mmu-let-7d-3p	6.18881	-0.589224	1.067	-0.552223	0.580796	0.971146
mmu-miR-155-5p	37.9933	-0.143863	0.261998	-0.549101	0.582936	0.971146
mmu-let-7a-5p	2367.31	-0.226138	0.413571	-0.546794	0.58452	0.971146
mmu-miR-1895	1.58192	-1.6345	3.02333	-0.54063	0.588763	0.971146
mmu-miR-103-3p	60.3294	0.178948	0.332044	0.538928	0.589937	0.971146
mmu-miR-191-5p	498.271	-0.0984168	0.196349	-0.501235	0.616206	0.971146
mmu-miR-378a-3p	2408.61	0.0925617	0.185415	0.499215	0.617628	0.971146
mmu-miR-150-5p	46.4699	0.129115	0.259374	0.497794	0.618629	0.971146
mmu-miR-148a-3p	191.656	0.118769	0.245532	0.483721	0.628584	0.971146
mmu-miR-99a-5p	97.8394	-0.114167	0.236685	-0.482357	0.629552	0.971146
mmu-miR-328-3p	359.603	-0.0725297	0.152652	-0.475131	0.634694	0.971146
mmu-miR-466i-5p	3.79293	-0.829071	1.7511	-0.473457	0.635887	0.971146
mmu-miR-29c-3p	2465.43	0.186011	0.394292	0.471759	0.637099	0.971146
mmu-miR-125a-5p	508.941	0.0917021	0.201519	0.455055	0.649069	0.971146
mmu-miR-335-5p	16.2233	0.268628	0.597039	0.449934	0.652758	0.971146
mmu-miR-204-5p	3.69705	0.77589	1.76411	0.439819	0.660068	0.971146
mmu-miR-6236	57.2983	-0.142091	0.324447	-0.437949	0.661423	0.971146
mmu-let-7g-5p	97.4021	0.144862	0.339276	0.426974	0.669398	0.971146
mmu-miR-196a-5p	1860.79	-0.237056	0.562875	-0.421153	0.673644	0.971146
mmu-miR-497a-5p	4.16234	0.58301	1.41135	0.413086	0.679544	0.971146
mmu-miR-28a-3p	15.5001	0.142612	0.346026	0.412143	0.680234	0.971146
mmu-miR-1839-5p	21.7628	-0.126021	0.314467	-0.400745	0.688608	0.971146
mmu-miR-29b-3p	181.247	0.0844352	0.212193	0.397917	0.690691	0.971146
mmu-miR-714	16.1019	-0.176674	0.471462	-0.374736	0.707857	0.971146
mmu-let-7b-5p	4033.1	-0.230894	0.62884	-0.367175	0.713489	0.971146
mmu-miR-23a-3p	424.586	-0.0607147	0.166775	-0.364052	0.715819	0.971146
mmu-miR-3068-5p	5.16088	-0.389107	1.10552	-0.351967	0.724863	0.971146
mmu-miR-345-3p	26.6384	0.119108	0.340873	0.34942	0.726774	0.971146
mmu-miR-30a-3p	926.78	-0.0772956	0.23524	-0.328581	0.742472	0.971146
mmu-miR-133a-3p	17341.7	-0.0334993	0.102261	-0.327586	0.743225	0.971146
mmu-miR-1191a	4.56961	0.386184	1.17899	0.327554	0.743249	0.971146
mmu-miR-361-5p	27.8501	-0.110052	0.336724	-0.326833	0.743794	0.971146
mmu-miR-93-5p	50.0521	-0.0714878	0.222097	-0.321877	0.747546	0.971146
mmu-miR-101c	381.913	0.196495	0.615684	0.319149	0.749614	0.971146
mmu-let-7c-5p	6521.39	-0.148193	0.473985	-0.312653	0.754544	0.971146
mmu-miR-29a-3p	4911.32	0.107784	0.349365	0.308513	0.757692	0.971146
mmu-miR-98-5p	19.5709	0.163956	0.536201	0.305773	0.759777	0.971146
mmu-miR-378c	116.935	0.0654667	0.218348	0.299828	0.764308	0.971146
mmu-miR-30b-5p	2.92734	0.570958	1.98644	0.287428	0.773785	0.971146
mmu-miR-674-3p	3.79849	-0.506776	1.76632	-0.286911	0.774181	0.971146
mmu-miR-744-5p	19.1234	0.0995728	0.358732	0.277568	0.781344	0.971146
mmu-miR-199a-5p	74.7725	0.0532492	0.195592	0.272246	0.785433	0.971146
mmu-miR-142a-3p	6.56555	-0.269523	1.04569	-0.257747	0.796602	0.971146
mmu-miR-125b-2-3p	9.50651	-0.185108	0.743162	-0.249082	0.803298	0.971146
mmu-miR-101a-3p	1778.83	0.0666764	0.272193	0.24496	0.806488	0.971146
mmu-miR-676-3p	111.89	-0.0752605	0.311416	-0.241672	0.809034	0.971146
mmu-miR-378b	48.4029	0.0890321	0.368719	0.241464	0.809196	0.971146
mmu-miR-130a-3p	2.89939	0.507653	2.39958	0.211559	0.832451	0.971146
mmu-miR-193a-5p	2.80766	0.430861	2.0782	0.207325	0.835756	0.971146
mmu-let-7i-5p	1079.87	-0.0804894	0.39511	-0.203714	0.838577	0.971146
mmu-miR-196b-5p	201.767	-0.058572	0.291232	-0.201118	0.840606	0.971146
mmu-miR-27b-3p	579.56	-0.0221683	0.111018	-0.199682	0.841729	0.971146
mmu-miR-199a-3p/mmu-miR-199b-3p	767.214	0.0486511	0.249363	0.195102	0.845313	0.971146
mmu-miR-145a-3p	5.6298	-0.216778	1.12709	-0.192334	0.84748	0.971146
mmu-miR-5126	10.3015	-0.124975	0.65218	-0.191627	0.848035	0.971146
mmu-miR-15a-5p	7.27803	0.170099	1.08925	0.156161	0.875906	0.971146
mmu-miR-30c-5p	45.2603	0.0487094	0.325486	0.149651	0.88104	0.971146
mmu-miR-423-5p	20.8641	-0.0607133	0.406354	-0.14941	0.88123	0.971146
mmu-miR-365-3p	36.9273	0.0355878	0.249947	0.142382	0.886779	0.971146
mmu-let-7e-5p	81.873	0.0484174	0.348007	0.139127	0.889349	0.971146
mmu-miR-149-5p	45.1866	-0.033786	0.272093	-0.124171	0.90118	0.971146
mmu-miR-532-5p	82.2363	-0.0274619	0.223916	-0.122643	0.90239	0.971146
mmu-miR-1968-5p	3.1142	0.229428	1.91386	0.119877	0.90458	0.971146
mmu-miR-340-5p	9.9241	-0.151631	1.34319	-0.112889	0.910119	0.971146
mmu-miR-708-5p	1.67491	0.329089	3.01261	0.109237	0.913014	0.971146
mmu-miR-300-3p	8.2029	-0.104988	1.08489	-0.0967735	0.922906	0.971146
mmu-miR-709	26.589	0.0346584	0.359997	0.096274	0.923303	0.971146
mmu-miR-101b-3p	1957.1	0.0239737	0.263107	0.0911176	0.927399	0.971146
mmu-miR-181a-5p	116.729	-0.0211224	0.245411	-0.0860695	0.931411	0.971146
mmu-miR-486a-3p	13.8449	0.0305778	0.366	0.083546	0.933417	0.971146
mmu-miR-99b-5p	63.0305	-0.0203984	0.261718	-0.0779406	0.937875	0.971146
mmu-miR-140-3p	87.9693	-0.0177832	0.237158	-0.0749846	0.940227	0.971146
mmu-let-7d-5p	166.415	-0.0228807	0.317035	-0.0721707	0.942466	0.971146
mmu-miR-16-5p	6381.25	-0.00687612	0.12155	-0.0565702	0.954888	0.971146
mmu-miR-181b-5p	109.074	-0.0102162	0.201059	-0.0508122	0.959475	0.971146
mmu-miR-6538	18.9911	-0.0252751	0.539849	-0.0468188	0.962658	0.971146
mmu-miR-23b-3p	62.363	-0.0093447	0.211988	-0.0440813	0.96484	0.971146
mmu-miR-1a-1-5p	6.99725	-0.00202279	1.03952	-0.00194589	0.998447	0.998447
mmu-miR-19b-3p	3.01275	-0.742899	2.11258	-0.351655	NA	NA

## Sheet: S1-Composite_Exercise
Table S1. Differential expression statistics of EV-enriched miRNAs
Comparison: Composite Exercise effect (exe vs. sed)
Sample size: exe (n=6 biological replicates), sed (n=6 biological replicates).
Differential expression analysis: DESeq2 (Galaxy v2.11.40.8) with median-of-ratios normalization. Statistical test: Wald test.
miRNA	BaseMean	log2FoldChange	lfcSE	stat	pvalue	padj
mmu-miR-486b-3p	96.1522	-0.546205	0.183988	-2.9687	0.00299059	0.297275
mmu-miR-100-5p	155.486	0.472014	0.16468	2.86625	0.00415368	0.297275
mmu-miR-1b-5p	1352.38	0.526536	0.190817	2.75938	0.00579108	0.297275
mmu-miR-1a-3p	253603	0.518144	0.20972	2.47064	0.0134871	0.45164
mmu-miR-6538	18.9911	1.3004	0.541595	2.40105	0.0163483	0.45164
mmu-miR-27b-3p	579.56	0.258341	0.111036	2.32664	0.0199843	0.45164
mmu-miR-21a-5p	292.035	0.478493	0.206555	2.31653	0.0205291	0.45164
mmu-let-7i-5p	1079.87	-0.85962	0.39511	-2.17565	0.0295815	0.531743
mmu-miR-150-5p	46.4699	-0.559038	0.259282	-2.1561	0.0310759	0.531743
mmu-miR-28a-3p	15.5001	-0.730669	0.345932	-2.11217	0.0346715	0.533941
mmu-miR-151-3p	26.5367	-0.533345	0.271084	-1.96745	0.0491309	0.687833
mmu-miR-130a-3p	2.89939	-4.53862	2.41303	-1.88088	0.0599882	0.714399
mmu-miR-30d-5p	291.109	-0.407293	0.221344	-1.84009	0.0657543	0.714399
mmu-miR-27a-3p	60.8909	0.426483	0.236505	1.80328	0.0713447	0.714399
mmu-miR-6240	17.9885	0.933138	0.525977	1.7741	0.076046	0.714399
mmu-miR-29c-5p	14.0472	-0.708688	0.401994	-1.76293	0.0779116	0.714399
mmu-let-7e-5p	81.873	-0.601734	0.348004	-1.7291	0.0837908	0.714399
mmu-miR-99a-5p	97.8394	0.401531	0.236804	1.69563	0.089956	0.714399
mmu-miR-192-5p	54.4981	0.386479	0.228704	1.68987	0.091053	0.714399
mmu-miR-486b-5p	781.453	-0.313066	0.186247	-1.68092	0.0927791	0.714399
mmu-miR-25-3p	68.2816	-0.333864	0.212973	-1.56764	0.116966	0.796213
mmu-miR-92a-3p	66.3673	-0.296452	0.190257	-1.55816	0.119195	0.796213
mmu-miR-22-3p	155.819	0.37024	0.243487	1.52057	0.128368	0.796213
mmu-miR-382-5p	3.62428	-3.43074	2.25738	-1.51979	0.128563	0.796213
mmu-miR-146a-5p	58.9239	-0.376796	0.253748	-1.48492	0.137564	0.796213
mmu-miR-126a-5p	42.0383	0.355409	0.240362	1.47864	0.139236	0.796213
mmu-miR-2137	195.036	-0.413167	0.279677	-1.4773	0.139596	0.796213
mmu-miR-10b-5p	212.062	0.322239	0.224471	1.43555	0.151131	0.829542
mmu-miR-486a-5p	126.332	-0.267991	0.189444	-1.41462	0.15718	0.829542
mmu-let-7g-5p	97.4021	-0.474725	0.339263	-1.39928	0.161729	0.829542
mmu-miR-16-5p	6381.25	-0.167977	0.12155	-1.38195	0.166986	0.829542
mmu-miR-1191a	4.56961	1.60389	1.18342	1.3553	0.175322	0.843736
mmu-miR-708-5p	1.67491	3.99295	3.0191	1.32256	0.185981	0.846554
mmu-miR-143-5p	20.7216	0.408258	0.309333	1.3198	0.186902	0.846554
mmu-miR-378a-5p	107.156	-0.210159	0.165902	-1.26676	0.20524	0.890754
mmu-miR-142a-3p	6.56555	1.31857	1.04777	1.25845	0.208228	0.890754
mmu-miR-3068-5p	5.16088	1.34894	1.10852	1.21689	0.223647	0.905043
mmu-miR-709	26.589	-0.417806	0.359916	-1.16084	0.245706	0.905043
mmu-miR-328-3p	359.603	-0.177161	0.152651	-1.16057	0.245819	0.905043
mmu-miR-497a-5p	4.16234	1.63495	1.41424	1.15607	0.247655	0.905043
mmu-miR-1895	1.58192	3.49699	3.02849	1.1547	0.248215	0.905043
mmu-miR-378a-3p	2408.61	0.210302	0.185415	1.13423	0.256699	0.905043
mmu-miR-181b-5p	109.074	-0.226841	0.201041	-1.12833	0.25918	0.905043
mmu-miR-24-3p	210.808	-0.180647	0.162044	-1.1148	0.264936	0.905043
mmu-miR-30a-5p	554.066	-0.324017	0.291062	-1.11323	0.265611	0.905043
mmu-miR-5126	10.3015	0.699044	0.653293	1.07003	0.284605	0.905043
mmu-miR-664-5p	10.6488	-0.564798	0.533081	-1.0595	0.289374	0.905043
mmu-let-7d-3p	6.18881	1.11146	1.06855	1.04016	0.298267	0.905043
mmu-miR-423-5p	20.8641	-0.409822	0.406312	-1.00864	0.313148	0.905043
mmu-miR-10a-5p	149.694	0.133217	0.132194	1.00774	0.31358	0.905043
mmu-let-7a-5p	2367.31	-0.404078	0.413571	-0.977045	0.328547	0.905043
mmu-miR-93-5p	50.0521	0.21714	0.222375	0.976457	0.328838	0.905043
mmu-miR-133a-3p	17341.7	-0.0998471	0.102261	-0.976393	0.32887	0.905043
mmu-miR-34a-5p	35.022	0.277379	0.288665	0.960902	0.336601	0.905043
mmu-miR-128-3p	342.159	0.118629	0.125389	0.94609	0.344103	0.905043
mmu-let-7c-5p	6521.39	-0.44632	0.473985	-0.941633	0.34638	0.905043
mmu-let-7f-5p	4296.86	-0.330079	0.353167	-0.934625	0.349981	0.905043
mmu-miR-136-3p	6.24305	1.0304	1.10792	0.930035	0.352353	0.905043
mmu-miR-466i-5p	3.79293	-1.62471	1.7518	-0.927455	0.35369	0.905043
mmu-miR-1198-5p	11.6053	-0.3987	0.437305	-0.911721	0.361916	0.905043
mmu-miR-139-5p	2.90412	-2.33949	2.57855	-0.907288	0.364255	0.905043
mmu-miR-30b-5p	2.92734	-1.79179	1.98736	-0.901594	0.367273	0.905043
mmu-miR-185-5p	31.7705	0.210203	0.236561	0.888578	0.37423	0.905043
mmu-miR-20a-5p	8.65618	0.574038	0.656288	0.874674	0.381751	0.905043
mmu-miR-30e-3p	87.4527	0.205897	0.238459	0.863449	0.387891	0.905043
mmu-miR-1a-1-5p	6.99725	0.893079	1.04037	0.858426	0.390657	0.905043
mmu-miR-340-5p	9.9241	1.08567	1.34349	0.808102	0.419032	0.905043
mmu-let-7b-5p	4033.1	-0.496877	0.62884	-0.790148	0.429441	0.905043
mmu-miR-199a-3p/mmu-miR-199b-3p	767.214	0.192085	0.249363	0.770303	0.44112	0.905043
mmu-miR-145a-5p	186.943	-0.105017	0.138291	-0.75939	0.447619	0.905043
mmu-miR-676-3p	111.89	-0.233059	0.311413	-0.748392	0.454224	0.905043
mmu-miR-193a-5p	2.80766	-1.52962	2.0787	-0.735856	0.461818	0.905043
mmu-miR-26a-5p	5987.48	-0.0973017	0.134148	-0.725331	0.468249	0.905043
mmu-miR-23b-3p	62.363	-0.148474	0.211962	-0.700477	0.483629	0.905043
mmu-miR-3473b	99.2358	-0.16264	0.233363	-0.696941	0.48584	0.905043
mmu-miR-615-3p	21.7182	-0.252415	0.365287	-0.691006	0.489562	0.905043
mmu-miR-3473e	23.2874	-0.255422	0.369875	-0.690562	0.489841	0.905043
mmu-miR-148b-3p	41.2905	0.183562	0.266154	0.689682	0.490394	0.905043
mmu-miR-26b-5p	1593.25	0.095734	0.139352	0.686993	0.492087	0.905043
mmu-miR-126a-3p	552.399	0.1606	0.23937	0.670926	0.502268	0.905043
mmu-miR-361-5p	27.8501	-0.221481	0.336711	-0.657778	0.510681	0.905043
mmu-miR-365-3p	36.9273	0.161465	0.250152	0.645468	0.518624	0.905043
mmu-miR-320-3p	27.5885	0.194904	0.306116	0.636698	0.524322	0.905043
mmu-miR-223-3p	101.733	-0.134334	0.211431	-0.635357	0.525195	0.905043
mmu-miR-30c-2-3p	10.2208	-0.274053	0.436448	-0.627917	0.530058	0.905043
mmu-miR-339-5p	13.5918	0.285677	0.459073	0.622291	0.533751	0.905043
mmu-miR-190a-5p	44.6648	0.191324	0.309585	0.618001	0.536575	0.905043
mmu-miR-145a-3p	5.6298	0.691425	1.1278	0.613075	0.539827	0.905043
mmu-miR-196b-5p	201.767	0.175111	0.291238	0.601265	0.547663	0.905043
mmu-miR-486a-3p	13.8449	-0.218011	0.365769	-0.596035	0.551152	0.905043
mmu-miR-1839-5p	21.7628	0.187264	0.314966	0.594552	0.552143	0.905043
mmu-miR-143-3p	3426.3	0.123915	0.210636	0.588289	0.556339	0.905043
mmu-miR-361-3p	10.4226	0.260581	0.447026	0.582922	0.559946	0.905043
mmu-miR-199a-5p	74.7725	0.111668	0.195656	0.570737	0.568178	0.905043
mmu-miR-181a-5p	116.729	-0.138009	0.245407	-0.562368	0.573865	0.905043
mmu-miR-133b-3p	436.346	-0.0648768	0.116294	-0.557867	0.576935	0.905043
mmu-miR-29c-3p	2465.43	-0.216693	0.394292	-0.549574	0.582612	0.905043
mmu-miR-101c	381.913	0.332542	0.615684	0.540118	0.589116	0.905043
mmu-miR-101a-3p	1778.83	0.144174	0.272193	0.529675	0.596337	0.905043
mmu-miR-125a-5p	508.941	-0.104292	0.201517	-0.517532	0.604785	0.905043
mmu-miR-335-5p	16.2233	0.308537	0.597097	0.516728	0.605346	0.905043
mmu-miR-7a-5p	20.2383	-0.226947	0.439337	-0.516568	0.605458	0.905043
mmu-miR-186-5p	49.4162	0.139798	0.273045	0.511996	0.608654	0.905043
mmu-miR-103-3p	60.3294	-0.166806	0.332006	-0.50242	0.615372	0.905043
mmu-miR-107-3p	29.8309	-0.145022	0.296943	-0.488381	0.62528	0.905043
mmu-miR-122-5p	295.898	0.322695	0.678356	0.475702	0.634287	0.905043
mmu-miR-378b	48.4029	0.175119	0.368748	0.474901	0.634858	0.905043
mmu-miR-101b-3p	1957.1	0.124058	0.263107	0.471511	0.637276	0.905043
mmu-miR-714	16.1019	0.220269	0.471783	0.466885	0.640582	0.905043
mmu-miR-744-5p	19.1234	0.158907	0.358923	0.442732	0.657959	0.906851
mmu-miR-133a-5p	39.6265	0.153014	0.346322	0.441826	0.658615	0.906851
mmu-miR-1981-5p	43.5022	-0.158432	0.36049	-0.43949	0.660307	0.906851
mmu-miR-324-5p	9.38182	-0.207111	0.478927	-0.432447	0.665416	0.906851
mmu-miR-196a-5p	1860.79	-0.224526	0.562875	-0.398891	0.689973	0.914886
mmu-miR-6236	57.2983	-0.127106	0.324453	-0.391756	0.695239	0.914886
mmu-miR-221-3p	13.8228	0.175361	0.461108	0.380302	0.703721	0.914886
mmu-miR-125b-2-3p	9.50651	-0.275789	0.743157	-0.371104	0.71056	0.914886
mmu-miR-195a-5p	126.192	0.0658566	0.177819	0.370357	0.711116	0.914886
mmu-miR-29b-3p	181.247	-0.0784422	0.212187	-0.369684	0.711618	0.914886
mmu-miR-30c-5p	45.2603	-0.119759	0.325461	-0.367967	0.712898	0.914886
mmu-miR-1195	11.9898	-0.170611	0.476043	-0.358395	0.720048	0.916425
mmu-miR-342-3p	80.8285	-0.0767663	0.228608	-0.335799	0.737023	0.917466
mmu-miR-191-5p	498.271	-0.0645824	0.196349	-0.328916	0.742219	0.917466
mmu-miR-127-3p	35.5505	-0.0945641	0.29073	-0.325265	0.744981	0.917466
mmu-miR-1968-5p	3.1142	-0.567082	1.91377	-0.296317	0.766988	0.917466
mmu-miR-322-5p	48.9191	0.0839868	0.28347	0.296281	0.767016	0.917466
mmu-miR-155-5p	37.9933	0.0773694	0.262172	0.295109	0.76791	0.917466
mmu-miR-99b-5p	63.0305	-0.0770892	0.261718	-0.294551	0.768337	0.917466
mmu-miR-98-5p	19.5709	-0.157782	0.53612	-0.294303	0.768526	0.917466
mmu-miR-125b-5p	1801.79	-0.0561603	0.196578	-0.285689	0.775116	0.918214
mmu-miR-674-3p	3.79849	0.458086	1.76654	0.259313	0.795394	0.934549
mmu-miR-22-5p	12.4862	-0.100815	0.40006	-0.251999	0.801042	0.934549
mmu-miR-345-3p	26.6384	-0.0756521	0.340785	-0.221994	0.824319	0.954107
mmu-miR-140-3p	87.9693	0.050863	0.237179	0.214449	0.830197	0.954107
mmu-miR-152-3p	130.251	0.0364454	0.18383	0.198255	0.842845	0.959891
mmu-miR-379-5p	19.9343	0.0561841	0.292535	0.192059	0.847696	0.959891
mmu-miR-149-5p	45.1866	-0.0448888	0.272111	-0.164965	0.868971	0.9768
mmu-miR-204-5p	3.69705	0.270089	1.76378	0.15313	0.878296	0.980127
mmu-miR-425-5p	25.4999	0.0429763	0.36905	0.116451	0.907295	0.988425
mmu-miR-30a-3p	926.78	0.0259633	0.23524	0.110369	0.912117	0.988425
mmu-miR-378c	116.935	0.0239966	0.21835	0.1099	0.912489	0.988425
mmu-miR-148a-3p	191.656	-0.0265559	0.245528	-0.108158	0.91387	0.988425
mmu-miR-15a-5p	7.27803	0.105255	1.08925	0.0966311	0.923019	0.988425
mmu-miR-365-2-5p	10.3859	-0.0516114	0.542751	-0.0950922	0.924242	0.988425
mmu-miR-532-5p	82.2363	-0.0193823	0.22393	-0.086555	0.931025	0.988813
mmu-miR-29a-3p	4911.32	0.0260707	0.349365	0.074623	0.940515	0.99205
mmu-miR-206-3p	1577.96	-0.0158104	0.253841	-0.0622848	0.950336	0.99559
mmu-let-7d-5p	166.415	-0.017159	0.317036	-0.0541233	0.956837	0.995628
mmu-miR-300-3p	8.2029	-0.019305	1.08491	-0.0177942	0.985803	0.999009
mmu-miR-203-3p	13.412	-0.00555384	0.415685	-0.0133607	0.98934	0.999009
mmu-miR-434-3p	18.7136	-0.00242866	0.347231	-0.00699435	0.994419	0.999009
mmu-miR-23a-3p	424.586	0.000523403	0.166777	0.00313835	0.997496	0.999009
mmu-miR-30e-5p	70.395	-0.000665996	0.345843	-0.00192572	0.998463	0.999009
mmu-miR-146b-5p	31.4822	0.000384193	0.309201	0.00124254	0.999009	0.999009
mmu-miR-19b-3p	3.01275	-0.858423	2.1126	-0.406335	NA	NA

## Sheet: S1-ZT15sed_vs_ZT3sed
Table S1. Differential expression statistics of EV-enriched miRNAs
Comparison: ZT15-sed vs. ZT3-sed
Sample size: ZT15-sed (n=3 biological replicates), ZT3-sed (n=3 biological replicates).
Differential expression analysis: DESeq2 (Galaxy v2.11.40.8) with median-of-ratios normalization. Statistical test: Wald test.
miRNA	BaseMean	log2FoldChange	lfcSE	stat	pvalue	padj
mmu-miR-1a-3p	186098	0.630652	0.21642	2.91401	0.00356817	0.354388
mmu-miR-2137	202.001	-1.09311	0.386047	-2.83153	0.00463252	0.354388
mmu-miR-29a-3p	4339.61	0.873038	0.376337	2.31983	0.0203499	0.76912
mmu-miR-1b-5p	989.648	0.618017	0.275983	2.23933	0.0251347	0.76912
mmu-miR-29c-3p	2377.53	0.97307	0.461138	2.11015	0.0348454	0.819029
mmu-miR-122-5p	233.115	-1.60529	0.771559	-2.08058	0.0374719	0.819029
mmu-miR-29b-3p	164.941	0.540203	0.266845	2.02441	0.0429283	0.821004
mmu-miR-206-3p	1411.83	-0.556948	0.29098	-1.91404	0.0556148	0.879258
mmu-miR-30c-5p	41.4521	-0.693931	0.36882	-1.88149	0.0599051	0.879258
mmu-miR-195a-5p	109.335	0.453333	0.245126	1.84939	0.0644013	0.879258
mmu-miR-223-3p	94.0685	0.553503	0.304345	1.81867	0.0689614	0.879258
mmu-miR-148a-3p	171.737	0.587245	0.341222	1.721	0.08525	0.906331
mmu-miR-152-3p	114.067	0.484252	0.28182	1.71831	0.0857408	0.906331
mmu-miR-25-3p	67.347	-0.465961	0.280546	-1.66091	0.0967318	0.906331
mmu-miR-143-3p	2909.99	0.430313	0.262828	1.63724	0.10158	0.906331
mmu-miR-127-3p	32.1202	0.639441	0.392107	1.63078	0.102936	0.906331
mmu-miR-185-5p	26.3169	-0.621278	0.405538	-1.53199	0.125526	0.906331
mmu-miR-149-5p	40.7171	-0.49991	0.340841	-1.46669	0.142459	0.906331
mmu-miR-486a-5p	122.387	-0.378365	0.263744	-1.43459	0.151403	0.906331
mmu-let-7i-5p	1231.26	-0.653124	0.467374	-1.39743	0.162283	0.906331
mmu-miR-27a-3p	45.9628	0.478374	0.344686	1.38785	0.165181	0.906331
mmu-miR-199a-5p	63.3311	0.410918	0.300889	1.36568	0.172039	0.906331
mmu-miR-22-3p	120.799	-0.376585	0.277212	-1.35847	0.174314	0.906331
mmu-miR-378b	40.416	0.565476	0.417507	1.35441	0.175605	0.906331
mmu-miR-148b-3p	34.2449	0.531929	0.404648	1.31455	0.188662	0.906331
mmu-miR-140-3p	76.0974	0.383113	0.303169	1.26369	0.20634	0.906331
mmu-miR-186-5p	40.9819	0.454101	0.367559	1.23545	0.216663	0.906331
mmu-miR-532-5p	72.7974	0.400615	0.327372	1.22373	0.221053	0.906331
mmu-miR-126a-3p	460.376	0.488204	0.401218	1.2168	0.223679	0.906331
mmu-miR-365-3p	30.828	0.423742	0.36374	1.16496	0.244037	0.906331
mmu-miR-26b-5p	1357.25	0.289824	0.250389	1.1575	0.247069	0.906331
mmu-miR-146b-5p	27.7935	0.552217	0.481612	1.1466	0.251547	0.906331
mmu-miR-486b-3p	100.988	0.310772	0.276281	1.12484	0.260658	0.906331
mmu-miR-24-3p	197.905	-0.28411	0.25668	-1.10686	0.268353	0.906331
mmu-miR-101c	304.484	0.947262	0.868077	1.09122	0.275177	0.906331
mmu-miR-30e-3p	70.9858	0.300682	0.289831	1.03744	0.299531	0.906331
mmu-miR-155-5p	32.6855	-0.379905	0.372779	-1.01912	0.308148	0.906331
mmu-miR-30d-5p	293.167	-0.34938	0.350177	-0.997725	0.318413	0.906331
mmu-miR-26a-5p	5465.45	0.175632	0.176376	0.995783	0.319355	0.906331
mmu-miR-190a-5p	36.8195	0.474094	0.476176	0.995626	0.319432	0.906331
mmu-miR-342-3p	72.3357	0.274431	0.285355	0.96172	0.33619	0.906331
mmu-miR-486b-5p	766.491	-0.294637	0.309176	-0.952973	0.340604	0.906331
mmu-miR-125b-5p	1623.93	0.304536	0.326244	0.933461	0.350582	0.906331
mmu-let-7g-5p	99.2068	-0.30284	0.327026	-0.926041	0.354424	0.906331
mmu-miR-3473b	92.8417	0.274012	0.296811	0.923185	0.355911	0.906331
mmu-miR-133b-3p	392.941	-0.217894	0.237965	-0.915656	0.359848	0.906331
mmu-miR-101a-3p	1496.03	0.337762	0.373532	0.904238	0.365869	0.906331
mmu-miR-101b-3p	1655.48	0.327302	0.363392	0.900687	0.367755	0.906331
mmu-miR-378a-5p	101.039	0.246267	0.273739	0.899641	0.368311	0.906331
mmu-miR-151-3p	27.694	-0.375364	0.418182	-0.897609	0.369394	0.906331
mmu-miR-322-5p	42.1909	0.328929	0.370428	0.88797	0.374557	0.906331
mmu-miR-34a-5p	27.6364	0.359817	0.410025	0.877547	0.38019	0.906331
mmu-miR-191-5p	450.304	-0.220415	0.261531	-0.842788	0.399347	0.906331
mmu-miR-125a-5p	466.042	0.26404	0.314864	0.838584	0.401703	0.906331
mmu-let-7a-5p	2386.97	-0.373553	0.446509	-0.836606	0.402814	0.906331
mmu-miR-10b-5p	167.008	0.230098	0.283564	0.81145	0.417107	0.921906
mmu-miR-99a-5p	74.2557	0.226579	0.289636	0.78229	0.434044	0.921906
mmu-miR-30a-3p	811.497	-0.23106	0.30218	-0.764645	0.444483	0.921906
mmu-let-7c-5p	6648.83	-0.276691	0.362726	-0.762811	0.445576	0.921906
mmu-miR-1981-5p	40.2049	-0.313279	0.410973	-0.762286	0.445889	0.921906
mmu-miR-709	26.6663	-0.305915	0.446352	-0.685369	0.493111	0.955534
mmu-miR-378c	102.69	0.202712	0.327592	0.618795	0.536052	0.955534
mmu-miR-181b-5p	103.971	-0.185151	0.3113	-0.594767	0.551999	0.955534
mmu-miR-196a-5p	1771	-0.293476	0.513233	-0.571819	0.567445	0.955534
mmu-miR-92a-3p	64.254	-0.169786	0.301511	-0.563118	0.573354	0.955534
mmu-miR-107-3p	27.6102	0.253985	0.466268	0.544719	0.585947	0.955534
mmu-miR-196b-5p	167.378	-0.202935	0.372653	-0.544568	0.586051	0.955534
mmu-miR-30e-5p	62.1374	-0.241627	0.476164	-0.507444	0.611843	0.955534
mmu-let-7b-5p	4176.56	-0.356819	0.780715	-0.457042	0.647641	0.955534
mmu-miR-150-5p	48.7842	-0.173369	0.38077	-0.455311	0.648886	0.955534
mmu-miR-128-3p	289.061	-0.104253	0.231997	-0.449372	0.653163	0.955534
mmu-miR-192-5p	41.5586	-0.137044	0.348283	-0.393485	0.693961	0.955534
mmu-miR-21a-5p	214.646	0.094018	0.241493	0.389319	0.69704	0.955534
mmu-miR-361-5p	26.5923	0.162363	0.446158	0.363914	0.715922	0.955534
mmu-let-7d-5p	147.512	-0.136458	0.384144	-0.355226	0.72242	0.955534
mmu-miR-133a-5p	33.1097	-0.129294	0.39537	-0.327021	0.743652	0.955534
mmu-miR-10a-5p	126.225	-0.080045	0.24778	-0.323049	0.746658	0.955534
mmu-miR-378a-3p	1972.06	0.0938325	0.291201	0.322226	0.747281	0.955534
mmu-miR-145a-5p	170.066	-0.0722229	0.239781	-0.301203	0.763259	0.955534
mmu-miR-16-5p	5954.99	0.0541037	0.187066	0.289222	0.772411	0.955534
mmu-miR-23b-3p	57.8637	0.0754048	0.283707	0.265784	0.790406	0.955534
mmu-miR-100-5p	114.868	-0.067052	0.254358	-0.263612	0.792079	0.955534
mmu-miR-126a-5p	32.8154	0.0938663	0.360418	0.260438	0.794526	0.955534
mmu-miR-146a-5p	58.1346	-0.0767058	0.316291	-0.242516	0.80838	0.955534
mmu-miR-103-3p	56.0442	-0.104713	0.4476	-0.233943	0.81503	0.955534
mmu-miR-6236	52.6485	-0.103513	0.460949	-0.224565	0.822318	0.955534
mmu-miR-133a-3p	15832.3	-0.0290929	0.136013	-0.213897	0.830627	0.955534
mmu-let-7f-5p	4195.58	-0.0742897	0.42306	-0.175601	0.860608	0.960492
mmu-miR-30a-5p	542.205	-0.0695517	0.428533	-0.162302	0.871068	0.960492
mmu-miR-93-5p	40.7668	0.0459628	0.34891	0.131733	0.895196	0.960492
mmu-miR-23a-3p	374.933	-0.0285645	0.302902	-0.0943028	0.924869	0.960492
mmu-miR-181a-5p	108.356	-0.0323168	0.363391	-0.0889312	0.929137	0.960492
mmu-let-7e-5p	86.7783	-0.0360016	0.4272	-0.0842734	0.932839	0.960492
mmu-miR-27b-3p	465.513	-0.0174411	0.234175	-0.0744788	0.940629	0.960492
mmu-miR-328-3p	336.452	0.0182226	0.250945	0.0726159	0.942112	0.960492
mmu-miR-99b-5p	57.0039	0.025436	0.416204	0.0611143	0.951268	0.960492
mmu-miR-199a-3p/mmu-miR-199b-3p	631.451	-0.0195186	0.339951	-0.057416	0.954214	0.960492
mmu-miR-676-3p	106.362	0.00812247	0.332756	0.0244096	0.980526	0.980526

## Sheet: S1-ZT15exe_vs_ZT3exe
Table S1. Differential expression statistics of EV-enriched miRNAs
Comparison: ZT15-exe vs. ZT3-exe
Sample size: ZT15-exe (n=3 biological replicates), ZT3-exe (n=3 biological replicates).
Differential expression analysis: DESeq2 (Galaxy v2.11.40.8) with median-of-ratios normalization. Statistical test: Wald test.
miRNA	BaseMean	log2FoldChange	lfcSE	stat	pvalue	padj
mmu-miR-126a-3p	666.382	0.426613	0.191148	2.23185	0.0256251	0.999015
mmu-miR-342-3p	91.2698	-0.737859	0.355564	-2.07518	0.03797	0.999015
mmu-miR-186-5p	60.0473	-0.7572	0.370457	-2.04396	0.0409571	0.999015
mmu-miR-127-3p	39.6838	0.96944	0.546912	1.77257	0.0763001	0.999015
mmu-miR-145a-5p	207.41	-0.388622	0.234761	-1.65539	0.0978444	0.999015
mmu-miR-122-5p	375.526	-1.56358	0.946131	-1.65261	0.0984108	0.999015
mmu-miR-30c-2-3p	10.8674	1.20741	0.765155	1.57799	0.114568	0.999015
mmu-miR-30c-5p	49.7014	0.77017	0.496791	1.55029	0.121072	0.999015
mmu-miR-133b-3p	489.313	-0.320499	0.207042	-1.54799	0.121624	0.999015
mmu-miR-532-5p	93.9041	-0.44375	0.286999	-1.54617	0.122064	0.999015
mmu-miR-26b-5p	1885.57	0.355181	0.246465	1.4411	0.149556	0.999015
mmu-miR-29a-3p	5623.43	-0.66436	0.463543	-1.43322	0.151794	0.999015
mmu-miR-92a-3p	68.5962	-0.471299	0.330694	-1.42518	0.154105	0.999015
mmu-miR-29c-5p	12.4283	0.93263	0.659114	1.41498	0.157076	0.999015
mmu-miR-30e-3p	107.97	0.605852	0.469307	1.29095	0.196721	0.999015
mmu-miR-139-5p	2.3986	-4.75675	3.7499	-1.2685	0.204619	0.999015
mmu-miR-29c-3p	2564.93	-0.606959	0.500508	-1.21269	0.225249	0.999015
mmu-miR-434-3p	21.5223	-0.669132	0.562325	-1.18994	0.234071	0.999015
mmu-miR-148a-3p	216.209	-0.347404	0.294628	-1.17913	0.238347	0.999015
mmu-miR-378a-5p	114.206	0.339901	0.292046	1.16386	0.244481	0.999015
mmu-miR-29b-3p	201.089	-0.367041	0.319758	-1.14787	0.251021	0.999015
mmu-miR-19b-3p	2.93135	-2.84822	2.52387	-1.12851	0.259104	0.999015
mmu-miR-150-5p	43.1014	0.433736	0.385698	1.12455	0.260781	0.999015
mmu-miR-6240	27.4773	-0.898008	0.808917	-1.11014	0.26694	0.999015
mmu-miR-466i-5p	2.6085	-2.54696	2.29881	-1.10795	0.267884	0.999015
mmu-miR-100-5p	207.139	-0.328593	0.308149	-1.06634	0.286269	0.999015
mmu-miR-193a-5p	1.88926	2.5763	2.46186	1.04649	0.295336	0.999015
mmu-miR-615-3p	22.9717	0.693803	0.670731	1.0344	0.30095	0.999015
mmu-miR-99a-5p	127.756	-0.435031	0.426479	-1.02005	0.307704	0.999015
mmu-miR-140-3p	102.722	-0.40237	0.394461	-1.02005	0.307705	0.999015
mmu-miR-382-5p	1.39918	-3.97655	3.94009	-1.00925	0.312853	0.999015
mmu-miR-3473e	24.414	0.602468	0.602731	0.999563	0.317522	0.999015
mmu-miR-34a-5p	44.323	0.528158	0.538563	0.980679	0.326751	0.999015
mmu-miR-199a-5p	89.0309	-0.280754	0.291828	-0.962055	0.336022	0.999015
mmu-miR-2137	185.199	-0.37723	0.397298	-0.94949	0.342371	0.999015
mmu-miR-1191a	7.98964	0.978382	1.05312	0.929029	0.352874	0.999015
mmu-miR-103-3p	65.2529	0.456784	0.492342	0.927779	0.353522	0.999015
mmu-miR-1895	3.61413	-2.67989	2.91363	-0.919778	0.357689	0.999015
mmu-miR-151-3p	24.8561	-0.438668	0.478605	-0.916555	0.359376	0.999015
mmu-let-7g-5p	94.0995	0.582135	0.638704	0.911432	0.362068	0.999015
mmu-miR-21a-5p	390.305	-0.347893	0.391511	-0.888589	0.374224	0.999015
mmu-let-7f-5p	4386.89	0.462598	0.529946	0.872915	0.382709	0.999015
mmu-let-7i-5p	871.648	0.489813	0.572321	0.855835	0.392089	0.999015
mmu-miR-379-5p	23.4418	-0.447972	0.524692	-0.85378	0.393227	0.999015
mmu-miR-149-5p	50.6147	0.406238	0.480627	0.845224	0.397986	0.999015
mmu-miR-146a-5p	59.3451	-0.412825	0.490615	-0.841445	0.400099	0.999015
mmu-miR-1a-1-5p	10.4104	0.9083	1.09172	0.831992	0.405413	0.999015
mmu-miR-30d-5p	285.875	-0.241095	0.298101	-0.808768	0.418649	0.999015
mmu-miR-101c	480.371	-0.562221	0.697779	-0.80573	0.420399	0.999015
mmu-miR-1198-5p	11.5227	-0.608461	0.770838	-0.78935	0.429907	0.999015
mmu-miR-30a-5p	564.963	-0.307009	0.392854	-0.781483	0.434518	0.999015
mmu-miR-101b-3p	2335.43	-0.28745	0.376552	-0.763373	0.445241	0.999015
mmu-miR-1a-3p	339154	0.285588	0.378508	0.754509	0.450544	0.999015
mmu-miR-190a-5p	54.3987	0.325687	0.432366	0.753266	0.45129	0.999015
mmu-miR-486a-3p	14.5017	0.436914	0.593592	0.736051	0.4617	0.999015
mmu-miR-28a-3p	13.4102	0.443038	0.608668	0.727882	0.466686	0.999015
mmu-miR-30b-5p	1.67715	1.77369	2.48276	0.714401	0.474979	0.999015
mmu-miR-744-5p	23.1927	0.46027	0.652622	0.705263	0.480647	0.999015
mmu-miR-128-3p	408.312	-0.162658	0.233014	-0.698062	0.485139	0.999015
mmu-miR-365-3p	44.5616	-0.305603	0.448358	-0.681605	0.495489	0.999015
mmu-miR-1981-5p	47.449	-0.451944	0.680352	-0.664279	0.506512	0.999015
mmu-miR-133a-5p	47.8056	-0.440819	0.670381	-0.657564	0.510818	0.999015
mmu-miR-22-5p	13.7967	-0.428416	0.678286	-0.631615	0.527638	0.999015
mmu-miR-98-5p	21.4443	0.618241	0.983038	0.628909	0.529409	0.999015
mmu-miR-328-3p	386.874	-0.172319	0.276384	-0.623476	0.532972	0.999015
mmu-miR-361-5p	29.2908	-0.378573	0.608465	-0.622177	0.533826	0.999015
mmu-miR-1b-5p	1812	0.19614	0.320825	0.611361	0.54096	0.999015
mmu-miR-7a-5p	21.5359	0.461822	0.805548	0.573302	0.56644	0.999015
mmu-miR-709	26.2459	0.378803	0.66527	0.569397	0.569086	0.999015
mmu-miR-204-5p	4.80357	1.23218	2.2113	0.55722	0.577377	0.999015
mmu-miR-378b	58.4905	-0.364461	0.655066	-0.556374	0.577955	0.999015
mmu-miR-192-5p	70.8649	-0.22658	0.408395	-0.554805	0.579028	0.999015
mmu-miR-101a-3p	2133.83	-0.213053	0.399893	-0.532775	0.59419	0.999015
mmu-miR-181b-5p	114.829	0.153234	0.307007	0.499121	0.617694	0.999015
mmu-miR-107-3p	32.4244	0.22713	0.462812	0.490761	0.623595	0.999015
mmu-miR-24-3p	225.918	-0.141101	0.292355	-0.482636	0.629354	0.999015
mmu-miR-23a-3p	486.107	-0.102608	0.215122	-0.476977	0.633378	0.999015
mmu-miR-30e-5p	80.5345	-0.2378	0.504935	-0.470951	0.637676	0.999015
mmu-miR-425-5p	29.5234	0.282801	0.604997	0.467443	0.640183	0.999015
mmu-miR-10a-5p	179.05	-0.109648	0.23649	-0.463649	0.642899	0.999015
mmu-miR-93-5p	61.6382	-0.173286	0.383449	-0.451913	0.651331	0.999015
mmu-miR-15a-5p	8.68702	0.51832	1.19999	0.431938	0.665787	0.999015
mmu-miR-125b-5p	2018.12	0.109235	0.254888	0.428559	0.668244	0.999015
mmu-miR-339-5p	16.9883	-0.254192	0.599006	-0.424357	0.671306	0.999015
mmu-miR-126a-5p	53.6468	0.184555	0.450423	0.409738	0.681998	0.999015
mmu-miR-142a-3p	10.6228	0.46403	1.14895	0.403871	0.686307	0.999015
mmu-miR-6236	62.8752	-0.184446	0.471484	-0.391203	0.695647	0.999015
mmu-miR-136-3p	9.22904	-0.490692	1.25767	-0.390161	0.696418	0.999015
mmu-miR-3473b	106.733	0.169492	0.446807	0.37934	0.704435	0.999015
mmu-miR-145a-3p	7.8649	0.437991	1.1774	0.372	0.709893	0.999015
mmu-miR-361-3p	13.0666	-0.250512	0.675972	-0.370595	0.710939	0.999015
mmu-miR-203-3p	15.1696	0.277699	0.75322	0.368683	0.712364	0.999015
mmu-miR-708-5p	3.82712	1.06044	2.95899	0.358378	0.72006	0.999015
mmu-miR-335-5p	20.5376	0.311729	0.879001	0.35464	0.722859	0.999015
mmu-miR-206-3p	1780.79	-0.153548	0.453797	-0.338363	0.73509	0.999015
mmu-miR-152-3p	150.163	0.10299	0.306145	0.336409	0.736562	0.999015
mmu-miR-16-5p	6881.6	-0.0734408	0.218984	-0.335371	0.737345	0.999015
mmu-miR-1968-5p	2.92633	0.774012	2.33031	0.332149	0.739777	0.999015
mmu-miR-27a-3p	79.7068	0.133599	0.412381	0.32397	0.74596	0.999015
mmu-miR-26a-5p	6615.6	0.0873848	0.271074	0.322365	0.747176	0.999015
mmu-miR-365-2-5p	11.6728	-0.288072	0.915969	-0.3145	0.753142	0.999015
mmu-miR-1195	12.689	0.223561	0.72264	0.309366	0.757043	0.999015
mmu-miR-20a-5p	10.8378	-0.263793	0.915623	-0.288103	0.773268	0.999015
mmu-miR-125a-5p	560.586	-0.084728	0.299498	-0.2829	0.777254	0.999015
mmu-miR-676-3p	118.075	-0.168994	0.598078	-0.282561	0.777513	0.999015
mmu-miR-322-5p	57.2609	0.147153	0.52531	0.280126	0.779381	0.999015
mmu-miR-378a-3p	2957.69	0.0833212	0.298072	0.279534	0.779835	0.999015
mmu-miR-199a-3p/mmu-miR-199b-3p	936.5	0.109311	0.410137	0.266523	0.789836	0.999015
mmu-miR-130a-3p	0.199883	-1.068	4.07704	-0.261955	0.793356	0.999015
mmu-miR-185-5p	38.6252	-0.0986437	0.37734	-0.261419	0.79377	0.999015
mmu-miR-25-3p	68.9438	-0.109278	0.422926	-0.258387	0.796108	0.999015
mmu-miR-486b-3p	89.083	0.0866837	0.341167	0.25408	0.799434	0.999015
mmu-miR-196a-5p	1960.9	-0.186836	0.737981	-0.253171	0.800136	0.999015
mmu-miR-320-3p	33.7581	-0.132178	0.531553	-0.248664	0.803621	0.999015
mmu-miR-195a-5p	147.098	0.0836111	0.355597	0.235129	0.814109	0.999015
mmu-let-7d-3p	9.60234	-0.269809	1.18262	-0.228144	0.819534	0.999015
mmu-miR-146b-5p	35.9589	-0.0970014	0.435212	-0.222883	0.823627	0.999015
mmu-miR-5126	14.6204	0.236822	1.10937	0.213475	0.830956	0.999015
mmu-miR-664-5p	9.72403	-0.186602	0.874126	-0.213472	0.830959	0.999015
mmu-miR-378c	134.657	-0.0740501	0.346981	-0.213412	0.831005	0.999015
mmu-miR-23b-3p	67.707	-0.0945937	0.44693	-0.211652	0.832378	0.999015
mmu-let-7e-5p	74.6817	0.124985	0.590685	0.211593	0.832425	0.999015
mmu-miR-423-5p	20.5262	0.154167	0.735184	0.209698	0.833903	0.999015
mmu-miR-22-3p	200.052	-0.0989144	0.473855	-0.208744	0.834648	0.999015
mmu-miR-99b-5p	70.2193	-0.0645392	0.313147	-0.206099	0.836714	0.999015
mmu-miR-133a-3p	19157.2	-0.0449925	0.225265	-0.199732	0.84169	0.999015
mmu-miR-3068-5p	8.37543	0.214404	1.13901	0.188237	0.850691	0.999015
mmu-miR-30a-3p	1068.34	0.067878	0.411207	0.16507	0.868889	0.999015
mmu-miR-155-5p	44.5388	0.0784131	0.47889	0.163739	0.869936	0.999015
mmu-miR-27b-3p	722.708	-0.0330014	0.204592	-0.161303	0.871854	0.999015
mmu-miR-196b-5p	244.776	0.0759089	0.482368	0.157367	0.874955	0.999015
mmu-let-7d-5p	189.293	0.080959	0.544317	0.148735	0.881763	0.999015
mmu-miR-486b-5p	795.061	-0.0408478	0.277578	-0.147158	0.883007	0.999015
mmu-miR-10b-5p	269.072	0.0603037	0.421182	0.143177	0.88615	0.999015
mmu-let-7b-5p	3813.22	-0.111039	0.834168	-0.133113	0.894104	0.999015
mmu-let-7a-5p	2321.53	-0.0853362	0.693262	-0.123094	0.902033	0.999015
mmu-miR-486a-5p	130.424	-0.0355617	0.353975	-0.100464	0.919976	0.999015
mmu-miR-345-3p	29.6361	-0.0575848	0.641309	-0.0897926	0.928452	0.999015
mmu-miR-125b-2-3p	9.86484	-0.121057	1.68559	-0.0718187	0.942746	0.999015
mmu-miR-143-5p	26.9845	-0.0316123	0.540009	-0.0585405	0.953318	0.999015
mmu-miR-223-3p	110.732	-0.0195435	0.334559	-0.0584157	0.953417	0.999015
mmu-miR-181a-5p	126.898	-0.0192568	0.3742	-0.0514613	0.958958	0.999015
mmu-miR-6538	30.9877	0.0382724	0.895841	0.0427223	0.965923	0.999015
mmu-miR-324-5p	9.72298	0.031581	0.813377	0.0388271	0.969028	0.999015
mmu-let-7c-5p	6301.08	-0.0252166	0.676945	-0.0372506	0.970285	0.999015
mmu-miR-221-3p	16.5423	-0.0234261	0.667837	-0.0350775	0.972018	0.999015
mmu-miR-191-5p	556.347	0.0127078	0.365302	0.0347872	0.972249	0.999015
mmu-miR-143-3p	4070.68	-0.0123685	0.363933	-0.0339856	0.972889	0.999015
mmu-miR-1839-5p	26.2459	0.0150742	0.526451	0.0286336	0.977157	0.999015
mmu-miR-340-5p	15.4381	-0.0161341	1.12942	-0.0142852	0.988602	0.999015
mmu-miR-714	19.816	0.00839303	0.681647	0.0123129	0.990176	0.999015
mmu-miR-300-3p	9.31506	0.0157672	1.28816	0.0122401	0.990234	0.999015
mmu-miR-674-3p	4.92032	-0.015415	2.28378	-0.00674978	0.994614	0.999015
mmu-miR-497a-5p	7.10927	0.00227858	1.25188	0.00182012	0.998548	0.999015
mmu-miR-148b-3p	50.1036	-0.000525625	0.425891	-0.00123418	0.999015	0.999015

## Sheet: S1-ZT3exe_vs_ZT3sed
Table S1. Differential expression statistics of EV-enriched miRNAs
Comparison: ZT3-exe vs. ZT3-sed
Sample size: ZT3-exe (n=3 biological replicates), ZT3-sed (n=3 biological replicates).
Differential expression analysis: DESeq2 (Galaxy v2.11.40.8) with median-of-ratios normalization. Statistical test: Wald test.
miRNA	BaseMean	log2FoldChange	lfcSE	stat	pvalue	padj
mmu-miR-1b-5p	1081.51	0.746982	0.319076	2.34108	0.0192281	0.816819
mmu-let-7i-5p	1074.45	-1.4342	0.617268	-2.32347	0.020154	0.816819
mmu-miR-150-5p	41.3963	-0.863049	0.396449	-2.17695	0.0294846	0.816819
mmu-miR-20a-5p	5.76384	2.25154	1.04763	2.14918	0.0316203	0.816819
mmu-miR-30c-5p	41.3027	-0.860289	0.432298	-1.99004	0.0465869	0.816819
mmu-miR-1a-3p	198249	0.699517	0.357611	1.95608	0.0504552	0.816819
mmu-miR-100-5p	153.314	0.608756	0.312764	1.94638	0.0516096	0.816819
mmu-miR-186-5p	48.1494	0.761093	0.408215	1.86444	0.0622598	0.816819
mmu-miR-486b-5p	760.092	-0.432538	0.232386	-1.86129	0.0627029	0.816819
mmu-miR-29c-5p	11.8324	-1.3192	0.722225	-1.82658	0.0677627	0.816819
mmu-miR-28a-3p	13.7028	-1.02125	0.570097	-1.79137	0.073234	0.816819
mmu-miR-21a-5p	283.079	0.70482	0.398924	1.7668	0.0772614	0.816819
mmu-miR-29a-3p	4354.35	0.804231	0.463651	1.73456	0.0828183	0.816819
mmu-miR-486b-3p	81.4906	-0.425882	0.245923	-1.73177	0.0833148	0.816819
mmu-miR-99a-5p	94.3746	0.739843	0.432516	1.71055	0.0871634	0.816819
mmu-miR-27b-3p	535.753	0.271203	0.161399	1.68032	0.0928945	0.816819
mmu-miR-486a-5p	124.506	-0.435874	0.272174	-1.60145	0.109277	0.816819
mmu-miR-709	24.4063	-0.765834	0.483749	-1.58312	0.113393	0.816819
mmu-miR-2137	226.072	-0.761404	0.481361	-1.58177	0.113701	0.816819
mmu-miR-199a-5p	67.1897	0.478075	0.302577	1.58001	0.114104	0.816819
mmu-miR-193a-5p	2.98684	-3.66377	2.33704	-1.5677	0.116951	0.816819
mmu-miR-101c	337.555	1.1022	0.720768	1.52921	0.126213	0.816819
mmu-miR-6240	20.2399	1.2635	0.838501	1.50686	0.131847	0.816819
mmu-let-7g-5p	86.9631	-0.915575	0.629917	-1.45349	0.146089	0.816819
mmu-miR-6538	17.325	1.24833	0.868019	1.43814	0.150396	0.816819
mmu-miR-148a-3p	168.113	0.456777	0.331887	1.3763	0.168729	0.816819
mmu-miR-342-3p	79.6514	0.440843	0.326572	1.34991	0.177044	0.816819
mmu-miR-30b-5p	2.71258	-2.96775	2.24743	-1.3205	0.186667	0.816819
mmu-miR-532-5p	76.0086	0.416288	0.317578	1.31082	0.189918	0.816819
mmu-miR-25-3p	69.1892	-0.505032	0.389019	-1.29822	0.194212	0.816819
mmu-miR-27a-3p	50.3277	0.609157	0.47371	1.28593	0.198468	0.816819
mmu-miR-29b-3p	160.475	0.388632	0.303053	1.28239	0.199706	0.816819
mmu-miR-181b-5p	100.824	-0.39167	0.311989	-1.2554	0.209335	0.816819
mmu-miR-143-5p	17.6887	0.702976	0.562207	1.25039	0.211159	0.816819
mmu-miR-149-5p	42.306	-0.506005	0.405099	-1.24909	0.211632	0.816819
mmu-miR-365-3p	33.318	0.544237	0.451965	1.20416	0.228529	0.816819
mmu-miR-339-5p	11.4535	0.876261	0.727833	1.20393	0.228616	0.816819
mmu-miR-1195	12.3456	-0.741125	0.615666	-1.20378	0.228675	0.816819
mmu-miR-29c-3p	2073.62	0.583736	0.494434	1.18062	0.237756	0.816819
mmu-miR-30d-5p	295.268	-0.462928	0.394155	-1.17448	0.240202	0.816819
mmu-let-7f-5p	3710.23	-0.596336	0.510684	-1.16772	0.242919	0.816819
mmu-miR-1895	2.52123	4.515	3.9216	1.15131	0.249603	0.816819
mmu-miR-192-5p	53.1791	0.438643	0.381095	1.15101	0.249729	0.816819
mmu-let-7e-5p	74.1096	-0.676317	0.587781	-1.15063	0.249886	0.816819
mmu-miR-320-3p	23.5553	0.574583	0.499683	1.14989	0.250187	0.816819
mmu-miR-3473e	20.0981	-0.6654	0.578918	-1.14939	0.250397	0.816819
mmu-miR-101b-3p	1789.33	0.441432	0.384772	1.14726	0.251276	0.816819
mmu-miR-140-3p	80.999	0.456428	0.39925	1.14321	0.25295	0.816819
mmu-miR-486a-3p	12.7308	-0.646683	0.579009	-1.11688	0.264046	0.82716
mmu-miR-151-3p	27.7704	-0.498766	0.454967	-1.09627	0.272962	0.82716
mmu-miR-143-3p	2926.67	0.351174	0.321197	1.09333	0.274249	0.82716
mmu-miR-101a-3p	1602.39	0.429822	0.397181	1.08218	0.279171	0.82716
mmu-miR-664-5p	11.5968	-0.861011	0.801707	-1.07397	0.282835	0.82716
mmu-miR-378b	43.3042	0.654722	0.636403	1.02878	0.303581	0.859707
mmu-miR-497a-5p	3.3955	2.30295	2.28893	1.00612	0.314357	0.859707
mmu-miR-152-3p	107.466	0.237802	0.237123	1.00286	0.315928	0.859707
mmu-miR-30c-2-3p	7.2348	-0.806182	0.804251	-1.0024	0.31615	0.859707
mmu-miR-378a-5p	88.2634	-0.251799	0.260367	-0.967091	0.333499	0.891246
mmu-miR-10b-5p	184.986	0.417104	0.45163	0.923552	0.35572	0.9248
mmu-miR-24-3p	207.733	-0.247912	0.271922	-0.911702	0.361926	0.9248
mmu-miR-148b-3p	34.5618	0.466039	0.513339	0.907857	0.363954	0.9248
mmu-let-7c-5p	6313.33	-0.567532	0.636696	-0.89137	0.372731	0.928939
mmu-miR-93-5p	46.8538	0.333979	0.378496	0.882385	0.377569	0.928939
mmu-let-7a-5p	2350.78	-0.544055	0.640606	-0.849281	0.395725	0.941579
mmu-miR-195a-5p	105.136	0.261328	0.309277	0.844966	0.39813	0.941579
mmu-miR-130a-3p	1.27475	-2.90041	3.50071	-0.828519	0.407377	0.941579
mmu-miR-98-5p	17.0347	-0.624182	0.760643	-0.820598	0.411876	0.941579
mmu-miR-128-3p	328.131	0.152711	0.188459	0.810317	0.417758	0.941579
mmu-miR-708-5p	1.00849	3.18622	3.94389	0.807889	0.419155	0.941579
mmu-let-7b-5p	4011.11	-0.615421	0.781262	-0.787727	0.430856	0.941816
mmu-miR-423-5p	19.7943	-0.624876	0.813009	-0.768596	0.442133	0.941816
mmu-miR-378a-3p	2140.03	0.222493	0.28973	0.76793	0.442529	0.941816
mmu-miR-615-3p	17.2443	-0.536859	0.700689	-0.766187	0.443565	0.941816
mmu-miR-126a-5p	36.4962	0.309144	0.421573	0.733311	0.463369	0.97057
mmu-miR-103-3p	52.4147	-0.45765	0.655563	-0.698102	0.485114	0.996916
mmu-miR-10a-5p	141.65	0.154505	0.229213	0.674067	0.500269	0.996916
mmu-miR-1198-5p	12.9456	-0.429894	0.660855	-0.650512	0.515362	0.996916
mmu-miR-133a-3p	16080.2	-0.0870325	0.13952	-0.623799	0.53276	0.996916
mmu-miR-126a-3p	427.109	0.19336	0.312954	0.617855	0.536671	0.996916
mmu-miR-191-5p	472.697	-0.176478	0.308023	-0.572938	0.566687	0.996916
mmu-miR-206-3p	1621.19	-0.21324	0.380531	-0.560374	0.575224	0.996916
mmu-miR-340-5p	9.42343	0.949796	1.74395	0.544623	0.586013	0.996916
mmu-miR-324-5p	6.63624	0.473012	0.868866	0.544402	0.586165	0.996916
mmu-miR-146b-5p	26.517	0.336307	0.640383	0.525165	0.599469	0.996916
mmu-miR-22-3p	153.876	0.233039	0.455662	0.51143	0.60905	0.996916
mmu-miR-127-3p	23.8102	-0.272761	0.536832	-0.508094	0.611387	0.996916
mmu-miR-1191a	3.25202	0.918972	1.84474	0.498157	0.618373	0.996916
mmu-miR-1968-5p	2.7244	-1.10949	2.33207	-0.475752	0.634251	0.996916
mmu-miR-378c	104.802	0.17148	0.36244	0.473126	0.636124	0.996916
mmu-miR-30a-5p	539.746	-0.20417	0.431556	-0.473103	0.63614	0.996916
mmu-miR-133a-5p	40.1536	0.303335	0.656825	0.46182	0.64421	0.996916
mmu-miR-92a-3p	67.2417	-0.142114	0.311688	-0.45595	0.648426	0.996916
mmu-let-7d-3p	6.64162	0.77891	1.72198	0.452334	0.651028	0.996916
mmu-miR-19b-3p	3.00607	1.13135	2.55793	0.44229	0.658279	0.996916
mmu-miR-223-3p	84.2687	0.167574	0.383158	0.437349	0.661858	0.996916
mmu-miR-5126	9.58283	0.323005	0.750224	0.430545	0.666799	0.996916
mmu-miR-16-5p	5860.16	-0.0988172	0.233282	-0.423596	0.67186	0.996916
mmu-miR-3068-5p	4.98998	0.713933	1.69717	0.42066	0.674003	0.996916
mmu-miR-196a-5p	1845.39	-0.274332	0.663861	-0.413236	0.679433	0.996916
mmu-miR-155-5p	36.4129	-0.144058	0.352792	-0.408336	0.683027	0.996916
mmu-miR-434-3p	19.9456	0.213655	0.530808	0.402508	0.68731	0.996916
mmu-miR-146a-5p	58.1709	-0.199231	0.49735	-0.400585	0.688725	0.996916
mmu-miR-190a-5p	35.2062	0.281679	0.720682	0.39085	0.695908	0.996916
mmu-miR-34a-5p	27.1287	0.203174	0.567388	0.358086	0.720279	0.996916
mmu-miR-365-2-5p	10.9643	-0.230616	0.653486	-0.3529	0.724163	0.996916
mmu-miR-322-5p	41.0356	0.184875	0.524434	0.352522	0.724447	0.996916
mmu-miR-744-5p	17.006	-0.230654	0.687513	-0.33549	0.737256	0.996916
mmu-miR-145a-5p	184.494	0.0612269	0.183783	0.333148	0.739023	0.996916
mmu-miR-26b-5p	1295.86	0.0687407	0.212882	0.322904	0.746768	0.996916
mmu-miR-199a-3p/mmu-miR-199b-3p	690.286	0.131027	0.410171	0.319445	0.749389	0.996916
mmu-miR-142a-3p	6.02476	0.549828	1.72331	0.319053	0.749687	0.996916
mmu-miR-335-5p	13.5032	0.268264	0.85989	0.311975	0.755059	0.996916
mmu-miR-3473b	83.9608	-0.108217	0.356369	-0.303666	0.761382	0.996916
mmu-miR-30a-3p	871.265	-0.118303	0.392892	-0.301107	0.763333	0.996916
mmu-miR-181a-5p	107.996	-0.141707	0.4712	-0.300736	0.763616	0.996916
mmu-miR-122-5p	404.443	0.314927	1.0566	0.298056	0.765661	0.996916
mmu-miR-136-3p	7.37038	0.513849	1.77954	0.288754	0.772769	0.996916
mmu-miR-328-3p	337.553	-0.0760358	0.263902	-0.288122	0.773253	0.996916
mmu-miR-361-3p	10.5118	0.219565	0.765239	0.286924	0.774171	0.996916
mmu-miR-7a-5p	15.589	-0.213397	0.772038	-0.276407	0.782235	0.996916
mmu-miR-125b-2-3p	9.23045	-0.306665	1.1401	-0.26898	0.787945	0.996916
mmu-miR-221-3p	14.2367	-0.177269	0.65943	-0.268822	0.788067	0.996916
mmu-miR-125a-5p	450.917	0.0773897	0.308659	0.250729	0.802024	0.996916
mmu-miR-26a-5p	5229.02	-0.0461765	0.186378	-0.247757	0.804322	0.996916
mmu-miR-676-3p	104.977	-0.137337	0.581695	-0.236098	0.813357	0.996916
mmu-miR-425-5p	20.5099	0.130985	0.557985	0.234746	0.814406	0.996916
mmu-let-7d-5p	153.799	-0.123187	0.544103	-0.226403	0.820888	0.996916
mmu-miR-107-3p	25.1137	-0.12966	0.596346	-0.217425	0.827877	0.996916
mmu-miR-6236	55.0733	-0.0846438	0.393513	-0.215098	0.829691	0.996916
mmu-miR-382-5p	2.90159	-0.677503	3.33444	-0.203184	0.838991	0.997001
mmu-miR-345-3p	23.597	0.0929125	0.547738	0.16963	0.865302	0.997001
mmu-miR-379-5p	21.0505	0.078932	0.520394	0.151678	0.879441	0.997001
mmu-miR-1981-5p	45.0652	-0.0845504	0.590794	-0.143113	0.886201	0.997001
mmu-miR-125b-5p	1532.3	0.0474075	0.331381	0.143061	0.886242	0.997001
mmu-miR-23a-3p	397.394	0.0457254	0.320402	0.142713	0.886517	0.997001
mmu-miR-15a-5p	6.26188	-0.244318	1.71419	-0.142527	0.886664	0.997001
mmu-miR-23b-3p	57.2484	-0.0591501	0.442241	-0.133751	0.8936	0.997001
mmu-miR-30e-3p	67.2419	0.0588852	0.508046	0.115905	0.907728	0.997001
mmu-miR-185-5p	32.5213	-0.0417757	0.381272	-0.109569	0.912751	0.997001
mmu-miR-22-5p	12.5381	0.0577894	0.601287	0.0961095	0.923434	0.997001
mmu-miR-203-3p	10.7422	0.0750621	0.785537	0.0955552	0.923874	0.997001
mmu-miR-196b-5p	188.123	0.0411043	0.4592	0.0895128	0.928674	0.997001
mmu-miR-361-5p	26.1739	0.0547305	0.655339	0.0835147	0.933442	0.997001
mmu-miR-300-3p	7.81792	-0.152429	1.82559	-0.0834958	0.933457	0.997001
mmu-miR-204-5p	2.44256	-0.199972	2.42835	-0.0823492	0.934369	0.997001
mmu-miR-99b-5p	58.1484	-0.0308083	0.415949	-0.0740673	0.940957	0.997001
mmu-miR-714	15.5252	0.0343015	0.612313	0.0560197	0.955326	0.997001
mmu-miR-133b-3p	436.699	-0.00757237	0.173101	-0.0437454	0.965107	0.997001
mmu-miR-1839-5p	20.9969	0.0193197	0.566039	0.0341315	0.972772	0.997001
mmu-miR-1a-1-5p	5.90023	-0.0572424	1.69836	-0.0337046	0.973113	0.997001
mmu-miR-139-5p	3.92276	-0.0666836	3.28603	-0.0202931	0.98381	0.997001
mmu-miR-674-3p	4.02029	-0.0477412	2.46606	-0.0193593	0.984554	0.997001
mmu-miR-30e-5p	70.1005	-0.00673583	0.600371	-0.0112195	0.991048	0.997001
mmu-miR-466i-5p	3.59083	0.0173178	2.47086	0.00700883	0.994408	0.997001
mmu-miR-145a-3p	5.2854	0.00670371	1.7835	0.00375874	0.997001	0.997001

## Sheet: S1-ZT15exe_vs_ZT15sed
Table S1. Differential expression statistics of EV-enriched miRNAs
Comparison: ZT15-exe vs. ZT15-sed
Sample size: ZT15-exe (n=3 biological replicates), ZT15-sed (n=3 biological replicates).
Differential expression analysis: DESeq2 (Galaxy v2.11.40.8) with median-of-ratios normalization. Statistical test: Wald test.
miRNA	BaseMean	log2FoldChange	lfcSE	stat	pvalue	padj
mmu-miR-486b-3p	115.765	-0.664153	0.292129	-2.27349	0.0229965	0.9379
mmu-miR-29b-3p	210.404	-0.534028	0.245908	-2.17166	0.0298812	0.9379
mmu-miR-342-3p	83.8809	-0.580446	0.268766	-2.15967	0.0307982	0.9379
mmu-miR-130a-3p	4.84263	-5.80544	2.76446	-2.10003	0.0357264	0.9379
mmu-miR-382-5p	4.51085	-5.70403	2.7894	-2.04489	0.0408654	0.9379
mmu-miR-146a-5p	60.7595	-0.552932	0.282596	-1.95661	0.0503931	0.9379
mmu-miR-29c-3p	3015.27	-1.02365	0.582604	-1.75703	0.0789124	0.9379
mmu-miR-22-3p	160.924	0.499889	0.2892	1.72852	0.0838942	0.9379
mmu-miR-100-5p	161.193	0.336546	0.194747	1.72812	0.0839672	0.9379
mmu-miR-223-3p	125.019	-0.419671	0.250214	-1.67725	0.0934941	0.9379
mmu-miR-6538	21.5355	1.37963	0.840564	1.64132	0.100731	0.9379
mmu-miR-30e-3p	113.39	0.348039	0.212117	1.64079	0.100841	0.9379
mmu-miR-29a-3p	5722.7	-0.757453	0.465673	-1.62657	0.103827	0.9379
mmu-miR-27b-3p	642.844	0.244182	0.150646	1.6209	0.105039	0.9379
mmu-miR-92a-3p	66.466	-0.446547	0.275933	-1.61832	0.105594	0.9379
mmu-miR-328-3p	392.699	-0.279348	0.175957	-1.58759	0.112379	0.9379
mmu-miR-16-5p	7133.88	-0.232321	0.149074	-1.55843	0.119132	0.9379
mmu-miR-148a-3p	224.46	-0.49935	0.323013	-1.54591	0.122125	0.9379
mmu-miR-532-5p	91.6861	-0.440351	0.302144	-1.45742	0.145	0.9379
mmu-miR-1191a	6.28687	2.2198	1.52399	1.45657	0.145235	0.9379
mmu-miR-30c-5p	50.5898	0.588798	0.405363	1.45252	0.146357	0.9379
mmu-miR-186-5p	52.0348	-0.466661	0.322912	-1.44516	0.148412	0.9379
mmu-miR-142a-3p	7.4487	2.08777	1.51758	1.37572	0.168907	0.9379
mmu-miR-21a-5p	308.929	0.253554	0.184491	1.37434	0.169335	0.9379
mmu-miR-151-3p	25.5932	-0.576133	0.426528	-1.35075	0.176775	0.9379
mmu-miR-185-5p	31.3723	0.467791	0.347503	1.34615	0.178254	0.9379
mmu-miR-1a-3p	325680	0.333858	0.248968	1.34097	0.17993	0.9379
mmu-miR-466i-5p	4.06151	-3.3381	2.51092	-1.32944	0.183704	0.9379
mmu-miR-324-5p	12.8707	-0.749526	0.565369	-1.32573	0.184929	0.9379
mmu-miR-145a-5p	193.354	-0.268424	0.20646	-1.30013	0.193558	0.9379
mmu-miR-30d-5p	292.474	-0.362259	0.28497	-1.27122	0.203651	0.9379
mmu-miR-1b-5p	1706.75	0.307948	0.243082	1.26685	0.20521	0.9379
mmu-miR-744-5p	21.9632	0.52423	0.421254	1.24445	0.213334	0.9379
mmu-miR-140-3p	98.3277	-0.350016	0.28241	-1.23939	0.2152	0.9379
mmu-miR-361-5p	30.2706	-0.488689	0.394375	-1.23915	0.215291	0.9379
mmu-miR-1a-1-5p	8.45504	1.80197	1.48172	1.21613	0.223934	0.9379
mmu-miR-3068-5p	5.50975	1.99607	1.6637	1.19977	0.230227	0.9379
mmu-miR-708-5p	2.49935	4.69401	3.92372	1.19632	0.231573	0.9379
mmu-miR-126a-5p	49.4529	0.394304	0.334185	1.1799	0.238041	0.9379
mmu-miR-10b-5p	248.876	0.240316	0.219543	1.09462	0.273685	0.9379
mmu-miR-139-5p	1.68198	-4.28052	3.93471	-1.08789	0.276645	0.9379
mmu-miR-30a-5p	584.436	-0.457411	0.422948	-1.08148	0.279483	0.9379
mmu-miR-149-5p	49.3186	0.387303	0.365332	1.06014	0.289082	0.9379
mmu-miR-125a-5p	590.158	-0.281733	0.277565	-1.01502	0.310097	0.9379
mmu-miR-23b-3p	69.7955	-0.237545	0.241208	-0.984811	0.324717	0.9379
mmu-miR-192-5p	57.0437	0.32735	0.338081	0.96826	0.332915	0.9379
mmu-miR-34a-5p	45.3917	0.349067	0.369431	0.944878	0.344721	0.9379
mmu-miR-5126	11.4982	1.09805	1.16212	0.944867	0.344727	0.9379
mmu-miR-199a-5p	85.2601	-0.224875	0.240332	-0.935685	0.349436	0.9379
mmu-miR-19b-3p	3.14977	-2.96232	3.16827	-0.934998	0.349789	0.9379
mmu-miR-28a-3p	17.9627	-0.469345	0.504723	-0.929907	0.352419	0.9379
mmu-miR-27a-3p	74.9416	0.246756	0.272117	0.906802	0.364512	0.9379
mmu-miR-146b-5p	38.2446	-0.316654	0.352019	-0.899537	0.368367	0.9379
mmu-miR-136-3p	4.95717	1.56736	1.85335	0.845692	0.397725	0.9379
mmu-let-7d-3p	5.83652	1.44298	1.70746	0.845104	0.398053	0.9379
mmu-miR-145a-3p	6.18263	1.3709	1.655	0.828338	0.407479	0.9379
mmu-miR-676-3p	122.029	-0.311699	0.376669	-0.827514	0.407946	0.9379
mmu-miR-122-5p	166.228	0.354121	0.429322	0.824838	0.409464	0.9379
mmu-miR-133b-3p	443.408	-0.124025	0.150542	-0.823855	0.410022	0.9379
mmu-miR-20a-5p	12.4576	-0.644042	0.786394	-0.818981	0.412797	0.9379
mmu-miR-340-5p	10.7673	1.19468	1.46015	0.81819	0.413248	0.9379
mmu-miR-199a-3p/mmu-miR-199b-3p	871.715	0.258327	0.32104	0.804656	0.421018	0.9379
mmu-miR-196b-5p	221.479	0.322791	0.411482	0.78446	0.43277	0.9379
mmu-miR-1839-5p	23.0725	0.339717	0.447615	0.758949	0.447883	0.9379
mmu-miR-150-5p	53.1713	-0.264484	0.363091	-0.728424	0.466354	0.9379
mmu-miR-133a-3p	19163.6	-0.116946	0.164108	-0.712613	0.476085	0.9379
mmu-miR-6240	15.7016	0.598835	0.843541	0.709907	0.477762	0.9379
mmu-miR-155-5p	40.435	0.2986	0.421761	0.707983	0.478956	0.9379
mmu-miR-26a-5p	7010.01	-0.148249	0.214969	-0.689627	0.490429	0.9379
mmu-miR-378a-5p	132.186	-0.171685	0.249965	-0.686836	0.492186	0.9379
mmu-miR-486b-5p	819.144	-0.192461	0.280893	-0.685177	0.493233	0.9379
mmu-miR-221-3p	13.4514	0.531661	0.782308	0.679607	0.496753	0.9379
mmu-miR-378a-3p	2783.65	0.198318	0.309293	0.6412	0.521393	0.9379
mmu-miR-25-3p	68.1517	-0.161678	0.256497	-0.630333	0.528477	0.9379
mmu-miR-365-3p	42.0699	-0.191233	0.304335	-0.628363	0.529766	0.9379
mmu-miR-3473b	119.361	-0.215814	0.348175	-0.619844	0.535361	0.9379
mmu-miR-10a-5p	162.199	0.114108	0.18432	0.619077	0.535865	0.9379
mmu-miR-30a-3p	1006.38	0.172419	0.284193	0.606696	0.544053	0.9379
mmu-let-7c-5p	6861.47	-0.312852	0.525038	-0.595865	0.551266	0.9379
mmu-miR-378b	55.8488	-0.285088	0.482904	-0.590362	0.554948	0.9379
mmu-let-7i-5p	1101.71	-0.282264	0.496777	-0.56819	0.569906	0.9379
mmu-miR-1895	0.454428	2.26605	3.99687	0.566957	0.570743	0.9379
mmu-miR-497a-5p	5.20673	1.02495	1.81776	0.563853	0.572854	0.9379
mmu-miR-26b-5p	1981.45	0.121959	0.225149	0.54168	0.588039	0.9379
mmu-miR-24-3p	218.11	-0.116991	0.216597	-0.540132	0.589106	0.9379
mmu-miR-152-3p	160.623	-0.152558	0.288453	-0.528884	0.596886	0.9379
mmu-miR-125b-5p	2169.55	-0.157677	0.304602	-0.51765	0.604702	0.9379
mmu-miR-714	17.0548	0.421759	0.825496	0.510916	0.60941	0.9379
mmu-miR-101c	446.734	-0.445799	0.883473	-0.504599	0.613841	0.9379
mmu-let-7b-5p	4107.84	-0.361875	0.718441	-0.503696	0.614475	0.9379
mmu-miR-1195	11.6453	0.403307	0.807041	0.499736	0.617261	0.9379
mmu-miR-128-3p	365.441	0.0866236	0.177863	0.487024	0.626241	0.9379
mmu-miR-206-3p	1547.32	0.184384	0.380818	0.484178	0.628259	0.9379
mmu-miR-101b-3p	2203.19	-0.195737	0.409157	-0.478391	0.632372	0.9379
mmu-miR-361-3p	10.4803	0.317794	0.668392	0.47546	0.634459	0.9379
mmu-miR-1198-5p	10.0654	-0.357241	0.752268	-0.474885	0.634869	0.9379
mmu-miR-195a-5p	154.581	-0.113806	0.240569	-0.473068	0.636165	0.9379
mmu-miR-181a-5p	129.794	-0.136639	0.303769	-0.449813	0.652845	0.9379
mmu-miR-190a-5p	56.7999	0.123802	0.276576	0.447622	0.654426	0.9379
mmu-miR-345-3p	30.9866	-0.238829	0.533909	-0.447321	0.654643	0.9379
mmu-miR-1981-5p	42.4123	-0.224986	0.541913	-0.415169	0.678018	0.9379
mmu-miR-22-5p	12.6653	-0.273667	0.669716	-0.408632	0.68281	0.9379
mmu-miR-423-5p	22.4751	-0.187819	0.463546	-0.405179	0.685346	0.9379
mmu-miR-434-3p	17.6442	-0.236373	0.583495	-0.405099	0.685405	0.9379
mmu-let-7a-5p	2415.56	-0.252871	0.630032	-0.401362	0.688154	0.9379
mmu-miR-107-3p	36.298	-0.153332	0.386285	-0.396941	0.691411	0.9379
mmu-miR-486a-5p	130.155	-0.102704	0.266615	-0.385214	0.700079	0.9379
mmu-miR-143-5p	24.9018	0.15715	0.421721	0.37264	0.709416	0.9379
mmu-miR-378c	134.137	-0.116711	0.313625	-0.372135	0.709793	0.9379
mmu-miR-126a-3p	713.793	0.137757	0.372767	0.369553	0.711716	0.9379
mmu-miR-7a-5p	26.2631	-0.227554	0.619371	-0.367395	0.713325	0.9379
mmu-miR-339-5p	16.5199	-0.243928	0.67184	-0.363074	0.71655	0.9379
mmu-miR-29c-5p	16.9616	-0.179171	0.498664	-0.359302	0.719369	0.9379
mmu-miR-98-5p	22.8845	0.298775	0.846696	0.352871	0.724185	0.9379
mmu-miR-335-5p	20.0096	0.33631	0.973225	0.345562	0.729672	0.9379
mmu-miR-101a-3p	2030.68	-0.146152	0.429691	-0.340133	0.733756	0.9379
mmu-miR-486a-3p	15.3608	0.177115	0.525827	0.336832	0.736244	0.9379
mmu-miR-674-3p	3.64781	0.942177	2.81275	0.334966	0.737651	0.9379
mmu-miR-320-3p	32.9287	-0.139741	0.431119	-0.324137	0.745835	0.9379
mmu-miR-93-5p	54.7319	0.100367	0.313744	0.319902	0.749043	0.9379
mmu-miR-143-3p	4114.03	-0.101892	0.328212	-0.310447	0.756221	0.9379
mmu-miR-103-3p	71.3822	0.115874	0.374951	0.309039	0.757292	0.9379
mmu-miR-23a-3p	464.989	-0.0462193	0.151836	-0.304403	0.760821	0.9379
mmu-miR-6236	61.1006	-0.161844	0.553481	-0.292411	0.769973	0.9379
mmu-miR-204-5p	5.33312	0.707626	2.43509	0.290596	0.77136	0.9379
mmu-miR-99b-5p	70.0458	-0.113357	0.395683	-0.286484	0.774507	0.9379
mmu-miR-664-5p	9.72001	-0.24739	0.900229	-0.274808	0.783464	0.9379
mmu-miR-30c-2-3p	14.0178	0.141024	0.520029	0.271185	0.786249	0.9379
mmu-miR-99a-5p	103.816	0.0685156	0.25311	0.270695	0.786626	0.9379
mmu-miR-15a-5p	8.7285	0.431176	1.6799	0.256668	0.797435	0.94353
mmu-let-7d-5p	183.756	0.0952817	0.415574	0.229278	0.818653	0.944158
mmu-miR-148b-3p	50.4873	-0.0765654	0.340841	-0.224636	0.822262	0.944158
mmu-miR-196a-5p	1902.41	-0.159907	0.726324	-0.220159	0.825748	0.944158
mmu-miR-30b-5p	3.30338	-0.654774	3.00731	-0.217728	0.827641	0.944158
mmu-miR-181b-5p	120.557	-0.0589884	0.27589	-0.213811	0.830694	0.944158
mmu-miR-3473e	27.5408	0.110213	0.543713	0.202705	0.839366	0.944158
mmu-miR-125b-2-3p	10.0353	-0.248858	1.23736	-0.20112	0.840605	0.944158
mmu-miR-193a-5p	2.71614	0.576425	3.28735	0.175346	0.860807	0.95011
mmu-miR-191-5p	535.781	0.0407614	0.236726	0.172188	0.863289	0.95011
mmu-miR-203-3p	16.8867	-0.0923942	0.540596	-0.170912	0.864293	0.95011
mmu-miR-2137	161.162	-0.0508798	0.34819	-0.146126	0.883822	0.957389
mmu-miR-709	29.651	-0.0830342	0.582761	-0.142484	0.886698	0.957389
mmu-miR-365-2-5p	9.78668	0.139745	1.01544	0.137621	0.89054	0.957389
mmu-miR-127-3p	50.6483	0.0521725	0.401385	0.129981	0.896581	0.957389
mmu-let-7g-5p	111.156	-0.0388008	0.35498	-0.109304	0.912961	0.957389
mmu-miR-425-5p	32.0633	-0.0616284	0.585306	-0.105293	0.916144	0.957389
mmu-miR-379-5p	18.9212	0.0440653	0.42728	0.10313	0.91786	0.957389
mmu-let-7f-5p	5071.26	-0.054215	0.542045	-0.100019	0.920329	0.957389
mmu-miR-300-3p	8.96007	0.0883547	1.64557	0.0536923	0.95718	0.987352
mmu-miR-615-3p	27.5134	0.0213673	0.446971	0.0478047	0.961872	0.987352
mmu-miR-30e-5p	72.6089	-0.0157932	0.493257	-0.0320183	0.974457	0.99369
mmu-miR-1968-5p	3.69358	-0.0310047	2.83319	-0.0109434	0.991269	0.997813
mmu-miR-133a-5p	39.9971	-0.00483374	0.447162	-0.0108098	0.991375	0.997813
mmu-miR-322-5p	59.4549	8.27767e-05	0.380211	0.000217712	0.999826	0.999826

## Sheet: S2-Phase_Up_Targets
Table S2. miRTarBase-validated target genes for Venn diagram validation
Category: Phase-up targets (Composite, ZT15-sed vs ZT3-sed, ZT15-exe vs ZT3-exe)
miRNA selection: BaseMean ≥ 25, |log2FC| > 0.30, p < 0.10.
Database: miRTarBase Release 10 (Mus musculus, experimentally validated only).
Phase composite-up			set-up			exe-up
miRNA	Target Gene	Experiments	miRNA	Target Gene	Experiments	miRNA	Target Gene	Experiments
mmu-miR-127-3p	Rtl1	brain	mmu-miR-223-3p	Mef2c	Luciferase reporter assay//Western blot	mmu-miR-126a-3p	Hoxa9	Western blot
mmu-miR-127-3p	Fcgr1	Luciferase reporter assay	mmu-miR-223-3p	Mef2c	Luciferase reporter assay//Western blot	mmu-miR-126a-3p	Hoxa9	FACS//Western blot
mmu-miR-127-3p	Fcgr1	Luciferase reporter assay	mmu-miR-1a-3p	Hspa1b	Luciferase reporter assay	mmu-miR-126a-3p	Hoxa9	FACS//Western blot
mmu-miR-127-3p	Rtl1	Other	mmu-miR-1a-3p	Hspd1	Luciferase reporter assay	mmu-miR-126a-3p	Pik3r2	Review//Luciferase reporter assay//Western blot
mmu-miR-127-3p	Gpi1	HITS-CLIP	mmu-miR-1a-3p	Mef2a	qRT-PCR//Western blot	mmu-miR-127-3p	Rtl1	brain
mmu-miR-127-3p	Polr3k	HITS-CLIP	mmu-miR-1a-3p	Mef2a	Luciferase reporter assay	mmu-miR-126a-3p	Pik3r2	Luciferase reporter assay//Western blot
mmu-miR-127-3p	Thap12	HITS-CLIP	mmu-miR-1a-3p	Mef2a	Luciferase reporter assay	mmu-miR-126a-3p	Spred1	Luciferase reporter assay
mmu-miR-127-3p	Spc24	HITS-CLIP	mmu-miR-1a-3p	Mef2a	qRT-PCR//Luciferase reporter assay//Western blot	mmu-miR-126a-3p	Runx1	Luciferase reporter assay//qRT-PCR//Western blot
mmu-miR-127-3p	Acat1	HITS-CLIP	mmu-miR-1a-3p	Calm1	qRT-PCR//Luciferase reporter assay//Western blot	mmu-miR-126a-3p	Tal1	Luciferase reporter assay//qRT-PCR//Western blot
mmu-miR-127-3p	Ghdc	HITS-CLIP	mmu-miR-1a-3p	Calm2	qRT-PCR//Western blot	mmu-miR-127-3p	Fcgr1	Luciferase reporter assay
mmu-miR-127-3p	Gpi1	HITS-CLIP	mmu-miR-1a-3p	Calm2	Luciferase reporter assay	mmu-miR-127-3p	Fcgr1	Luciferase reporter assay
mmu-miR-127-3p	Polr3k	HITS-CLIP	mmu-miR-1a-3p	Gata4	qRT-PCR//Western blot	mmu-miR-127-3p	Rtl1	Other
mmu-miR-127-3p	Thap12	HITS-CLIP	mmu-miR-223-3p	Mef2c	Luciferase reporter assay//Western blot	mmu-miR-126a-3p	Irs1	Luciferase reporter assay
mmu-miR-127-3p	Spc24	HITS-CLIP	mmu-miR-223-3p	Mef2c	Luciferase reporter assay//Western blot	mmu-miR-126a-3p	Irs1	Luciferase reporter assay
mmu-miR-127-3p	Tspan13	HITS-CLIP	mmu-miR-1a-3p	Igf1	qRT-PCR//Luciferase reporter assay//Western blot	mmu-miR-127-3p	Gpi1	HITS-CLIP
mmu-miR-127-3p	Ghdc	HITS-CLIP	mmu-miR-1a-3p	Igf1r	qRT-PCR//Luciferase reporter assay//Western blot	mmu-miR-127-3p	Polr3k	HITS-CLIP
mmu-miR-127-3p	Polr3k	HITS-CLIP	mmu-miR-29b-3p	Col3a1	Luciferase reporter assay//Microarray//Northern blot//qRT-PCR	mmu-miR-127-3p	Thap12	HITS-CLIP
mmu-miR-127-3p	Spc24	HITS-CLIP	mmu-miR-29b-3p	Fbn1	Luciferase reporter assay//Microarray//Northern blot//qRT-PCR	mmu-miR-127-3p	Spc24	HITS-CLIP
mmu-miR-127-3p	Acat1	HITS-CLIP	mmu-miR-29b-3p	Fbn1	Luciferase reporter assay//Microarray//Northern blot//qRT-PCR	mmu-miR-126a-3p	Ston1	HITS-CLIP
mmu-miR-127-3p	Polr3k	HITS-CLIP	mmu-miR-29b-3p	Fbn1	Luciferase reporter assay//Microarray//Northern blot//qRT-PCR	mmu-miR-127-3p	Acat1	HITS-CLIP
mmu-miR-127-3p	Thap12	HITS-CLIP	mmu-miR-29b-3p	Eln	Luciferase reporter assay//Microarray//Northern blot//qRT-PCR	mmu-miR-127-3p	Ghdc	HITS-CLIP
mmu-miR-127-3p	Spc24	HITS-CLIP	mmu-miR-29b-3p	Eln	Luciferase reporter assay//Microarray//Northern blot//qRT-PCR	mmu-miR-127-3p	Gpi1	HITS-CLIP
mmu-miR-127-3p	Tspan13	HITS-CLIP	mmu-miR-29b-3p	Eln	Luciferase reporter assay//Microarray//Northern blot//qRT-PCR	mmu-miR-127-3p	Polr3k	HITS-CLIP
mmu-miR-127-3p	Utp6	HITS-CLIP	mmu-miR-29b-3p	Col1a2	Luciferase reporter assay//Microarray//Northern blot//qRT-PCR	mmu-miR-127-3p	Thap12	HITS-CLIP
mmu-miR-26b-5p	Lef1	Immunohistochemistry//Luciferase reporter assay//Microarray//qRT-PCR//Western blot	mmu-miR-29b-3p	Col1a1	Luciferase reporter assay//Microarray//Northern blot//qRT-PCR	mmu-miR-127-3p	Spc24	HITS-CLIP
mmu-miR-26b-5p	Lef1	Immunohistochemistry//Luciferase reporter assay//Microarray//qRT-PCR//Western blot	mmu-miR-29b-3p	Col1a1	Luciferase reporter assay//Microarray//Northern blot//qRT-PCR	mmu-miR-126a-3p	Ston1	HITS-CLIP
mmu-miR-26b-5p	Cercam	HITS-CLIP	mmu-miR-29a-3p	Col1a1	Luciferase reporter assay//Microarray//Northern blot//qRT-PCR	mmu-miR-127-3p	Tspan13	HITS-CLIP
mmu-miR-26b-5p	Mrpl45	HITS-CLIP	mmu-miR-29a-3p	Col1a1	Luciferase reporter assay//Microarray//Northern blot//qRT-PCR	mmu-miR-127-3p	Ghdc	HITS-CLIP
mmu-miR-26b-5p	Slc35d2	HITS-CLIP	mmu-miR-29a-3p	Col1a2	Luciferase reporter assay//Microarray//Northern blot//qRT-PCR	mmu-miR-127-3p	Polr3k	HITS-CLIP
mmu-miR-26b-5p	Slc7a1	HITS-CLIP	mmu-miR-29a-3p	Eln	Luciferase reporter assay//Microarray//Northern blot//qRT-PCR	mmu-miR-127-3p	Spc24	HITS-CLIP
mmu-miR-26b-5p	Zbtb9	HITS-CLIP	mmu-miR-29a-3p	Eln	Luciferase reporter assay//Microarray//Northern blot//qRT-PCR	mmu-miR-127-3p	Acat1	HITS-CLIP
mmu-miR-26b-5p	Cercam	HITS-CLIP	mmu-miR-29a-3p	Eln	Luciferase reporter assay//Microarray//Northern blot//qRT-PCR	mmu-miR-127-3p	Polr3k	HITS-CLIP
mmu-miR-26b-5p	Mrpl45	HITS-CLIP	mmu-miR-29a-3p	Fbn1	Luciferase reporter assay//Microarray//Northern blot//qRT-PCR	mmu-miR-127-3p	Thap12	HITS-CLIP
mmu-miR-26b-5p	Slc35d2	HITS-CLIP	mmu-miR-29a-3p	Fbn1	Luciferase reporter assay//Microarray//Northern blot//qRT-PCR	mmu-miR-127-3p	Spc24	HITS-CLIP
mmu-miR-26b-5p	Zbtb9	HITS-CLIP	mmu-miR-29a-3p	Fbn1	Luciferase reporter assay//Microarray//Northern blot//qRT-PCR	mmu-miR-126a-3p	Ston1	HITS-CLIP
mmu-miR-26b-5p	Zbtb9	HITS-CLIP	mmu-miR-29a-3p	Col3a1	Luciferase reporter assay//Microarray//Northern blot//qRT-PCR	mmu-miR-127-3p	Tspan13	HITS-CLIP
mmu-miR-26b-5p	Arfrp1	HITS-CLIP	mmu-miR-29c-3p	Yy1	Luciferase reporter assay//Western blot	mmu-miR-127-3p	Utp6	HITS-CLIP
mmu-miR-26b-5p	Cercam	HITS-CLIP	mmu-miR-1a-3p	Hand2	Review	mmu-miR-126a-3p	Spred1	Immunoblot//Luciferase reporter assay//Microarray//qRT-PCR
mmu-miR-26b-5p	Slc35d2	HITS-CLIP	mmu-miR-29a-3p	Dnmt3a	qRT-PCR//Western blot	mmu-miR-126a-3p	Spred1	Immunoblot//Luciferase reporter assay//Microarray//qRT-PCR
mmu-miR-26b-5p	Cercam	HITS-CLIP	mmu-miR-29b-3p	Dnmt3a	qRT-PCR//Western blot	mmu-miR-126a-3p	Spred1	Immunoblot//Luciferase reporter assay//Microarray//qRT-PCR
mmu-miR-26b-5p	Mrpl45	HITS-CLIP	mmu-miR-29a-3p	Dnmt3b	qRT-PCR//Western blot
mmu-miR-26b-5p	Slc7a1	HITS-CLIP	mmu-miR-29b-3p	Dnmt3b	qRT-PCR//Western blot
mmu-miR-26b-5p	Zbtb9	HITS-CLIP	mmu-miR-29b-3p	Dnmt3a	Luciferase reporter assay//mRAP//Northern blot
mmu-miR-26b-5p	Cercam	HITS-CLIP	mmu-miR-29b-3p	Dnmt3a	Luciferase reporter assay//mRAP//Northern blot
mmu-miR-26b-5p	Mrpl45	HITS-CLIP	mmu-miR-29b-3p	Dnmt3b	Luciferase reporter assay//mRAP//Northern blot
mmu-miR-26b-5p	Slc7a1	HITS-CLIP	mmu-miR-29b-3p	Dnmt3b	Luciferase reporter assay//mRAP//Northern blot
mmu-miR-26b-5p	Sumf2	HITS-CLIP	mmu-miR-195a-5p	Arl2	Luciferase reporter assay//real time qRT-PCR//Western blot
mmu-miR-26b-5p	Zbtb9	HITS-CLIP	mmu-miR-195a-5p	Arl2	Luciferase reporter assay//real time qRT-PCR//Western blot
mmu-miR-26b-5p	Kpna2	HITS-CLIP	mmu-miR-195a-5p	Arl2	Luciferase reporter assay//real time qRT-PCR//Western blot
mmu-miR-26b-5p	Pten	HITS-CLIP	mmu-miR-195a-5p	Arl2	Luciferase reporter assay//real time qRT-PCR//Western blot
mmu-miR-26b-5p	Pten	HITS-CLIP	mmu-miR-195a-5p	Arl2	Luciferase reporter assay//real time qRT-PCR//Western blot
mmu-miR-26b-5p	Lhfpl3	HITS-CLIP	mmu-miR-195a-5p	Arl2	Luciferase reporter assay//real time qRT-PCR//Western blot
mmu-miR-26b-5p	Slc7a1	HITS-CLIP	mmu-miR-195a-5p	Arl2	Luciferase reporter assay
mmu-miR-26b-5p	Tecpr2	HITS-CLIP	mmu-miR-195a-5p	Arl2	Luciferase reporter assay//qRT-PCR//Western blot
mmu-miR-26b-5p	Abca5	HITS-CLIP	mmu-miR-195a-5p	Arl2	Luciferase reporter assay//qRT-PCR//Western blot
mmu-miR-26b-5p	Ddx17	HITS-CLIP	mmu-miR-195a-5p	Arl2	Luciferase reporter assay//qRT-PCR//Western blot
mmu-miR-26b-5p	Nus1	HITS-CLIP	mmu-miR-195a-5p	Arl2	Luciferase reporter assay//qRT-PCR//Western blot
mmu-miR-26b-5p	Rgs17	HITS-CLIP	mmu-miR-195a-5p	Arl2	Luciferase reporter assay//qRT-PCR//Western blot
mmu-miR-26b-5p	Slc7a1	HITS-CLIP	mmu-miR-195a-5p	Arl2	Luciferase reporter assay//qRT-PCR//Western blot
mmu-miR-26b-5p	Ceacam18	HITS-CLIP	mmu-miR-195a-5p	Arl2	Luciferase reporter assay//qRT-PCR//Western blot
mmu-miR-26b-5p	Zfp563	HITS-CLIP	mmu-miR-223-3p	Fbxw7	Luciferase reporter assay//qRT-PCR
mmu-miR-26b-5p	Kbtbd8	RNA-seq	mmu-miR-148a-3p	Kdm6b	Luciferase reporter assay//qRT-PCR//Western blot
mmu-miR-26b-5p	Adam23	RNA-seq	mmu-miR-29a-3p	Zfp36	Luciferase reporter assay//Northern blot//Western blot//qRT-PCR
mmu-miR-26b-5p	Jag1	Luciferase reporter assay//Western blotting//qRT-PCR	mmu-miR-29a-3p	Zfp36	Luciferase reporter assay//Northern blot//Western blot//qRT-PCR
mmu-miR-1a-3p	Hspa1b	Luciferase reporter assay	mmu-miR-29a-3p	Zfp36	Luciferase reporter assay//Northern blot//Western blot//qRT-PCR
mmu-miR-1a-3p	Hspd1	Luciferase reporter assay	mmu-miR-29a-3p	Zfp36	Luciferase reporter assay//Northern blot//Western blot//qRT-PCR
mmu-miR-1a-3p	Mef2a	qRT-PCR//Western blot	mmu-miR-1a-3p	Hdac4	Microarray//Northern blot
mmu-miR-1a-3p	Mef2a	Luciferase reporter assay	mmu-miR-1a-3p	Srf	Microarray//Northern blot
mmu-miR-1a-3p	Mef2a	Luciferase reporter assay	mmu-miR-1a-3p	Pax7	Immunohistochemistry//Microarray//Northern blot//qRT-PCR//Western blot
mmu-miR-1a-3p	Mef2a	qRT-PCR//Luciferase reporter assay//Western blot	mmu-miR-1a-3p	Pax7	Immunohistochemistry//Microarray//Northern blot//qRT-PCR//Western blot
mmu-miR-1a-3p	Calm1	qRT-PCR//Luciferase reporter assay//Western blot	mmu-miR-1a-3p	Pax7	Immunohistochemistry//Microarray//Northern blot//qRT-PCR//Western blot
mmu-miR-1a-3p	Calm2	qRT-PCR//Western blot	mmu-miR-1a-3p	Pax7	Immunohistochemistry//Microarray//Northern blot//qRT-PCR//Western blot
mmu-miR-1a-3p	Calm2	Luciferase reporter assay	mmu-miR-1a-3p	Hand2	Luciferase reporter assay//Northern blot//qRT-PCR//Western blot
mmu-miR-1a-3p	Gata4	qRT-PCR//Western blot	mmu-miR-1a-3p	Hand2	Luciferase reporter assay//Northern blot//qRT-PCR//Western blot
mmu-miR-1a-3p	Igf1	qRT-PCR//Luciferase reporter assay//Western blot	mmu-miR-1a-3p	Hand2	Luciferase reporter assay//Northern blot//qRT-PCR//Western blot
mmu-miR-1a-3p	Igf1r	qRT-PCR//Luciferase reporter assay//Western blot	mmu-miR-1a-3p	Pola1	Immunofluorescence//Luciferase reporter assay//Microarray//Western blot
mmu-miR-1a-3p	Hand2	Review	mmu-miR-1a-3p	Gja1	Luciferase reporter assay
mmu-miR-1a-3p	Hdac4	Microarray//Northern blot	mmu-miR-1a-3p	Gja1	Luciferase reporter assay
mmu-miR-1a-3p	Srf	Microarray//Northern blot	mmu-miR-1a-3p	Gja1	Luciferase reporter assay
mmu-miR-1a-3p	Pax7	Immunohistochemistry//Microarray//Northern blot//qRT-PCR//Western blot	mmu-miR-1a-3p	Gja1	Luciferase reporter assay
mmu-miR-1a-3p	Pax7	Immunohistochemistry//Microarray//Northern blot//qRT-PCR//Western blot	mmu-miR-1a-3p	Nppa	Immunocytochemistry//Microarray
mmu-miR-1a-3p	Pax7	Immunohistochemistry//Microarray//Northern blot//qRT-PCR//Western blot	mmu-miR-1a-3p	Rasa1	Microarray//Western blot
mmu-miR-1a-3p	Pax7	Immunohistochemistry//Microarray//Northern blot//qRT-PCR//Western blot	mmu-miR-1a-3p	Cdk9	Microarray//Western blot
mmu-miR-1a-3p	Hand2	Luciferase reporter assay//Northern blot//qRT-PCR//Western blot	mmu-miR-1a-3p	Fn1	Microarray//Western blot
mmu-miR-1a-3p	Hand2	Luciferase reporter assay//Northern blot//qRT-PCR//Western blot	mmu-miR-1a-3p	Rheb	Microarray//Western blot
mmu-miR-1a-3p	Hand2	Luciferase reporter assay//Northern blot//qRT-PCR//Western blot	mmu-miR-1a-3p	Rps6	Microarray//Western blot
mmu-miR-1a-3p	Pola1	Immunofluorescence//Luciferase reporter assay//Microarray//Western blot	mmu-miR-1a-3p	Acta1	Microarray//Western blot
mmu-miR-1a-3p	Gja1	Luciferase reporter assay	mmu-miR-1a-3p	Myh6	Microarray//Western blot
mmu-miR-1a-3p	Gja1	Luciferase reporter assay	mmu-miR-1a-3p	Ucp2	Luciferase reporter assay//Western blot
mmu-miR-1a-3p	Gja1	Luciferase reporter assay	mmu-miR-1a-3p	Hand2	Microarray//Western blot
mmu-miR-1a-3p	Gja1	Luciferase reporter assay	mmu-miR-1a-3p	Irx5	Luciferase reporter assay//Microarray//qRT-PCR//Western blot
mmu-miR-1a-3p	Nppa	Immunocytochemistry//Microarray	mmu-miR-29b-3p	Col1a1	Luciferase reporter assay//Microarray//Northern blot//qRT-PCR//Western blot
mmu-miR-1a-3p	Rasa1	Microarray//Western blot	mmu-miR-29b-3p	Col1a1	Luciferase reporter assay//Microarray//Northern blot//qRT-PCR//Western blot
mmu-miR-1a-3p	Cdk9	Microarray//Western blot	mmu-miR-29b-3p	Col1a1	Luciferase reporter assay//Microarray//Northern blot//qRT-PCR//Western blot
mmu-miR-1a-3p	Fn1	Microarray//Western blot	mmu-miR-29b-3p	Col5a3	Luciferase reporter assay//Microarray//Northern blot//qRT-PCR//Western blot
mmu-miR-1a-3p	Rheb	Microarray//Western blot	mmu-miR-29b-3p	Col4a2	Luciferase reporter assay//Microarray//Northern blot//qRT-PCR//Western blot
mmu-miR-1a-3p	Rps6	Microarray//Western blot	mmu-miR-29b-3p	Hdac4	Luciferase reporter assay//Microarray//Northern blot//qRT-PCR//Western blot
mmu-miR-1a-3p	Acta1	Microarray//Western blot	mmu-miR-29b-3p	Tgfb3	Luciferase reporter assay//Microarray//Northern blot//qRT-PCR//Western blot
mmu-miR-1a-3p	Myh6	Microarray//Western blot	mmu-miR-29b-3p	Acvr2a	Luciferase reporter assay//Microarray//Northern blot//qRT-PCR//Western blot
mmu-miR-1a-3p	Ucp2	Luciferase reporter assay//Western blot	mmu-miR-29b-3p	Ctnnbip1	Luciferase reporter assay//Microarray//Northern blot//qRT-PCR//Western blot
mmu-miR-1a-3p	Hand2	Microarray//Western blot	mmu-miR-29b-3p	Dusp2	Luciferase reporter assay//Microarray//Northern blot//qRT-PCR//Western blot
mmu-miR-1a-3p	Irx5	Luciferase reporter assay//Microarray//qRT-PCR//Western blot	mmu-miR-195a-5p	Ccnd1	Immunohistochemistry//Luciferase reporter assay//Northern blot//qRT-PCR//Western blot
mmu-miR-1a-3p	Klf4	Luciferase reporter assay//qRT-PCR//Western blot	mmu-miR-195a-5p	Ccnd1	Immunohistochemistry//Luciferase reporter assay//Northern blot//qRT-PCR//Western blot
mmu-miR-1a-3p	Klf4	Luciferase reporter assay//qRT-PCR//Western blot	mmu-miR-195a-5p	Cdk6	Immunohistochemistry//Luciferase reporter assay//Northern blot//qRT-PCR//Western blot
mmu-miR-1a-3p	Cdc42	Luciferase reporter assay//qRT-PCR//Western blot	mmu-miR-195a-5p	Cdk6	Immunohistochemistry//Luciferase reporter assay//Northern blot//qRT-PCR//Western blot
mmu-miR-1a-3p	Cdc42	Luciferase reporter assay//qRT-PCR//Western blot	mmu-miR-148a-3p	Camk2a	Luciferase reporter assay//qRT-PCR//Western blot
mmu-miR-1a-3p	Cdc42	Luciferase reporter assay//qRT-PCR//Western blot	mmu-miR-148a-3p	Camk2a	Luciferase reporter assay//qRT-PCR//Western blot
mmu-miR-1a-3p	Cdc42	Luciferase reporter assay//qRT-PCR//Western blot	mmu-miR-152-3p	Camk2a	Luciferase reporter assay//qRT-PCR//Western blot
mmu-miR-1a-3p	Tlx2	Luciferase reporter assay	mmu-miR-152-3p	Camk2a	Luciferase reporter assay//qRT-PCR//Western blot
mmu-miR-1a-3p	Tlx2	Luciferase reporter assay	mmu-miR-1a-3p	Klf4	Luciferase reporter assay//qRT-PCR//Western blot
mmu-miR-1a-3p	Anxa5	Luciferase reporter assay	mmu-miR-1a-3p	Klf4	Luciferase reporter assay//qRT-PCR//Western blot
mmu-miR-1a-3p	Anxa5	Luciferase reporter assay	mmu-miR-29b-3p	Bcl2l11	Luciferase reporter assay//Microarray//qRT-PCR//Western blot
mmu-miR-1a-3p	Smarcd2	Luciferase reporter assay//Western blot	mmu-miR-29b-3p	Bmf	Luciferase reporter assay//Microarray//qRT-PCR//Western blot
mmu-miR-1a-3p	Clcn3	Luciferase reporter assay//Western blot	mmu-miR-29b-3p	Hrk	Luciferase reporter assay//Microarray//qRT-PCR//Western blot
mmu-miR-1a-3p	Smarcb1	Luciferase reporter assay//Western blot	mmu-miR-29b-3p	Bbc3	Luciferase reporter assay//Microarray//qRT-PCR//Western blot
mmu-miR-1a-3p	Map4k3	Luciferase reporter assay//Western blot	mmu-miR-29b-3p	Bak1	Luciferase reporter assay//Microarray//qRT-PCR//Western blot
mmu-miR-1a-3p	Fzd7	Luciferase reporter assay//Western blot	mmu-miR-223-3p	Gzmb	Luciferase reporter assay//Microarray//Northern blot//qRT-PCR
mmu-miR-1a-3p	Meox2	Luciferase reporter assay//Western blot	mmu-miR-29a-3p	Hdac4	Luciferase reporter assay//qRT-PCR//Western blot
mmu-miR-1a-3p	Nfat5	Luciferase reporter assay//Western blot	mmu-miR-29b-3p	Hdac4	Luciferase reporter assay//qRT-PCR//Western blot
mmu-miR-1a-3p	Rarb	Luciferase reporter assay//Western blot	mmu-miR-29c-3p	Hdac4	Luciferase reporter assay//qRT-PCR//Western blot
mmu-miR-1a-3p	Sh3bgrl	Luciferase reporter assay//Western blot	mmu-miR-29b-3p	Tbx21	Luciferase reporter assay//Microarray//qRT-PCR
mmu-miR-1a-3p	Hes1	Western blot//qRT-PCR	mmu-miR-29b-3p	Tbx21	Luciferase reporter assay//Microarray//qRT-PCR
mmu-miR-1a-3p	Ets1	Luciferase reporter assay//Microarray//QRTPCR//Western blot	mmu-miR-29b-3p	Eomes	Luciferase reporter assay//Microarray//qRT-PCR
mmu-miR-1a-3p	Myocd	Immunohistochemistry//In situ hybridization//Luciferase reporter assay//Microarray//qRT-PCR//Western blot	mmu-miR-29b-3p	Eomes	Luciferase reporter assay//Microarray//qRT-PCR
mmu-miR-1a-3p	Myocd	Immunohistochemistry//In situ hybridization//Luciferase reporter assay//Microarray//qRT-PCR//Western blot	mmu-miR-195a-5p	Sirt1	Luciferase reporter assay
mmu-miR-1a-3p	Adar	Immunofluorescence//Luciferase reporter assay//qRT-PCR//Western blot	mmu-miR-195a-5p	Sirt1	Luciferase reporter assay
mmu-miR-1a-3p	Adar	Immunofluorescence//Luciferase reporter assay//qRT-PCR//Western blot	mmu-miR-195a-5p	Sirt1	Luciferase reporter assay
mmu-miR-1a-3p	Pax3	HITS-CLIP	mmu-miR-195a-5p	Sirt1	Luciferase reporter assay
mmu-miR-1a-3p	Pax3	HITS-CLIP	mmu-miR-29a-3p	Col2a1	Luciferase reporter assay
mmu-miR-1a-3p	Pax3	HITS-CLIP	mmu-miR-29a-3p	Col2a1	Luciferase reporter assay
mmu-miR-1a-3p	Pax3	HITS-CLIP	mmu-miR-29b-3p	Col2a1	Luciferase reporter assay
mmu-miR-1a-3p	Pax3	HITS-CLIP	mmu-miR-29a-3p	Hdac4	Luciferase reporter assay//qRT-PCR//Western blot
mmu-miR-1a-3p	Rnf170	HITS-CLIP	mmu-miR-29b-3p	Hdac4	Luciferase reporter assay//qRT-PCR//Western blot
mmu-miR-1a-3p	Tgoln1	HITS-CLIP	mmu-miR-29c-3p	Hdac4	Luciferase reporter assay//qRT-PCR//Western blot
mmu-miR-1a-3p	Pax3	HITS-CLIP	mmu-miR-29b-3p	Tbx21	Luciferase reporter assay//Microarray//qRT-PCR
mmu-miR-1a-3p	Pax3	HITS-CLIP	mmu-miR-29b-3p	Tbx21	Luciferase reporter assay//Microarray//qRT-PCR
mmu-miR-1a-3p	Pax3	HITS-CLIP	mmu-miR-29b-3p	Eomes	Luciferase reporter assay//Microarray//qRT-PCR
mmu-miR-1a-3p	Pax3	HITS-CLIP	mmu-miR-29b-3p	Eomes	Luciferase reporter assay//Microarray//qRT-PCR
mmu-miR-1a-3p	Pax3	HITS-CLIP	mmu-miR-195a-5p	Sirt1	Luciferase reporter assay
mmu-miR-1a-3p	Mup14	HITS-CLIP	mmu-miR-195a-5p	Sirt1	Luciferase reporter assay
mmu-miR-1a-3p	Mup10	HITS-CLIP	mmu-miR-195a-5p	Sirt1	Luciferase reporter assay
mmu-miR-1a-3p	Mup12	HITS-CLIP	mmu-miR-195a-5p	Sirt1	Luciferase reporter assay
mmu-miR-1a-3p	Mup19	HITS-CLIP	mmu-miR-29a-3p	Col2a1	Luciferase reporter assay
mmu-miR-1a-3p	Pax3	HITS-CLIP	mmu-miR-29a-3p	Col2a1	Luciferase reporter assay
mmu-miR-1a-3p	Mup14	HITS-CLIP	mmu-miR-29b-3p	Col2a1	Luciferase reporter assay
mmu-miR-1a-3p	Mup10	HITS-CLIP	mmu-miR-148a-3p	Rock1	Immunofluorescence//Luciferase reporter assay//qRT-PCR
mmu-miR-1a-3p	Mup12	HITS-CLIP	mmu-miR-148a-3p	Rock1	Immunofluorescence//Luciferase reporter assay//qRT-PCR
mmu-miR-1a-3p	Mup19	HITS-CLIP	mmu-miR-1a-3p	Cdc42	Luciferase reporter assay//qRT-PCR//Western blot
mmu-miR-1a-3p	Mup14	HITS-CLIP	mmu-miR-1a-3p	Cdc42	Luciferase reporter assay//qRT-PCR//Western blot
mmu-miR-1a-3p	Mup10	HITS-CLIP	mmu-miR-29c-3p	Spry1	Immunofluorescence//Luciferase reporter assay//Northern blot//qRT-PCR
mmu-miR-1a-3p	Mup12	HITS-CLIP	mmu-miR-29a-3p	Hdac4	Luciferase reporter assay//qRT-PCR//Western blot
mmu-miR-1a-3p	Mup19	HITS-CLIP	mmu-miR-29b-3p	Hdac4	Luciferase reporter assay//qRT-PCR//Western blot
mmu-miR-1a-3p	Mup11	HITS-CLIP	mmu-miR-29c-3p	Hdac4	Luciferase reporter assay//qRT-PCR//Western blot
mmu-miR-1a-3p	Mup14	HITS-CLIP	mmu-miR-29b-3p	Tbx21	Luciferase reporter assay//Microarray//qRT-PCR
mmu-miR-1a-3p	Mup17	HITS-CLIP	mmu-miR-29b-3p	Tbx21	Luciferase reporter assay//Microarray//qRT-PCR
mmu-miR-1a-3p	Mup10	HITS-CLIP	mmu-miR-29b-3p	Eomes	Luciferase reporter assay//Microarray//qRT-PCR
mmu-miR-1a-3p	Mup12	HITS-CLIP	mmu-miR-29b-3p	Eomes	Luciferase reporter assay//Microarray//qRT-PCR
mmu-miR-1a-3p	Mup19	HITS-CLIP	mmu-miR-195a-5p	Sirt1	Luciferase reporter assay
mmu-miR-1a-3p	Mup14	HITS-CLIP	mmu-miR-195a-5p	Sirt1	Luciferase reporter assay
mmu-miR-1a-3p	Mup10	HITS-CLIP	mmu-miR-195a-5p	Sirt1	Luciferase reporter assay
mmu-miR-1a-3p	Mup12	HITS-CLIP	mmu-miR-195a-5p	Sirt1	Luciferase reporter assay
mmu-miR-1a-3p	Mup19	HITS-CLIP	mmu-miR-29a-3p	Col2a1	Luciferase reporter assay
mmu-miR-1a-3p	Pax3	HITS-CLIP	mmu-miR-29a-3p	Col2a1	Luciferase reporter assay
mmu-miR-1a-3p	Pax3	HITS-CLIP	mmu-miR-29b-3p	Col2a1	Luciferase reporter assay
mmu-miR-1a-3p	Cpeb1	HITS-CLIP	mmu-miR-148a-3p	Rock1	Immunofluorescence//Luciferase reporter assay//qRT-PCR
mmu-miR-1a-3p	Pax3	HITS-CLIP	mmu-miR-148a-3p	Rock1	Immunofluorescence//Luciferase reporter assay//qRT-PCR
mmu-miR-1a-3p	Cdk9	qRT-PCR//Luciferase reporter assay//Immunohistochemistry//ChIP-seq//Western blot	mmu-miR-1a-3p	Cdc42	Luciferase reporter assay//qRT-PCR//Western blot
mmu-miR-1a-3p	Hspa1b	qRT-PCR//Immunoblot//	mmu-miR-1a-3p	Cdc42	Luciferase reporter assay//qRT-PCR//Western blot
mmu-miR-1a-3p	Map3k1	Luciferase reporter assay//Western blotting//qRT-PCR	mmu-miR-29c-3p	Spry1	Immunofluorescence//Luciferase reporter assay//Northern blot//qRT-PCR
mmu-miR-1b-5p	Nras	HITS-CLIP	mmu-miR-29a-3p	Arpc3	Luciferase reporter assay//qRT-PCR//Western blot
mmu-miR-1b-5p	Atf2	HITS-CLIP	mmu-miR-223-3p	Stat3	Luciferase reporter assay//qRT-PCR//Western blot
mmu-miR-1b-5p	Tas1r3	HITS-CLIP	mmu-miR-195a-5p	Bace1	Luciferase reporter assay
mmu-miR-1b-5p	Tdrd1	HITS-CLIP	mmu-miR-195a-5p	Bace1	Luciferase reporter assay
mmu-miR-1b-5p	Ubac1	HITS-CLIP	mmu-miR-223-3p	Gria2	Luciferase reporter assay//pSILAC//Western blot
mmu-miR-1b-5p	Cds2	HITS-CLIP	mmu-miR-223-3p	Gria2	Luciferase reporter assay//pSILAC//Western blot
mmu-miR-1b-5p	Cisd2	HITS-CLIP	mmu-miR-223-3p	Gria2	Luciferase reporter assay//pSILAC//Western blot
mmu-miR-1b-5p	Nacc2	HITS-CLIP	mmu-miR-223-3p	Grin2b	Luciferase reporter assay//pSILAC//Western blot
mmu-miR-1b-5p	St6galnac1	HITS-CLIP	mmu-miR-223-3p	Grin2b	Luciferase reporter assay//pSILAC//Western blot
mmu-miR-1b-5p	Zfp963	HITS-CLIP	mmu-miR-1a-3p	Tlx2	Luciferase reporter assay
mmu-miR-1b-5p	Fbxl14	HITS-CLIP	mmu-miR-1a-3p	Tlx2	Luciferase reporter assay
mmu-miR-1b-5p	Ubac1	HITS-CLIP	mmu-miR-1a-3p	Anxa5	Luciferase reporter assay
mmu-miR-1b-5p	Zfp963	HITS-CLIP	mmu-miR-1a-3p	Anxa5	Luciferase reporter assay
mmu-miR-1b-5p	Atf2	HITS-CLIP	mmu-miR-148a-3p	Dnmt1	Luciferase reporter assay
mmu-miR-1b-5p	Bsn	HITS-CLIP	mmu-miR-223-3p	Gopc	Sequencing
mmu-miR-1b-5p	Lhfpl4	HITS-CLIP	mmu-miR-223-3p	Lgi2	Sequencing
mmu-miR-1b-5p	Nacc2	HITS-CLIP	mmu-miR-223-3p	Txndc12	Sequencing
mmu-miR-1b-5p	Ss18l1	HITS-CLIP	mmu-miR-223-3p	Gprc5b	Sequencing
mmu-miR-1b-5p	Tfcp2l1	HITS-CLIP	mmu-miR-223-3p	Plod1	Sequencing
mmu-miR-1b-5p	Dzank1	HITS-CLIP	mmu-miR-223-3p	F2r	Sequencing
mmu-miR-1b-5p	Bpifc	HITS-CLIP	mmu-miR-223-3p	Pitpnm3	Sequencing
mmu-miR-1b-5p	Cds2	HITS-CLIP	mmu-miR-223-3p	Ksr2	Sequencing
mmu-miR-1b-5p	Cisd2	HITS-CLIP	mmu-miR-223-3p	Dnajc6	Sequencing
mmu-miR-1b-5p	Sass6	HITS-CLIP	mmu-miR-223-3p	Socs5	Sequencing
mmu-miR-1b-5p	Slc16a10	HITS-CLIP	mmu-miR-223-3p	Usp32	Sequencing
mmu-miR-1b-5p	St6galnac1	HITS-CLIP	mmu-miR-223-3p	Tmx4	Sequencing
mmu-miR-1b-5p	Ubac1	HITS-CLIP	mmu-miR-223-3p	Akap9	Sequencing
mmu-miR-1b-5p	Unc5b	HITS-CLIP	mmu-miR-223-3p	Gnpda1	Sequencing
mmu-miR-1b-5p	Sass6	HITS-CLIP	mmu-miR-223-3p	Derl2	Sequencing
mmu-miR-1b-5p	St6galnac1	HITS-CLIP	mmu-miR-223-3p	Caskin1	Sequencing
mmu-miR-1b-5p	Ubac1	HITS-CLIP	mmu-miR-223-3p	Tnrc18	Sequencing
mmu-miR-1b-5p	St6galnac1	HITS-CLIP	mmu-miR-223-3p	Ercc3	Sequencing
mmu-miR-1b-5p	Ubac1	HITS-CLIP	mmu-miR-223-3p	Ets1	Sequencing
mmu-miR-1b-5p	Atf2	HITS-CLIP	mmu-miR-223-3p	Syp	Sequencing
mmu-miR-1b-5p	Cisd2	HITS-CLIP	mmu-miR-223-3p	Yipf6	Sequencing
mmu-miR-1b-5p	Fbxl14	HITS-CLIP	mmu-miR-223-3p	Lrrc55	Sequencing
mmu-miR-1b-5p	Rbm47	HITS-CLIP	mmu-miR-223-3p	Zfp91	Sequencing
mmu-miR-1b-5p	Tbc1d22b	HITS-CLIP	mmu-miR-223-3p	Jph3	Sequencing
mmu-miR-1b-5p	Frmd6	HITS-CLIP	mmu-miR-223-3p	Ube3b	Sequencing
mmu-miR-1b-5p	Rbm47	HITS-CLIP	mmu-miR-223-3p	Cd99l2	Sequencing
mmu-miR-1b-5p	Cisd2	HITS-CLIP	mmu-miR-223-3p	Ptpn9	Sequencing
mmu-miR-1b-5p	Frmd6	HITS-CLIP	mmu-miR-223-3p	Smarcd2	Sequencing
mmu-miR-1b-5p	Rbm47	HITS-CLIP	mmu-miR-223-3p	Dusp8	Sequencing
mmu-miR-1b-5p	Rbm47	HITS-CLIP	mmu-miR-223-3p	Klf12	Sequencing
mmu-miR-1b-5p	Rbm47	HITS-CLIP	mmu-miR-223-3p	Bdp1	Sequencing
mmu-miR-1b-5p	Acvr2a	HITS-CLIP	mmu-miR-223-3p	Mical3	Sequencing
mmu-miR-1b-5p	Csnk1g3	HITS-CLIP	mmu-miR-223-3p	Lsamp	Sequencing
mmu-miR-1b-5p	Rbm47	HITS-CLIP	mmu-miR-223-3p	Smad5	Sequencing
mmu-miR-1b-5p	Csnk1g3	HITS-CLIP	mmu-miR-223-3p	Mllt6	Sequencing
mmu-miR-1b-5p	Nacc2	HITS-CLIP	mmu-miR-223-3p	Ddx17	Sequencing
mmu-miR-1b-5p	Acvr2a	HITS-CLIP	mmu-miR-223-3p	Kcnj3	Sequencing
mmu-miR-1b-5p	Cisd2	HITS-CLIP	mmu-miR-223-3p	Cyb5b	Sequencing
mmu-miR-1b-5p	Frmd6	HITS-CLIP	mmu-miR-223-3p	Daam1	Sequencing
mmu-miR-1b-5p	Frmd6	HITS-CLIP	mmu-miR-223-3p	Fmnl2	Sequencing
mmu-miR-1b-5p	Csnk1g3	HITS-CLIP	mmu-miR-223-3p	Mob1a	Sequencing
mmu-miR-1b-5p	E2f1	HITS-CLIP	mmu-miR-223-3p	Kpna1	Sequencing
mmu-miR-1b-5p	Nras	HITS-CLIP	mmu-miR-223-3p	Napb	Sequencing
mmu-miR-1b-5p	Acot11	HITS-CLIP	mmu-miR-223-3p	Ptpru	Sequencing
mmu-miR-1b-5p	Atf2	HITS-CLIP	mmu-miR-223-3p	Ino80d	Sequencing
mmu-miR-1b-5p	Chek1	HITS-CLIP	mmu-miR-223-3p	Ypel1	Sequencing
mmu-miR-1b-5p	Lhfpl4	HITS-CLIP	mmu-miR-223-3p	Pdgfra	Sequencing
mmu-miR-1b-5p	Tdrd1	HITS-CLIP	mmu-miR-223-3p	Zmynd8	Sequencing
mmu-miR-1b-5p	Acot11	HITS-CLIP	mmu-miR-223-3p	Slc25a46	Sequencing
mmu-miR-1b-5p	Atf2	HITS-CLIP	mmu-miR-223-3p	Arglu1	Sequencing
mmu-miR-1b-5p	Chek1	HITS-CLIP	mmu-miR-223-3p	Scn8a	Sequencing
mmu-miR-1b-5p	E2f1	HITS-CLIP	mmu-miR-223-3p	Bbs4	Sequencing
mmu-miR-1b-5p	Tas1r3	HITS-CLIP	mmu-miR-223-3p	Gabra6	Sequencing
mmu-miR-1b-5p	Tdrd1	HITS-CLIP	mmu-miR-223-3p	Inpp5f	Sequencing
mmu-miR-1b-5p	Acot11	HITS-CLIP	mmu-miR-223-3p	Slc33a1	Sequencing
mmu-miR-1b-5p	Atf2	HITS-CLIP	mmu-miR-223-3p	Utrn	Sequencing
mmu-miR-1b-5p	Chek1	HITS-CLIP	mmu-miR-223-3p	Enpp1	Sequencing
mmu-miR-1b-5p	E2f1	HITS-CLIP	mmu-miR-223-3p	Kif1b	Sequencing
mmu-miR-1b-5p	Lhfpl4	HITS-CLIP	mmu-miR-223-3p	Akt3	Sequencing
mmu-miR-1b-5p	Nras	HITS-CLIP	mmu-miR-223-3p	Trappc6b	Sequencing
mmu-miR-1b-5p	Slc25a46	HITS-CLIP	mmu-miR-223-3p	Vezt	Sequencing
mmu-miR-1b-5p	Tas1r3	HITS-CLIP	mmu-miR-223-3p	Rbm45	Sequencing
mmu-miR-1b-5p	Tdrd1	HITS-CLIP	mmu-miR-223-3p	Afap1	Sequencing
mmu-miR-1b-5p	Nacc2	HITS-CLIP	mmu-miR-223-3p	Rnf11	Sequencing
mmu-miR-1b-5p	Acot11	HITS-CLIP	mmu-miR-223-3p	Tbc1d14	Sequencing
mmu-miR-1b-5p	Atf2	HITS-CLIP	mmu-miR-223-3p	Tppp	Sequencing
mmu-miR-1b-5p	Chek1	HITS-CLIP	mmu-miR-223-3p	Eva1a	Sequencing
mmu-miR-1b-5p	E2f1	HITS-CLIP	mmu-miR-223-3p	Zbtb39	Sequencing
mmu-miR-1b-5p	Slc25a46	HITS-CLIP	mmu-miR-223-3p	Camsap2	Sequencing
mmu-miR-1b-5p	Tas1r3	HITS-CLIP	mmu-miR-223-3p	Sdc2	Sequencing
mmu-miR-1b-5p	Tdrd1	HITS-CLIP	mmu-miR-223-3p	Celf1	Sequencing
mmu-miR-1b-5p	Nras	HITS-CLIP	mmu-miR-223-3p	Mlc1	Sequencing
mmu-miR-1b-5p	Chek1	HITS-CLIP	mmu-miR-223-3p	C2cd2	Sequencing
mmu-miR-1b-5p	E2f1	HITS-CLIP	mmu-miR-223-3p	Tmem178	Sequencing
mmu-miR-1b-5p	Tas1r3	HITS-CLIP	mmu-miR-223-3p	Znrf3	Sequencing
mmu-miR-1b-5p	Fbxl14	HITS-CLIP	mmu-miR-223-3p	Fbxl20	Sequencing
mmu-miR-1b-5p	Psd3	HITS-CLIP	mmu-miR-223-3p	Fut9	Sequencing
mmu-miR-1b-5p	Ss18l1	HITS-CLIP	mmu-miR-223-3p	Pdrg1	Sequencing
mmu-miR-1b-5p	Stxbp6	HITS-CLIP	mmu-miR-223-3p	Scd1	Sequencing
mmu-miR-1b-5p	Bsn	HITS-CLIP	mmu-miR-223-3p	Itgb1	Sequencing
mmu-miR-1b-5p	Chek1	HITS-CLIP	mmu-miR-223-3p	Prnp	Sequencing
mmu-miR-1b-5p	E2f1	HITS-CLIP	mmu-miR-223-3p	Golga1	Sequencing
mmu-miR-1b-5p	Tbc1d13	HITS-CLIP	mmu-miR-223-3p	Zfp704	Sequencing
mmu-miR-1b-5p	Nras	HITS-CLIP	mmu-miR-223-3p	Nefh	Sequencing
mmu-miR-1b-5p	Psd3	HITS-CLIP	mmu-miR-223-3p	Mbnl1	Sequencing
mmu-miR-1b-5p	Ss18l1	HITS-CLIP	mmu-miR-223-3p	Stk39	Sequencing
mmu-miR-1b-5p	Acot11	HITS-CLIP	mmu-miR-223-3p	Dennd6a	Sequencing
mmu-miR-1b-5p	Bsn	HITS-CLIP	mmu-miR-223-3p	Hlf	Sequencing
mmu-miR-1b-5p	Chek1	HITS-CLIP	mmu-miR-223-3p	Spag9	Sequencing
mmu-miR-1b-5p	E2f1	HITS-CLIP	mmu-miR-223-3p	Kat6a	Sequencing
mmu-miR-1b-5p	Fam169b	HITS-CLIP	mmu-miR-223-3p	Rsrc2	Sequencing
mmu-miR-1b-5p	Prmt8	HITS-CLIP	mmu-miR-223-3p	Arl5a	Sequencing
mmu-miR-1b-5p	Stxbp6	HITS-CLIP	mmu-miR-223-3p	Ccnt2	Sequencing
mmu-miR-1b-5p	Tdrd1	HITS-CLIP	mmu-miR-223-3p	Shroom2	Sequencing
mmu-miR-1b-5p	1110059G10Rik	HITS-CLIP	mmu-miR-223-3p	Pcdh15	Sequencing
mmu-miR-1b-5p	Ado	HITS-CLIP	mmu-miR-223-3p	Casp9	Sequencing
mmu-miR-1b-5p	Atf2	HITS-CLIP	mmu-miR-223-3p	Acap2	Sequencing
mmu-miR-1b-5p	Atp7a	HITS-CLIP	mmu-miR-223-3p	Kras	Sequencing
mmu-miR-1b-5p	B3gnt2	HITS-CLIP	mmu-miR-223-3p	Prrt3	Sequencing
mmu-miR-1b-5p	Bsn	HITS-CLIP	mmu-miR-223-3p	Trim9	Sequencing
mmu-miR-1b-5p	Ccdc138	HITS-CLIP	mmu-miR-223-3p	Xpr1	Sequencing
mmu-miR-1b-5p	Ccna2	HITS-CLIP	mmu-miR-223-3p	Extl2	Sequencing
mmu-miR-1b-5p	Chic1	HITS-CLIP	mmu-miR-223-3p	Dnajc9	Sequencing
mmu-miR-1b-5p	Cisd2	HITS-CLIP	mmu-miR-223-3p	B3galt1	Sequencing
mmu-miR-1b-5p	Csrnp3	HITS-CLIP	mmu-miR-223-3p	Epdr1	Sequencing
mmu-miR-1b-5p	Ephb3	HITS-CLIP	mmu-miR-223-3p	Gpatch2	Sequencing
mmu-miR-1b-5p	Fbxl14	HITS-CLIP	mmu-miR-223-3p	Nrep	Sequencing
mmu-miR-1b-5p	Frmd6	HITS-CLIP	mmu-miR-223-3p	Trp53bp1	Sequencing
mmu-miR-1b-5p	Gabra2	HITS-CLIP	mmu-miR-223-3p	Pvt1	Sequencing
mmu-miR-1b-5p	Gfod1	HITS-CLIP	mmu-miR-223-3p	Cacng7	Sequencing
mmu-miR-1b-5p	Htt	HITS-CLIP	mmu-miR-223-3p	Mtmr4	Sequencing
mmu-miR-1b-5p	Il15ra	HITS-CLIP	mmu-miR-223-3p	Cadm3	Sequencing
mmu-miR-1b-5p	Iws1	HITS-CLIP	mmu-miR-223-3p	Sec62	Sequencing
mmu-miR-1b-5p	Lin28b	HITS-CLIP	mmu-miR-223-3p	Usp14	Sequencing
mmu-miR-1b-5p	Loxl3	HITS-CLIP	mmu-miR-223-3p	Paqr4	Sequencing
mmu-miR-1b-5p	Mtf1	HITS-CLIP	mmu-miR-223-3p	Eps15	Sequencing
mmu-miR-1b-5p	Nras	HITS-CLIP	mmu-miR-223-3p	Nceh1	Sequencing
mmu-miR-1b-5p	Pitpnb	HITS-CLIP	mmu-miR-223-3p	Phf21a	Sequencing
mmu-miR-1b-5p	Pofut1	HITS-CLIP	mmu-miR-223-3p	Fnip2	Sequencing
mmu-miR-1b-5p	Psd3	HITS-CLIP	mmu-miR-223-3p	Aplp2	Sequencing
mmu-miR-1b-5p	Rasa2	HITS-CLIP	mmu-miR-223-3p	Glcci1	Sequencing
mmu-miR-1b-5p	Rbbp9	HITS-CLIP	mmu-miR-223-3p	Rbm33	Sequencing
mmu-miR-1b-5p	Rgl1	HITS-CLIP	mmu-miR-223-3p	Tmem67	Sequencing
mmu-miR-1b-5p	Rsbn1l	HITS-CLIP	mmu-miR-223-3p	Rest	Sequencing
mmu-miR-1b-5p	Rufy2	HITS-CLIP	mmu-miR-223-3p	Gcc2	Sequencing
mmu-miR-1b-5p	Slc25a46	HITS-CLIP	mmu-miR-223-3p	Prpf8	Sequencing
mmu-miR-1b-5p	Srgap3	HITS-CLIP	mmu-miR-223-3p	Zfp26	Sequencing
mmu-miR-1b-5p	Ss18l1	HITS-CLIP	mmu-miR-223-3p	Cep120	Sequencing
mmu-miR-1b-5p	Strbp	HITS-CLIP	mmu-miR-223-3p	Zfp619	Sequencing
mmu-miR-1b-5p	Tlr4	HITS-CLIP	mmu-miR-223-3p	Nxt2	Sequencing
mmu-miR-1b-5p	Tmem200a	HITS-CLIP	mmu-miR-223-3p	Tnfaip1	Sequencing
mmu-miR-1b-5p	Unc5b	HITS-CLIP	mmu-miR-223-3p	Syt4	Sequencing
mmu-miR-1b-5p	Uty	HITS-CLIP	mmu-miR-223-3p	Apc2	Sequencing
mmu-miR-1b-5p	Zbtb39	HITS-CLIP	mmu-miR-223-3p	Rragc	Sequencing
mmu-miR-1b-5p	Zfp462	HITS-CLIP	mmu-miR-223-3p	Zfp467	Sequencing
mmu-miR-1b-5p	Etfbkmt	HITS-CLIP	mmu-miR-223-3p	Draxin	Sequencing
mmu-miR-1b-5p	A630001G21Rik	HITS-CLIP	mmu-miR-223-3p	Cpeb3	Sequencing
mmu-miR-1b-5p	Ccdc169	HITS-CLIP	mmu-miR-223-3p	Robo2	Sequencing
mmu-miR-1b-5p	Acot11	HITS-CLIP	mmu-miR-223-3p	Xpc	Sequencing
mmu-miR-1b-5p	AI429214	HITS-CLIP	mmu-miR-223-3p	Mga	Sequencing
mmu-miR-1b-5p	Lrrc75b	HITS-CLIP	mmu-miR-223-3p	Fmn1	Sequencing
mmu-miR-1b-5p	Akap7	HITS-CLIP	mmu-miR-223-3p	Usp36	Sequencing
mmu-miR-1b-5p	Arl15	HITS-CLIP	mmu-miR-223-3p	Zbtb7a	Sequencing
mmu-miR-1b-5p	BC003965	HITS-CLIP	mmu-miR-223-3p	Map1b	Sequencing
mmu-miR-1b-5p	Ccpg1	HITS-CLIP	mmu-miR-223-3p	Nf1	Sequencing
mmu-miR-1b-5p	Cd28	HITS-CLIP	mmu-miR-223-3p	Ank3	Sequencing
mmu-miR-1b-5p	Chek1	HITS-CLIP	mmu-miR-223-3p	Sgsm1	Sequencing
mmu-miR-1b-5p	Fam169b	HITS-CLIP	mmu-miR-223-3p	Polr3g	Sequencing
mmu-miR-1b-5p	Nxpe3	HITS-CLIP	mmu-miR-223-3p	Usp42	Sequencing
mmu-miR-1b-5p	Foxk1	HITS-CLIP	mmu-miR-223-3p	Mfhas1	Sequencing
mmu-miR-1b-5p	Haus2	HITS-CLIP	mmu-miR-223-3p	Mb21d2	Sequencing
mmu-miR-1b-5p	Mavs	HITS-CLIP	mmu-miR-223-3p	Mvb12b	Sequencing
mmu-miR-1b-5p	Oip5	HITS-CLIP	mmu-miR-223-3p	Pgrmc1	Sequencing
mmu-miR-1b-5p	Pdxk	HITS-CLIP	mmu-miR-223-3p	Clasp2	Sequencing
mmu-miR-1b-5p	Plag1	HITS-CLIP	mmu-miR-223-3p	Arrdc3	Sequencing
mmu-miR-1b-5p	Prpf18	HITS-CLIP	mmu-miR-223-3p	Eml6	Sequencing
mmu-miR-1b-5p	Rbm41	HITS-CLIP	mmu-miR-223-3p	Phka1	Sequencing
mmu-miR-1b-5p	Rps3	HITS-CLIP	mmu-miR-223-3p	Ntrk2	Sequencing
mmu-miR-1b-5p	Sass6	HITS-CLIP	mmu-miR-223-3p	Sestd1	Sequencing
mmu-miR-1b-5p	Slc16a9	HITS-CLIP	mmu-miR-223-3p	Pard6g	Sequencing
mmu-miR-1b-5p	Tfcp2l1	HITS-CLIP	mmu-miR-223-3p	Foxo3	Sequencing
mmu-miR-1b-5p	Tigd5	HITS-CLIP	mmu-miR-223-3p	Dag1	Sequencing
mmu-miR-1b-5p	Tpte	HITS-CLIP	mmu-miR-223-3p	Peg3	Sequencing
mmu-miR-1b-5p	Ubac1	HITS-CLIP	mmu-miR-223-3p	Cdkn1b	Sequencing
mmu-miR-1b-5p	Wfdc12	HITS-CLIP	mmu-miR-223-3p	Zhx3	Sequencing
mmu-miR-1b-5p	Zfp354a	HITS-CLIP	mmu-miR-223-3p	Prkar2b	Sequencing
mmu-miR-1b-5p	Zfp446	HITS-CLIP	mmu-miR-223-3p	Nfib	Sequencing
mmu-miR-1b-5p	Zfp874b	HITS-CLIP	mmu-miR-223-3p	Tm9sf3	Sequencing
mmu-miR-1b-5p	Zfp941	HITS-CLIP	mmu-miR-223-3p	Pkia	Sequencing
mmu-miR-1b-5p	Zfp963	HITS-CLIP	mmu-miR-223-3p	Pea15a	Sequencing
mmu-miR-1b-5p	Zscan4c	HITS-CLIP	mmu-miR-223-3p	Dock1	Sequencing
mmu-miR-1b-5p	Zscan4d	HITS-CLIP	mmu-miR-223-3p	Dusp11	Sequencing
mmu-miR-1b-5p	Arl15	HITS-CLIP	mmu-miR-223-3p	Jmjd1c	Sequencing
mmu-miR-1b-5p	Ccna2	HITS-CLIP	mmu-miR-223-3p	Pnma2	Sequencing
mmu-miR-1b-5p	Cds2	HITS-CLIP	mmu-miR-223-3p	F11r	Sequencing
mmu-miR-1b-5p	Chic1	HITS-CLIP	mmu-miR-223-3p	Ago1	Sequencing
mmu-miR-1b-5p	Csrnp3	HITS-CLIP	mmu-miR-223-3p	Adcy1	Sequencing
mmu-miR-1b-5p	Cysltr1	HITS-CLIP	mmu-miR-223-3p	Ddn	Sequencing
mmu-miR-1b-5p	Dtna	HITS-CLIP	mmu-miR-223-3p	Rap2a	Sequencing
mmu-miR-1b-5p	Fbxl14	HITS-CLIP	mmu-miR-223-3p	Abhd13	Sequencing
mmu-miR-1b-5p	Fbxl14	HITS-CLIP	mmu-miR-223-3p	Mt2	Sequencing
mmu-miR-1b-5p	Fbxo45	HITS-CLIP	mmu-miR-223-3p	Lonrf2	Sequencing
mmu-miR-1b-5p	Frmd6	HITS-CLIP	mmu-miR-223-3p	Srek1	Sequencing
mmu-miR-1b-5p	Gabpb2	HITS-CLIP	mmu-miR-223-3p	Mapk10	Sequencing
mmu-miR-1b-5p	Gabra2	HITS-CLIP	mmu-miR-223-3p	Rasa1	Sequencing
mmu-miR-1b-5p	Hoxd1	HITS-CLIP	mmu-miR-223-3p	Cbx5	Sequencing
mmu-miR-1b-5p	Htt	HITS-CLIP	mmu-miR-223-3p	Gpbp1	Sequencing
mmu-miR-1b-5p	Iars2	HITS-CLIP	mmu-miR-223-3p	Igf1r	Sequencing
mmu-miR-1b-5p	Il15ra	HITS-CLIP	mmu-miR-223-3p	F3	Sequencing
mmu-miR-1b-5p	Lhfpl4	HITS-CLIP	mmu-miR-223-3p	Ptbp2	Sequencing
mmu-miR-1b-5p	Loxl3	HITS-CLIP	mmu-miR-223-3p	Igf1r	Reporter assay;Western blot
mmu-miR-1b-5p	Pgm2l1	HITS-CLIP	mmu-miR-223-3p	Stard13	Sequencing
mmu-miR-1b-5p	Pik3ca	HITS-CLIP	mmu-miR-223-3p	Pcdh17	Sequencing
mmu-miR-1b-5p	Piwil2	HITS-CLIP	mmu-miR-223-3p	Atg4d	Sequencing
mmu-miR-1b-5p	Plxna1	HITS-CLIP	mmu-miR-223-3p	Pdia6	Sequencing
mmu-miR-1b-5p	Pofut1	HITS-CLIP	mmu-miR-223-3p	Ywhaz	Sequencing
mmu-miR-1b-5p	Psd3	HITS-CLIP	mmu-miR-223-3p	Trip12	Sequencing
mmu-miR-1b-5p	Ptdss1	HITS-CLIP	mmu-miR-223-3p	Tmod2	Sequencing
mmu-miR-1b-5p	Rbm47	HITS-CLIP	mmu-miR-223-3p	Ankra2	Sequencing
mmu-miR-1b-5p	Rufy2	HITS-CLIP	mmu-miR-223-3p	Cblb	Sequencing
mmu-miR-1b-5p	Satb2	HITS-CLIP	mmu-miR-223-3p	Amot	Sequencing
mmu-miR-1b-5p	Slc25a46	HITS-CLIP	mmu-miR-223-3p	Luzp2	Sequencing
mmu-miR-1b-5p	Snx27	HITS-CLIP	mmu-miR-223-3p	Rnf220	Sequencing
mmu-miR-1b-5p	Tigd5	HITS-CLIP	mmu-miR-223-3p	Ldlr	Sequencing
mmu-miR-1b-5p	Tmem161b	HITS-CLIP	mmu-miR-223-3p	Serf1	Sequencing
mmu-miR-1b-5p	Tnrc6b	HITS-CLIP	mmu-miR-223-3p	Tnik	Sequencing
mmu-miR-1b-5p	Trhr	HITS-CLIP	mmu-miR-223-3p	L3mbtl2	Sequencing
mmu-miR-1b-5p	Ubac1	HITS-CLIP	mmu-miR-223-3p	Slc5a6	Sequencing
mmu-miR-1b-5p	Zbtb39	HITS-CLIP	mmu-miR-223-3p	Ttc9	Sequencing
mmu-miR-1b-5p	Etfbkmt	HITS-CLIP	mmu-miR-223-3p	4932438A13Rik	Sequencing
mmu-miR-1b-5p	A630001G21Rik	HITS-CLIP	mmu-miR-223-3p	Ubfd1	Sequencing
mmu-miR-1b-5p	Acot11	HITS-CLIP	mmu-miR-223-3p	Antxr2	Sequencing
mmu-miR-1b-5p	Casp8	HITS-CLIP	mmu-miR-223-3p	B3galnt1	Sequencing
mmu-miR-1b-5p	Ccdc138	HITS-CLIP	mmu-miR-223-3p	Prkcb	Sequencing
mmu-miR-1b-5p	Cwf19l2	HITS-CLIP	mmu-miR-223-3p	Atp2b1	Sequencing
mmu-miR-1b-5p	Haus2	HITS-CLIP	mmu-miR-223-3p	Atp9a	Sequencing
mmu-miR-1b-5p	Mavs	HITS-CLIP	mmu-miR-223-3p	Enc1	Sequencing
mmu-miR-1b-5p	Prl5a1	HITS-CLIP	mmu-miR-223-3p	Mdga2	Sequencing
mmu-miR-1b-5p	Prmt8	HITS-CLIP	mmu-miR-223-3p	Vangl2	Sequencing
mmu-miR-1b-5p	Rgl1	HITS-CLIP	mmu-miR-223-3p	Dbn1	Sequencing
mmu-miR-1b-5p	Slc41a3	HITS-CLIP	mmu-miR-223-3p	Asf1b	Sequencing
mmu-miR-1b-5p	Tdrd1	HITS-CLIP	mmu-miR-223-3p	Xkr6	Sequencing
mmu-miR-1b-5p	Zfp446	HITS-CLIP	mmu-miR-223-3p	Rhbdl1	Sequencing
mmu-miR-1b-5p	Zfp963	HITS-CLIP	mmu-miR-223-3p	Grm7	Sequencing
mmu-miR-1b-5p	Nras	HITS-CLIP	mmu-miR-223-3p	Rtn3	Sequencing
mmu-miR-1b-5p	Atf2	HITS-CLIP	mmu-miR-223-3p	Pdpk1	Sequencing
mmu-miR-1b-5p	Tas1r3	HITS-CLIP	mmu-miR-223-3p	Ak3	Sequencing
mmu-miR-1b-5p	Tdrd1	HITS-CLIP	mmu-miR-223-3p	Dnm3	Sequencing
mmu-miR-1b-5p	Ubac1	HITS-CLIP	mmu-miR-223-3p	Prdx6	Sequencing
mmu-miR-1b-5p	Cds2	HITS-CLIP	mmu-miR-223-3p	Plxna2	Sequencing
mmu-miR-1b-5p	Cisd2	HITS-CLIP	mmu-miR-223-3p	Lonrf3	Sequencing
mmu-miR-1b-5p	Nacc2	HITS-CLIP	mmu-miR-223-3p	Pik3r3	Sequencing
mmu-miR-1b-5p	St6galnac1	HITS-CLIP	mmu-miR-223-3p	Luzp1	Sequencing
mmu-miR-1b-5p	Zfp963	HITS-CLIP	mmu-miR-223-3p	Kbtbd2	Sequencing
mmu-miR-1b-5p	Fbxl14	HITS-CLIP	mmu-miR-223-3p	Cckbr	Sequencing
mmu-miR-1b-5p	Ubac1	HITS-CLIP	mmu-miR-223-3p	Atg16l1	Sequencing
mmu-miR-1b-5p	Zfp963	HITS-CLIP	mmu-miR-223-3p	Gabrg1	Sequencing
mmu-miR-1b-5p	Atf2	HITS-CLIP	mmu-miR-223-3p	Ppp4r2	Sequencing
mmu-miR-1b-5p	Bsn	HITS-CLIP	mmu-miR-223-3p	Abca1	Sequencing
mmu-miR-1b-5p	Lhfpl4	HITS-CLIP	mmu-miR-223-3p	Ap2b1	Sequencing
mmu-miR-1b-5p	Nacc2	HITS-CLIP	mmu-miR-223-3p	Pcdhac1	Sequencing
mmu-miR-1b-5p	Ss18l1	HITS-CLIP	mmu-miR-223-3p	Vti1a	Sequencing
mmu-miR-1b-5p	Bpifc	HITS-CLIP	mmu-miR-223-3p	Kcnj10	Sequencing
mmu-miR-1b-5p	Cds2	HITS-CLIP	mmu-miR-223-3p	Atrn	Sequencing
mmu-miR-1b-5p	Cisd2	HITS-CLIP	mmu-miR-223-3p	Tspyl3	Sequencing
mmu-miR-1b-5p	Sass6	HITS-CLIP	mmu-miR-223-3p	Rnf14	Sequencing
mmu-miR-1b-5p	Slc16a10	HITS-CLIP	mmu-miR-223-3p	Car12	Sequencing
mmu-miR-1b-5p	St6galnac1	HITS-CLIP	mmu-miR-223-3p	Cdc42bpa	Sequencing
mmu-miR-1b-5p	Ubac1	HITS-CLIP	mmu-miR-223-3p	Srgap2	Sequencing
mmu-miR-1b-5p	Unc5b	HITS-CLIP	mmu-miR-223-3p	Gria3	Sequencing
mmu-miR-1b-5p	Sass6	HITS-CLIP	mmu-miR-223-3p	Zcchc24	Sequencing
mmu-miR-1b-5p	St6galnac1	HITS-CLIP	mmu-miR-223-3p	Ank2	Sequencing
mmu-miR-1b-5p	Ubac1	HITS-CLIP	mmu-miR-223-3p	Slc37a3	Sequencing
mmu-miR-1b-5p	St6galnac1	HITS-CLIP	mmu-miR-223-3p	Kidins220	Sequencing
mmu-miR-1b-5p	Ubac1	HITS-CLIP	mmu-miR-223-3p	Camk1d	Sequencing
mmu-miR-1b-5p	Atf2	HITS-CLIP	mmu-miR-223-3p	Kmt2a	Sequencing
mmu-miR-1b-5p	Cisd2	HITS-CLIP	mmu-miR-223-3p	Golgb1	Sequencing
mmu-miR-1b-5p	Fbxl14	HITS-CLIP	mmu-miR-223-3p	Vim	Sequencing
mmu-miR-1b-5p	Rbm47	HITS-CLIP	mmu-miR-223-3p	Psd3	Sequencing
mmu-miR-1b-5p	Tbc1d22b	HITS-CLIP	mmu-miR-223-3p	Ktn1	Sequencing
mmu-miR-1b-5p	Frmd6	HITS-CLIP	mmu-miR-223-3p	Gpr158	Sequencing
mmu-miR-1b-5p	Rbm47	HITS-CLIP	mmu-miR-223-3p	Dgcr8	Sequencing
mmu-miR-1b-5p	Cisd2	HITS-CLIP	mmu-miR-223-3p	Macf1	Sequencing
mmu-miR-1b-5p	Frmd6	HITS-CLIP	mmu-miR-223-3p	Pacs2	Sequencing
mmu-miR-1b-5p	Rbm47	HITS-CLIP	mmu-miR-223-3p	Gnptg	Sequencing
mmu-miR-1b-5p	Rbm47	HITS-CLIP	mmu-miR-223-3p	Tom1l2	Sequencing
mmu-miR-1b-5p	Rbm47	HITS-CLIP	mmu-miR-223-3p	Tmem33	Sequencing
mmu-miR-1b-5p	Acvr2a	HITS-CLIP	mmu-miR-223-3p	Syn1	Sequencing
mmu-miR-1b-5p	Csnk1g3	HITS-CLIP	mmu-miR-223-3p	Mvp	Sequencing
mmu-miR-1b-5p	Rbm47	HITS-CLIP	mmu-miR-223-3p	Klhl5	Sequencing
mmu-miR-1b-5p	Csnk1g3	HITS-CLIP	mmu-miR-223-3p	Hpcal4	Sequencing
mmu-miR-1b-5p	Nacc2	HITS-CLIP	mmu-miR-223-3p	Ndnf	Sequencing
mmu-miR-1b-5p	Acvr2a	HITS-CLIP	mmu-miR-223-3p	Wasf2	Sequencing
mmu-miR-1b-5p	Cisd2	HITS-CLIP	mmu-miR-223-3p	Ankrd17	Sequencing
mmu-miR-1b-5p	Frmd6	HITS-CLIP	mmu-miR-223-3p	Fam13a	Sequencing
mmu-miR-1b-5p	Frmd6	HITS-CLIP	mmu-miR-223-3p	Ttc4	Sequencing
mmu-miR-1b-5p	Csnk1g3	HITS-CLIP	mmu-miR-223-3p	Foxp1	Sequencing
mmu-miR-1b-5p	E2f1	HITS-CLIP	mmu-miR-223-3p	Mecp2	Sequencing
mmu-miR-1b-5p	Nras	HITS-CLIP	mmu-miR-223-3p	Sox6	Sequencing
mmu-miR-1b-5p	Acot11	HITS-CLIP	mmu-miR-223-3p	Pds5b	Sequencing
mmu-miR-1b-5p	Atf2	HITS-CLIP	mmu-miR-223-3p	Vopp1	Sequencing
mmu-miR-1b-5p	Chek1	HITS-CLIP	mmu-miR-223-3p	Myh10	Sequencing
mmu-miR-1b-5p	Lhfpl4	HITS-CLIP	mmu-miR-223-3p	Phf20l1	Sequencing
mmu-miR-1b-5p	Tdrd1	HITS-CLIP	mmu-miR-223-3p	Mef2c	Reporter assay;Western blot;qRT-PCR
mmu-miR-1b-5p	Acot11	HITS-CLIP	mmu-miR-223-3p	Mef2c	Reporter assay;Other
mmu-miR-1b-5p	Atf2	HITS-CLIP	mmu-miR-223-3p	Mef2c	Reporter assay
mmu-miR-1b-5p	Chek1	HITS-CLIP	mmu-miR-29c-3p	Cav2	Reporter assay
mmu-miR-1b-5p	E2f1	HITS-CLIP	mmu-miR-29c-3p	Insig1	Reporter assay
mmu-miR-1b-5p	Tas1r3	HITS-CLIP	mmu-miR-29a-3p	Cav2	Reporter assay
mmu-miR-1b-5p	Tdrd1	HITS-CLIP	mmu-miR-29a-3p	Insig1	Reporter assay
mmu-miR-1b-5p	Acot11	HITS-CLIP	mmu-miR-195a-5p	Bcl2	Western blot
mmu-miR-1b-5p	Atf2	HITS-CLIP	mmu-miR-195a-5p	Sirt1	Reporter assay;Western blot
mmu-miR-1b-5p	Chek1	HITS-CLIP	mmu-miR-29b-3p	Cav2	Reporter assay
mmu-miR-1b-5p	E2f1	HITS-CLIP	mmu-miR-29b-3p	Insig1	Reporter assay
mmu-miR-1b-5p	Lhfpl4	HITS-CLIP	mmu-miR-195a-5p	Bcl2	China)."
mmu-miR-1b-5p	Nras	HITS-CLIP	mmu-miR-195a-5p	Bcl2	China)."
mmu-miR-1b-5p	Slc25a46	HITS-CLIP	mmu-miR-29a-3p	Ifnar1	Flow//Immunofluorescence//In situ hybridization//Luciferase reporter assay//Microarray//qRT-PCR//Western blot
mmu-miR-1b-5p	Tas1r3	HITS-CLIP	mmu-miR-195a-5p	Bcl2	Luciferase reporter assay//qRT-PCR//Western blot
mmu-miR-1b-5p	Tdrd1	HITS-CLIP	mmu-miR-29b-3p	Akt3	Luciferase reporter assay//qRT-PCR//Western blot
mmu-miR-1b-5p	Nacc2	HITS-CLIP	mmu-miR-29c-3p	Akt3	Luciferase reporter assay//qRT-PCR//Western blot
mmu-miR-1b-5p	Acot11	HITS-CLIP	mmu-miR-29a-3p	Pdgfrb	Luciferase reporter assay//qRT-PCR//Western blot
mmu-miR-1b-5p	Atf2	HITS-CLIP	mmu-miR-29b-3p	Sirt1	Luciferase reporter assay//qRT-PCR//Western blot//immunostaining
mmu-miR-1b-5p	Chek1	HITS-CLIP	mmu-miR-29a-3p	Bace1	Luciferase reporter assay//qRT-PCR//Western blot
mmu-miR-1b-5p	E2f1	HITS-CLIP	mmu-miR-29b-3p	Bace1	Luciferase reporter assay//qRT-PCR//Western blot
mmu-miR-1b-5p	Slc25a46	HITS-CLIP	mmu-miR-29a-3p	Col4a1	Luciferase reporter assay//qRT-PCR//Western blot
mmu-miR-1b-5p	Tas1r3	HITS-CLIP	mmu-miR-29a-3p	Col4a2	Luciferase reporter assay//qRT-PCR//Western blot
mmu-miR-1b-5p	Tdrd1	HITS-CLIP	mmu-miR-29a-3p	Col4a3	Luciferase reporter assay//qRT-PCR//Western blot
mmu-miR-1b-5p	Nras	HITS-CLIP	mmu-miR-29a-3p	Col4a4	Luciferase reporter assay//qRT-PCR//Western blot
mmu-miR-1b-5p	Chek1	HITS-CLIP	mmu-miR-29a-3p	Col4a5	Luciferase reporter assay//qRT-PCR//Western blot
mmu-miR-1b-5p	E2f1	HITS-CLIP	mmu-miR-29a-3p	Col4a6	Luciferase reporter assay//qRT-PCR//Western blot
mmu-miR-1b-5p	Tas1r3	HITS-CLIP	mmu-miR-29b-3p	Col4a6	Luciferase reporter assay//qRT-PCR//Western blot
mmu-miR-1b-5p	Fbxl14	HITS-CLIP	mmu-miR-29b-3p	Col4a5	Luciferase reporter assay//qRT-PCR//Western blot
mmu-miR-1b-5p	Psd3	HITS-CLIP	mmu-miR-29b-3p	Col4a4	Luciferase reporter assay//qRT-PCR//Western blot
mmu-miR-1b-5p	Ss18l1	HITS-CLIP	mmu-miR-29b-3p	Col4a3	Luciferase reporter assay//qRT-PCR//Western blot
mmu-miR-1b-5p	Stxbp6	HITS-CLIP	mmu-miR-29b-3p	Col4a2	Luciferase reporter assay//qRT-PCR//Western blot
mmu-miR-1b-5p	Bsn	HITS-CLIP	mmu-miR-29b-3p	Col4a1	Luciferase reporter assay//qRT-PCR//Western blot
mmu-miR-1b-5p	Chek1	HITS-CLIP	mmu-miR-1a-3p	Smarcd2	Luciferase reporter assay//Western blot
mmu-miR-1b-5p	E2f1	HITS-CLIP	mmu-miR-1a-3p	Clcn3	Luciferase reporter assay//Western blot
mmu-miR-1b-5p	Tbc1d13	HITS-CLIP	mmu-miR-1a-3p	Smarcb1	Luciferase reporter assay//Western blot
mmu-miR-1b-5p	Nras	HITS-CLIP	mmu-miR-1a-3p	Map4k3	Luciferase reporter assay//Western blot
mmu-miR-1b-5p	Psd3	HITS-CLIP	mmu-miR-1a-3p	Fzd7	Luciferase reporter assay//Western blot
mmu-miR-1b-5p	Ss18l1	HITS-CLIP	mmu-miR-1a-3p	Meox2	Luciferase reporter assay//Western blot
mmu-miR-1b-5p	Acot11	HITS-CLIP	mmu-miR-1a-3p	Nfat5	Luciferase reporter assay//Western blot
mmu-miR-1b-5p	Bsn	HITS-CLIP	mmu-miR-1a-3p	Rarb	Luciferase reporter assay//Western blot
mmu-miR-1b-5p	Chek1	HITS-CLIP	mmu-miR-1a-3p	Sh3bgrl	Luciferase reporter assay//Western blot
mmu-miR-1b-5p	E2f1	HITS-CLIP	mmu-miR-1a-3p	Hes1	Western blot//qRT-PCR
mmu-miR-1b-5p	Fam169b	HITS-CLIP	mmu-miR-1a-3p	Ets1	Luciferase reporter assay//Microarray//QRTPCR//Western blot
mmu-miR-1b-5p	Prmt8	HITS-CLIP	mmu-miR-152-3p	Dnmt1	Luciferase reporter assay//Western blot
mmu-miR-1b-5p	Stxbp6	HITS-CLIP	mmu-miR-29b-3p	Tnfaip3	Immunoblot//Immunocytochemistry//Luciferase reporter assay//Microarray//qRT-PCR
mmu-miR-1b-5p	Tdrd1	HITS-CLIP	mmu-miR-29a-3p	Dcx	In situ hybridization//Luciferase reporter assay//qRT-PCR//Western blot
mmu-miR-1b-5p	1110059G10Rik	HITS-CLIP	mmu-miR-29a-3p	Dcx	In situ hybridization//Luciferase reporter assay//qRT-PCR//Western blot
mmu-miR-1b-5p	Ado	HITS-CLIP	mmu-miR-1a-3p	Myocd	Immunohistochemistry//In situ hybridization//Luciferase reporter assay//Microarray//qRT-PCR//Western blot
mmu-miR-1b-5p	Atf2	HITS-CLIP	mmu-miR-1a-3p	Myocd	Immunohistochemistry//In situ hybridization//Luciferase reporter assay//Microarray//qRT-PCR//Western blot
mmu-miR-1b-5p	Atp7a	HITS-CLIP	mmu-miR-29b-3p	Sox2	Luciferase reporter assay
mmu-miR-1b-5p	B3gnt2	HITS-CLIP	mmu-miR-29b-3p	Sox2	Luciferase reporter assay
mmu-miR-1b-5p	Bsn	HITS-CLIP	mmu-miR-29a-3p	Igf1	ELISA//Luciferase reporter assay//qRT-PCR
mmu-miR-1b-5p	Ccdc138	HITS-CLIP	mmu-miR-29a-3p	Igf1	ELISA//Luciferase reporter assay//qRT-PCR
mmu-miR-1b-5p	Ccna2	HITS-CLIP	mmu-miR-29a-3p	Cx3cl1	ELISA//Luciferase reporter assay//qRT-PCR
mmu-miR-1b-5p	Chic1	HITS-CLIP	mmu-miR-29a-3p	Cx3cl1	ELISA//Luciferase reporter assay//qRT-PCR
mmu-miR-1b-5p	Cisd2	HITS-CLIP	mmu-miR-29b-3p	Igf1	ELISA//Luciferase reporter assay//qRT-PCR
mmu-miR-1b-5p	Csrnp3	HITS-CLIP	mmu-miR-29b-3p	Igf1	ELISA//Luciferase reporter assay//qRT-PCR
mmu-miR-1b-5p	Ephb3	HITS-CLIP	mmu-miR-195a-5p	Bcl2l2	Western blot
mmu-miR-1b-5p	Fbxl14	HITS-CLIP	mmu-miR-195a-5p	Bcl2l2	Western blot
mmu-miR-1b-5p	Frmd6	HITS-CLIP	mmu-miR-195a-5p	Bcl2l2	Western blot
mmu-miR-1b-5p	Gabra2	HITS-CLIP	mmu-miR-1a-3p	Adar	Immunofluorescence//Luciferase reporter assay//qRT-PCR//Western blot
mmu-miR-1b-5p	Gfod1	HITS-CLIP	mmu-miR-29b-3p	Sox2	Luciferase reporter assay
mmu-miR-1b-5p	Htt	HITS-CLIP	mmu-miR-29b-3p	Sox2	Luciferase reporter assay
mmu-miR-1b-5p	Il15ra	HITS-CLIP	mmu-miR-29a-3p	Igf1	ELISA//Luciferase reporter assay//qRT-PCR
mmu-miR-1b-5p	Iws1	HITS-CLIP	mmu-miR-29a-3p	Igf1	ELISA//Luciferase reporter assay//qRT-PCR
mmu-miR-1b-5p	Lin28b	HITS-CLIP	mmu-miR-29a-3p	Cx3cl1	ELISA//Luciferase reporter assay//qRT-PCR
mmu-miR-1b-5p	Loxl3	HITS-CLIP	mmu-miR-29a-3p	Cx3cl1	ELISA//Luciferase reporter assay//qRT-PCR
mmu-miR-1b-5p	Mtf1	HITS-CLIP	mmu-miR-29b-3p	Igf1	ELISA//Luciferase reporter assay//qRT-PCR
mmu-miR-1b-5p	Nras	HITS-CLIP	mmu-miR-29b-3p	Igf1	ELISA//Luciferase reporter assay//qRT-PCR
mmu-miR-1b-5p	Pitpnb	HITS-CLIP	mmu-miR-195a-5p	Bcl2l2	Western blot
mmu-miR-1b-5p	Pofut1	HITS-CLIP	mmu-miR-195a-5p	Bcl2l2	Western blot
mmu-miR-1b-5p	Psd3	HITS-CLIP	mmu-miR-195a-5p	Bcl2l2	Western blot
mmu-miR-1b-5p	Rasa2	HITS-CLIP	mmu-miR-1a-3p	Adar	Immunofluorescence//Luciferase reporter assay//qRT-PCR//Western blot
mmu-miR-1b-5p	Rbbp9	HITS-CLIP	mmu-miR-148a-3p	Tmem178b	HITS-CLIP
mmu-miR-1b-5p	Rgl1	HITS-CLIP	mmu-miR-152-3p	Tmem178b	HITS-CLIP
mmu-miR-1b-5p	Rsbn1l	HITS-CLIP	mmu-miR-223-3p	Fam78b	HITS-CLIP
mmu-miR-1b-5p	Rufy2	HITS-CLIP	mmu-miR-148a-3p	Grik3	HITS-CLIP
mmu-miR-1b-5p	Slc25a46	HITS-CLIP	mmu-miR-152-3p	Grik3	HITS-CLIP
mmu-miR-1b-5p	Srgap3	HITS-CLIP	mmu-miR-1b-5p	Nras	HITS-CLIP
mmu-miR-1b-5p	Ss18l1	HITS-CLIP	mmu-miR-1b-5p	Atf2	HITS-CLIP
mmu-miR-1b-5p	Strbp	HITS-CLIP	mmu-miR-195a-5p	Irgq	HITS-CLIP
mmu-miR-1b-5p	Tlr4	HITS-CLIP	mmu-miR-1a-3p	Pax3	HITS-CLIP
mmu-miR-1b-5p	Tmem200a	HITS-CLIP	mmu-miR-1b-5p	Tas1r3	HITS-CLIP
mmu-miR-1b-5p	Unc5b	HITS-CLIP	mmu-miR-1b-5p	Tdrd1	HITS-CLIP
mmu-miR-1b-5p	Uty	HITS-CLIP	mmu-miR-29b-3p	Bicd1	HITS-CLIP
mmu-miR-1b-5p	Zbtb39	HITS-CLIP	mmu-miR-29a-3p	Bicd1	HITS-CLIP
mmu-miR-1b-5p	Zfp462	HITS-CLIP	mmu-miR-29c-3p	Bicd1	HITS-CLIP
mmu-miR-1b-5p	A630001G21Rik	HITS-CLIP	mmu-miR-195a-5p	Bicd1	HITS-CLIP
mmu-miR-1b-5p	Acot11	HITS-CLIP	mmu-miR-223-3p	Fam78b	HITS-CLIP
mmu-miR-1b-5p	AI429214	HITS-CLIP	mmu-miR-148a-3p	Tmem178b	HITS-CLIP
mmu-miR-1b-5p	Akap7	HITS-CLIP	mmu-miR-152-3p	Tmem178b	HITS-CLIP
mmu-miR-1b-5p	Arl15	HITS-CLIP	mmu-miR-195a-5p	Bcl11b	HITS-CLIP
mmu-miR-1b-5p	BC003965	HITS-CLIP	mmu-miR-195a-5p	Bri3bp	HITS-CLIP
mmu-miR-1b-5p	Ccpg1	HITS-CLIP	mmu-miR-148a-3p	Tmem178b	HITS-CLIP
mmu-miR-1b-5p	Cd28	HITS-CLIP	mmu-miR-152-3p	Tmem178b	HITS-CLIP
mmu-miR-1b-5p	Chek1	HITS-CLIP	mmu-miR-195a-5p	Irgq	HITS-CLIP
mmu-miR-1b-5p	Fam169b	HITS-CLIP	mmu-miR-152-3p	Itgb3	HITS-CLIP
mmu-miR-1b-5p	Foxk1	HITS-CLIP	mmu-miR-148a-3p	Itgb3	HITS-CLIP
mmu-miR-1b-5p	Haus2	HITS-CLIP	mmu-miR-148a-3p	Ociad2	HITS-CLIP
mmu-miR-1b-5p	Mavs	HITS-CLIP	mmu-miR-152-3p	Ociad2	HITS-CLIP
mmu-miR-1b-5p	Oip5	HITS-CLIP	mmu-miR-223-3p	Spata13	HITS-CLIP
mmu-miR-1b-5p	Pdxk	HITS-CLIP	mmu-miR-1b-5p	Ubac1	HITS-CLIP
mmu-miR-1b-5p	Plag1	HITS-CLIP	mmu-miR-29a-3p	4921536K21Rik	HITS-CLIP
mmu-miR-1b-5p	Prpf18	HITS-CLIP	mmu-miR-29b-3p	4921536K21Rik	HITS-CLIP
mmu-miR-1b-5p	Rbm41	HITS-CLIP	mmu-miR-29c-3p	4921536K21Rik	HITS-CLIP
mmu-miR-1b-5p	Rps3	HITS-CLIP	mmu-miR-195a-5p	Armcx6	HITS-CLIP
mmu-miR-1b-5p	Sass6	HITS-CLIP	mmu-miR-1b-5p	Cds2	HITS-CLIP
mmu-miR-1b-5p	Slc16a9	HITS-CLIP	mmu-miR-1b-5p	Cisd2	HITS-CLIP
mmu-miR-1b-5p	Tigd5	HITS-CLIP	mmu-miR-29b-3p	Cisd2	HITS-CLIP
mmu-miR-1b-5p	Tpte	HITS-CLIP	mmu-miR-29c-3p	Cisd2	HITS-CLIP
mmu-miR-1b-5p	Ubac1	HITS-CLIP	mmu-miR-29a-3p	Cisd2	HITS-CLIP
mmu-miR-1b-5p	Wfdc12	HITS-CLIP	mmu-miR-29b-3p	Eps15	HITS-CLIP
mmu-miR-1b-5p	Zfp354a	HITS-CLIP	mmu-miR-29a-3p	Eps15	HITS-CLIP
mmu-miR-1b-5p	Zfp446	HITS-CLIP	mmu-miR-29c-3p	Eps15	HITS-CLIP
mmu-miR-1b-5p	Zfp874b	HITS-CLIP	mmu-miR-195a-5p	Fgd4	HITS-CLIP
mmu-miR-1b-5p	Zfp941	HITS-CLIP	mmu-miR-152-3p	Gpr157	HITS-CLIP
mmu-miR-1b-5p	Zfp963	HITS-CLIP	mmu-miR-148a-3p	Gpr157	HITS-CLIP
mmu-miR-1b-5p	Zscan4c	HITS-CLIP	mmu-miR-148a-3p	H2-T23	HITS-CLIP
mmu-miR-1b-5p	Zscan4d	HITS-CLIP	mmu-miR-152-3p	H2-T23	HITS-CLIP
mmu-miR-1b-5p	Arl15	HITS-CLIP	mmu-miR-195a-5p	Idua	HITS-CLIP
mmu-miR-1b-5p	Ccna2	HITS-CLIP	mmu-miR-29c-3p	Lactb2	HITS-CLIP
mmu-miR-1b-5p	Cds2	HITS-CLIP	mmu-miR-29a-3p	Lactb2	HITS-CLIP
mmu-miR-1b-5p	Chic1	HITS-CLIP	mmu-miR-29b-3p	Lactb2	HITS-CLIP
mmu-miR-1b-5p	Csrnp3	HITS-CLIP	mmu-miR-195a-5p	Mapkap1	HITS-CLIP
mmu-miR-1b-5p	Cysltr1	HITS-CLIP	mmu-miR-29a-3p	Mrpl35	HITS-CLIP
mmu-miR-1b-5p	Dtna	HITS-CLIP	mmu-miR-29c-3p	Mrpl35	HITS-CLIP
mmu-miR-1b-5p	Fbxl14	HITS-CLIP	mmu-miR-29b-3p	Mrpl35	HITS-CLIP
mmu-miR-1b-5p	Fbxl14	HITS-CLIP	mmu-miR-1b-5p	Nacc2	HITS-CLIP
mmu-miR-1b-5p	Fbxo45	HITS-CLIP	mmu-miR-152-3p	Naip5	HITS-CLIP
mmu-miR-1b-5p	Frmd6	HITS-CLIP	mmu-miR-148a-3p	Naip5	HITS-CLIP
mmu-miR-1b-5p	Gabpb2	HITS-CLIP	mmu-miR-195a-5p	Ncl	HITS-CLIP
mmu-miR-1b-5p	Gabra2	HITS-CLIP	mmu-miR-195a-5p	Pacsin2	HITS-CLIP
mmu-miR-1b-5p	Hoxd1	HITS-CLIP	mmu-miR-29c-3p	Rsad1	HITS-CLIP
mmu-miR-1b-5p	Htt	HITS-CLIP	mmu-miR-29a-3p	Rsad1	HITS-CLIP
mmu-miR-1b-5p	Iars2	HITS-CLIP	mmu-miR-29b-3p	Rsad1	HITS-CLIP
mmu-miR-1b-5p	Il15ra	HITS-CLIP	mmu-miR-1b-5p	St6galnac1	HITS-CLIP
mmu-miR-1b-5p	Lhfpl4	HITS-CLIP	mmu-miR-148a-3p	Tbc1d24	HITS-CLIP
mmu-miR-1b-5p	Loxl3	HITS-CLIP	mmu-miR-152-3p	Tbc1d24	HITS-CLIP
mmu-miR-1b-5p	Pgm2l1	HITS-CLIP	mmu-miR-148a-3p	Zfp607a	HITS-CLIP
mmu-miR-1b-5p	Pik3ca	HITS-CLIP	mmu-miR-152-3p	Zfp607a	HITS-CLIP
mmu-miR-1b-5p	Piwil2	HITS-CLIP	mmu-miR-1b-5p	Zfp963	HITS-CLIP
mmu-miR-1b-5p	Plxna1	HITS-CLIP	mmu-miR-1b-5p	Fbxl14	HITS-CLIP
mmu-miR-1b-5p	Pofut1	HITS-CLIP	mmu-miR-148a-3p	Tmem178b	HITS-CLIP
mmu-miR-1b-5p	Psd3	HITS-CLIP	mmu-miR-152-3p	Tmem178b	HITS-CLIP
mmu-miR-1b-5p	Ptdss1	HITS-CLIP	mmu-miR-148a-3p	Ociad2	HITS-CLIP
mmu-miR-1b-5p	Rbm47	HITS-CLIP	mmu-miR-152-3p	Ociad2	HITS-CLIP
mmu-miR-1b-5p	Rufy2	HITS-CLIP	mmu-miR-29a-3p	4921536K21Rik	HITS-CLIP
mmu-miR-1b-5p	Satb2	HITS-CLIP	mmu-miR-29b-3p	4921536K21Rik	HITS-CLIP
mmu-miR-1b-5p	Slc25a46	HITS-CLIP	mmu-miR-29c-3p	4921536K21Rik	HITS-CLIP
mmu-miR-1b-5p	Snx27	HITS-CLIP	mmu-miR-195a-5p	Bri3bp	HITS-CLIP
mmu-miR-1b-5p	Tigd5	HITS-CLIP	mmu-miR-195a-5p	Fgd4	HITS-CLIP
mmu-miR-1b-5p	Tmem161b	HITS-CLIP	mmu-miR-29c-3p	Gm14137	HITS-CLIP
mmu-miR-1b-5p	Tnrc6b	HITS-CLIP	mmu-miR-29b-3p	Gm14137	HITS-CLIP
mmu-miR-1b-5p	Trhr	HITS-CLIP	mmu-miR-29a-3p	Gm14137	HITS-CLIP
mmu-miR-1b-5p	Ubac1	HITS-CLIP	mmu-miR-152-3p	Gpr157	HITS-CLIP
mmu-miR-1b-5p	Zbtb39	HITS-CLIP	mmu-miR-148a-3p	Gpr157	HITS-CLIP
mmu-miR-1b-5p	A630001G21Rik	HITS-CLIP	mmu-miR-195a-5p	Idua	HITS-CLIP
mmu-miR-1b-5p	Acot11	HITS-CLIP	mmu-miR-29c-3p	Lactb2	HITS-CLIP
mmu-miR-1b-5p	Casp8	HITS-CLIP	mmu-miR-29a-3p	Lactb2	HITS-CLIP
mmu-miR-1b-5p	Ccdc138	HITS-CLIP	mmu-miR-29b-3p	Lactb2	HITS-CLIP
mmu-miR-1b-5p	Cwf19l2	HITS-CLIP	mmu-miR-195a-5p	Mapkap1	HITS-CLIP
mmu-miR-1b-5p	Haus2	HITS-CLIP	mmu-miR-29a-3p	Mrpl35	HITS-CLIP
mmu-miR-1b-5p	Mavs	HITS-CLIP	mmu-miR-29c-3p	Mrpl35	HITS-CLIP
mmu-miR-1b-5p	Prl5a1	HITS-CLIP	mmu-miR-29b-3p	Mrpl35	HITS-CLIP
mmu-miR-1b-5p	Prmt8	HITS-CLIP	mmu-miR-195a-5p	Ncl	HITS-CLIP
mmu-miR-1b-5p	Rgl1	HITS-CLIP	mmu-miR-195a-5p	Pacsin2	HITS-CLIP
mmu-miR-1b-5p	Slc41a3	HITS-CLIP	mmu-miR-29c-3p	Rsad1	HITS-CLIP
mmu-miR-1b-5p	Tdrd1	HITS-CLIP	mmu-miR-29a-3p	Rsad1	HITS-CLIP
mmu-miR-1b-5p	Zfp446	HITS-CLIP	mmu-miR-29b-3p	Rsad1	HITS-CLIP
mmu-miR-1b-5p	Zfp963	HITS-CLIP	mmu-miR-1b-5p	Ubac1	HITS-CLIP
mmu-miR-1b-5p	2610002M06Rik	CLIP-seq	mmu-miR-1b-5p	Zfp963	HITS-CLIP
mmu-miR-1b-5p	4933427D06Rik	CLIP-seq	mmu-miR-1b-5p	Atf2	HITS-CLIP
mmu-miR-1b-5p	Aass	CLIP-seq	mmu-miR-195a-5p	Bcl11b	HITS-CLIP
mmu-miR-1b-5p	Abcd2	CLIP-seq	mmu-miR-195a-5p	Bicd1	HITS-CLIP
mmu-miR-1b-5p	Actr1a	CLIP-seq	mmu-miR-195a-5p	Bri3bp	HITS-CLIP
mmu-miR-1b-5p	Aff1	CLIP-seq	mmu-miR-1b-5p	Bsn	HITS-CLIP
mmu-miR-1b-5p	Akt3	CLIP-seq	mmu-miR-29b-3p	Eps15	HITS-CLIP
mmu-miR-1b-5p	Ank1	CLIP-seq	mmu-miR-29a-3p	Eps15	HITS-CLIP
mmu-miR-1b-5p	Ankrd40	CLIP-seq	mmu-miR-29c-3p	Eps15	HITS-CLIP
mmu-miR-1b-5p	Ap2a2	CLIP-seq	mmu-miR-223-3p	Ets1	HITS-CLIP
mmu-miR-1b-5p	Ap3s1	CLIP-seq	mmu-miR-223-3p	Fam78b	HITS-CLIP
mmu-miR-1b-5p	Apaf1	CLIP-seq	mmu-miR-195a-5p	Fbxo21	HITS-CLIP
mmu-miR-1b-5p	Arhgap32	CLIP-seq	mmu-miR-148a-3p	Tmem178b	HITS-CLIP
mmu-miR-1b-5p	Armc2	CLIP-seq	mmu-miR-152-3p	Tmem178b	HITS-CLIP
mmu-miR-1b-5p	Ash1l	CLIP-seq	mmu-miR-29a-3p	Hif3a	HITS-CLIP
mmu-miR-1b-5p	Asxl2	CLIP-seq	mmu-miR-29c-3p	Hif3a	HITS-CLIP
mmu-miR-1b-5p	Atg12	CLIP-seq	mmu-miR-29b-3p	Hif3a	HITS-CLIP
mmu-miR-1b-5p	Atp2b4	CLIP-seq	mmu-miR-152-3p	Itgb3	HITS-CLIP
mmu-miR-1b-5p	Atp6v1a	CLIP-seq	mmu-miR-148a-3p	Itgb3	HITS-CLIP
mmu-miR-1b-5p	Atxn1l	CLIP-seq	mmu-miR-1b-5p	Lhfpl4	HITS-CLIP
mmu-miR-1b-5p	Aurka	CLIP-seq	mmu-miR-29a-3p	Mrpl35	HITS-CLIP
mmu-miR-1b-5p	AW551984	CLIP-seq	mmu-miR-29c-3p	Mrpl35	HITS-CLIP
mmu-miR-1b-5p	Azin1	CLIP-seq	mmu-miR-29b-3p	Mrpl35	HITS-CLIP
mmu-miR-1b-5p	Bcl2l11	CLIP-seq	mmu-miR-223-3p	Myo1c	HITS-CLIP
mmu-miR-1b-5p	Bmp2k	CLIP-seq	mmu-miR-1b-5p	Nacc2	HITS-CLIP
mmu-miR-1b-5p	Brca1	CLIP-seq	mmu-miR-148a-3p	Ociad2	HITS-CLIP
mmu-miR-1b-5p	Brms1l	CLIP-seq	mmu-miR-152-3p	Ociad2	HITS-CLIP
mmu-miR-1b-5p	Cacybp	CLIP-seq	mmu-miR-152-3p	Scml4	HITS-CLIP
mmu-miR-1b-5p	Ccnb2	CLIP-seq	mmu-miR-148a-3p	Scml4	HITS-CLIP
mmu-miR-1b-5p	Ccni	CLIP-seq	mmu-miR-223-3p	Spata13	HITS-CLIP
mmu-miR-1b-5p	Cdc14b	CLIP-seq	mmu-miR-1b-5p	Ss18l1	HITS-CLIP
mmu-miR-1b-5p	Cdc6	CLIP-seq	mmu-miR-195a-5p	Tacc1	HITS-CLIP
mmu-miR-1b-5p	Cdh1	CLIP-seq	mmu-miR-1b-5p	Tfcp2l1	HITS-CLIP
mmu-miR-1b-5p	Cdv3	CLIP-seq	mmu-miR-195a-5p	Tifab	HITS-CLIP
mmu-miR-1b-5p	Cetn3	CLIP-seq	mmu-miR-29c-3p	4921536K21Rik	HITS-CLIP
mmu-miR-1b-5p	Chchd2	CLIP-seq	mmu-miR-29b-3p	4921536K21Rik	HITS-CLIP
mmu-miR-1b-5p	Chd2	CLIP-seq	mmu-miR-29a-3p	4921536K21Rik	HITS-CLIP
mmu-miR-1b-5p	Chd9	CLIP-seq	mmu-miR-1b-5p	Dzank1	HITS-CLIP
mmu-miR-1b-5p	Chml	CLIP-seq	mmu-miR-1b-5p	Bpifc	HITS-CLIP
mmu-miR-1b-5p	Ctdspl2	CLIP-seq	mmu-miR-1b-5p	Cds2	HITS-CLIP
mmu-miR-1b-5p	Cycs	CLIP-seq	mmu-miR-1b-5p	Cisd2	HITS-CLIP
mmu-miR-1b-5p	Cyld	CLIP-seq	mmu-miR-29b-3p	Cisd2	HITS-CLIP
mmu-miR-1b-5p	Cyp20a1	CLIP-seq	mmu-miR-29c-3p	Cisd2	HITS-CLIP
mmu-miR-1b-5p	Cyp7a1	CLIP-seq	mmu-miR-29a-3p	Cisd2	HITS-CLIP
mmu-miR-1b-5p	Daam1	CLIP-seq	mmu-miR-152-3p	Clca3a2	HITS-CLIP
mmu-miR-1b-5p	Dcaf10	CLIP-seq	mmu-miR-148a-3p	Clca3a2	HITS-CLIP
mmu-miR-1b-5p	Dcaf7	CLIP-seq	mmu-miR-152-3p	Clca3a2	HITS-CLIP
mmu-miR-1b-5p	Dcp2	CLIP-seq	mmu-miR-148a-3p	Clca3a2	HITS-CLIP
mmu-miR-1b-5p	Ddit4	CLIP-seq	mmu-miR-152-3p	Gpr157	HITS-CLIP
mmu-miR-1b-5p	Ddx56	CLIP-seq	mmu-miR-148a-3p	Gpr157	HITS-CLIP
mmu-miR-1b-5p	Depdc5	CLIP-seq	mmu-miR-148a-3p	H2-T23	HITS-CLIP
mmu-miR-1b-5p	Deptor	CLIP-seq	mmu-miR-152-3p	H2-T23	HITS-CLIP
mmu-miR-1b-5p	Dgcr8	CLIP-seq	mmu-miR-195a-5p	Idua	HITS-CLIP
mmu-miR-1b-5p	Dnaja1	CLIP-seq	mmu-miR-195a-5p	Klc1	HITS-CLIP
mmu-miR-1b-5p	Dtwd2	CLIP-seq	mmu-miR-195a-5p	Lpcat2b	HITS-CLIP
mmu-miR-1b-5p	Eaf1	CLIP-seq	mmu-miR-195a-5p	Mapkap1	HITS-CLIP
mmu-miR-1b-5p	Eea1	CLIP-seq	mmu-miR-152-3p	Mrpl51	HITS-CLIP
mmu-miR-1b-5p	Eif4e	CLIP-seq	mmu-miR-148a-3p	Mrpl51	HITS-CLIP
mmu-miR-1b-5p	Eif5	CLIP-seq	mmu-miR-195a-5p	Ncl	HITS-CLIP
mmu-miR-1b-5p	Ergic1	CLIP-seq	mmu-miR-195a-5p	Pacsin2	HITS-CLIP
mmu-miR-1b-5p	Ergic2	CLIP-seq	mmu-miR-29c-3p	Rsad1	HITS-CLIP
mmu-miR-1b-5p	Ermap	CLIP-seq	mmu-miR-29a-3p	Rsad1	HITS-CLIP
mmu-miR-1b-5p	Fbxl17	CLIP-seq	mmu-miR-29b-3p	Rsad1	HITS-CLIP
mmu-miR-1b-5p	Fgd6	CLIP-seq	mmu-miR-1b-5p	Sass6	HITS-CLIP
mmu-miR-1b-5p	Fgr	CLIP-seq	mmu-miR-1b-5p	Slc16a10	HITS-CLIP
mmu-miR-1b-5p	Fignl1	CLIP-seq	mmu-miR-1b-5p	St6galnac1	HITS-CLIP
mmu-miR-1b-5p	Fli1	CLIP-seq	mmu-miR-152-3p	Trim43b	HITS-CLIP
mmu-miR-1b-5p	Foxm1	CLIP-seq	mmu-miR-148a-3p	Trim43b	HITS-CLIP
mmu-miR-1b-5p	Fpgt	CLIP-seq	mmu-miR-1b-5p	Ubac1	HITS-CLIP
mmu-miR-1b-5p	Gab2	CLIP-seq	mmu-miR-1b-5p	Unc5b	HITS-CLIP
mmu-miR-1b-5p	Galnt2	CLIP-seq	mmu-miR-223-3p	Myo1c	HITS-CLIP
mmu-miR-1b-5p	Gca	CLIP-seq	mmu-miR-148a-3p	Ociad2	HITS-CLIP
mmu-miR-1b-5p	Gch1	CLIP-seq	mmu-miR-152-3p	Ociad2	HITS-CLIP
mmu-miR-1b-5p	Gins2	CLIP-seq	mmu-miR-195a-5p	Bcl11b	HITS-CLIP
mmu-miR-1b-5p	Glul	CLIP-seq	mmu-miR-152-3p	Gpr157	HITS-CLIP
mmu-miR-1b-5p	Golim4	CLIP-seq	mmu-miR-148a-3p	Gpr157	HITS-CLIP
mmu-miR-1b-5p	Golph3	CLIP-seq	mmu-miR-223-3p	Hlcs	HITS-CLIP
mmu-miR-1b-5p	Golt1b	CLIP-seq	mmu-miR-195a-5p	Idua	HITS-CLIP
mmu-miR-1b-5p	Grhl1	CLIP-seq	mmu-miR-29c-3p	Lactb2	HITS-CLIP
mmu-miR-1b-5p	Grina	CLIP-seq	mmu-miR-29a-3p	Lactb2	HITS-CLIP
mmu-miR-1b-5p	Gsk3b	CLIP-seq	mmu-miR-29b-3p	Lactb2	HITS-CLIP
mmu-miR-1b-5p	Gypa	CLIP-seq	mmu-miR-29a-3p	Mrpl35	HITS-CLIP
mmu-miR-1b-5p	Herpud1	CLIP-seq	mmu-miR-29c-3p	Mrpl35	HITS-CLIP
mmu-miR-1b-5p	Hif1a	CLIP-seq	mmu-miR-29b-3p	Mrpl35	HITS-CLIP
mmu-miR-1b-5p	Hipk1	CLIP-seq	mmu-miR-29b-3p	Pigt	HITS-CLIP
mmu-miR-1b-5p	Hmgcr	CLIP-seq	mmu-miR-29a-3p	Pigt	HITS-CLIP
mmu-miR-1b-5p	Hnrnpa3	CLIP-seq	mmu-miR-29c-3p	Pigt	HITS-CLIP
mmu-miR-1b-5p	Hnrnpf	CLIP-seq	mmu-miR-29c-3p	Rsad1	HITS-CLIP
mmu-miR-1b-5p	Hnrnpu	CLIP-seq	mmu-miR-29a-3p	Rsad1	HITS-CLIP
mmu-miR-1b-5p	Hsd17b4	CLIP-seq	mmu-miR-29b-3p	Rsad1	HITS-CLIP
mmu-miR-1b-5p	Hsph1	CLIP-seq	mmu-miR-1b-5p	Sass6	HITS-CLIP
mmu-miR-1b-5p	Ier3	CLIP-seq	mmu-miR-1b-5p	St6galnac1	HITS-CLIP
mmu-miR-1b-5p	Ikzf5	CLIP-seq	mmu-miR-195a-5p	Tifab	HITS-CLIP
mmu-miR-1b-5p	Impa1	CLIP-seq	mmu-miR-1b-5p	Ubac1	HITS-CLIP
mmu-miR-1b-5p	Ino80d	CLIP-seq	mmu-miR-195a-5p	Bcl11b	HITS-CLIP
mmu-miR-1b-5p	Irak2	CLIP-seq	mmu-miR-195a-5p	Bri3bp	HITS-CLIP
mmu-miR-1b-5p	Irgm2	CLIP-seq	mmu-miR-29c-3p	Fam126b	HITS-CLIP
mmu-miR-1b-5p	Itpr1	CLIP-seq	mmu-miR-29a-3p	Fam126b	HITS-CLIP
mmu-miR-1b-5p	Itsn1	CLIP-seq	mmu-miR-29b-3p	Fam126b	HITS-CLIP
mmu-miR-1b-5p	Katnal1	CLIP-seq	mmu-miR-195a-5p	Fbxo21	HITS-CLIP
mmu-miR-1b-5p	Kbtbd2	CLIP-seq	mmu-miR-29c-3p	Gm14137	HITS-CLIP
mmu-miR-1b-5p	Kbtbd8	CLIP-seq	mmu-miR-29b-3p	Gm14137	HITS-CLIP
mmu-miR-1b-5p	Kdelr2	CLIP-seq	mmu-miR-29a-3p	Gm14137	HITS-CLIP
mmu-miR-1b-5p	Khdrbs1	CLIP-seq	mmu-miR-148a-3p	Tmem178b	HITS-CLIP
mmu-miR-1b-5p	Kif23	CLIP-seq	mmu-miR-152-3p	Tmem178b	HITS-CLIP
mmu-miR-1b-5p	Kif2a	CLIP-seq	mmu-miR-29a-3p	Mrpl35	HITS-CLIP
mmu-miR-1b-5p	Kit	CLIP-seq	mmu-miR-29c-3p	Mrpl35	HITS-CLIP
mmu-miR-1b-5p	Klf11	CLIP-seq	mmu-miR-29b-3p	Mrpl35	HITS-CLIP
mmu-miR-1b-5p	Klf8	CLIP-seq	mmu-miR-148a-3p	Ociad2	HITS-CLIP
mmu-miR-1b-5p	Klhl11	CLIP-seq	mmu-miR-152-3p	Ociad2	HITS-CLIP
mmu-miR-1b-5p	Klhl24	CLIP-seq	mmu-miR-195a-5p	Tacc1	HITS-CLIP
mmu-miR-1b-5p	L2hgdh	CLIP-seq	mmu-miR-195a-5p	Tifab	HITS-CLIP
mmu-miR-1b-5p	Lasp1	CLIP-seq	mmu-miR-195a-5p	Trim2	HITS-CLIP
mmu-miR-1b-5p	Lin54	CLIP-seq	mmu-miR-29c-3p	4921536K21Rik	HITS-CLIP
mmu-miR-1b-5p	Lonrf1	CLIP-seq	mmu-miR-29b-3p	4921536K21Rik	HITS-CLIP
mmu-miR-1b-5p	Lrrc2	CLIP-seq	mmu-miR-29a-3p	4921536K21Rik	HITS-CLIP
mmu-miR-1b-5p	Lrrc58	CLIP-seq	mmu-miR-195a-5p	Armcx6	HITS-CLIP
mmu-miR-1b-5p	Lrrfip1	CLIP-seq	mmu-miR-195a-5p	Dhdh	HITS-CLIP
mmu-miR-1b-5p	Lrrn3	CLIP-seq	mmu-miR-195a-5p	Fgd4	HITS-CLIP
mmu-miR-1b-5p	Lypla1	CLIP-seq	mmu-miR-195a-5p	Idua	HITS-CLIP
mmu-miR-1b-5p	Lyrm7	CLIP-seq	mmu-miR-195a-5p	Mapkap1	HITS-CLIP
mmu-miR-1b-5p	Mal2	CLIP-seq	mmu-miR-148a-3p	N6amt1	HITS-CLIP
mmu-miR-1b-5p	Malt1	CLIP-seq	mmu-miR-152-3p	N6amt1	HITS-CLIP
mmu-miR-1b-5p	Marcks	CLIP-seq	mmu-miR-195a-5p	Ncl	HITS-CLIP
mmu-miR-1b-5p	Mat2b	CLIP-seq	mmu-miR-195a-5p	Pacsin2	HITS-CLIP
mmu-miR-1b-5p	Max	CLIP-seq	mmu-miR-29b-3p	Pigt	HITS-CLIP
mmu-miR-1b-5p	Mcm3	CLIP-seq	mmu-miR-29a-3p	Pigt	HITS-CLIP
mmu-miR-1b-5p	Mcm4	CLIP-seq	mmu-miR-29c-3p	Pigt	HITS-CLIP
mmu-miR-1b-5p	Mdc1	CLIP-seq	mmu-miR-29a-3p	Prr5l	HITS-CLIP
mmu-miR-1b-5p	Mdm2	CLIP-seq	mmu-miR-29b-3p	Prr5l	HITS-CLIP
mmu-miR-1b-5p	Med13l	CLIP-seq	mmu-miR-29c-3p	Prr5l	HITS-CLIP
mmu-miR-1b-5p	Med17	CLIP-seq	mmu-miR-29c-3p	Rsad1	HITS-CLIP
mmu-miR-1b-5p	Mex3c	CLIP-seq	mmu-miR-29a-3p	Rsad1	HITS-CLIP
mmu-miR-1b-5p	Mfsd2a	CLIP-seq	mmu-miR-29b-3p	Rsad1	HITS-CLIP
mmu-miR-1b-5p	Mib1	CLIP-seq	mmu-miR-1b-5p	St6galnac1	HITS-CLIP
mmu-miR-1b-5p	Morc3	CLIP-seq	mmu-miR-152-3p	Tbc1d24	HITS-CLIP
mmu-miR-1b-5p	Mrps17	CLIP-seq	mmu-miR-148a-3p	Tbc1d24	HITS-CLIP
mmu-miR-1b-5p	Msl1	CLIP-seq	mmu-miR-152-3p	Trim43b	HITS-CLIP
mmu-miR-1b-5p	Mtf2	CLIP-seq	mmu-miR-148a-3p	Trim43b	HITS-CLIP
mmu-miR-1b-5p	Mtfr1	CLIP-seq	mmu-miR-1b-5p	Ubac1	HITS-CLIP
mmu-miR-1b-5p	Mtmr3	CLIP-seq	mmu-miR-1a-3p	Pax3	HITS-CLIP
mmu-miR-1b-5p	Naa16	CLIP-seq	mmu-miR-1b-5p	Atf2	HITS-CLIP
mmu-miR-1b-5p	Naa50	CLIP-seq	mmu-miR-1b-5p	Cisd2	HITS-CLIP
mmu-miR-1b-5p	Nck2	CLIP-seq	mmu-miR-1b-5p	Fbxl14	HITS-CLIP
mmu-miR-1b-5p	Ndufs5	CLIP-seq	mmu-miR-195a-5p	Irgq	HITS-CLIP
mmu-miR-1b-5p	Nek7	CLIP-seq	mmu-miR-1a-3p	Pax3	HITS-CLIP
mmu-miR-1b-5p	Nek9	CLIP-seq	mmu-miR-152-3p	Rad51c	HITS-CLIP
mmu-miR-1b-5p	Nfib	CLIP-seq	mmu-miR-148a-3p	Rad51c	HITS-CLIP
mmu-miR-1b-5p	Npm1	CLIP-seq	mmu-miR-1b-5p	Rbm47	HITS-CLIP
mmu-miR-1b-5p	Ntf5	CLIP-seq	mmu-miR-1b-5p	Tbc1d22b	HITS-CLIP
mmu-miR-1b-5p	Nudt4	CLIP-seq	mmu-miR-148a-3p	Hpca	HITS-CLIP
mmu-miR-1b-5p	Nufip2	CLIP-seq	mmu-miR-152-3p	Hpca	HITS-CLIP
mmu-miR-1b-5p	Orc5	CLIP-seq	mmu-miR-1a-3p	Pax3	HITS-CLIP
mmu-miR-1b-5p	Ormdl3	CLIP-seq	mmu-miR-1a-3p	Pax3	HITS-CLIP
mmu-miR-1b-5p	Osbpl6	CLIP-seq	mmu-miR-1b-5p	Frmd6	HITS-CLIP
mmu-miR-1b-5p	Pafah1b2	CLIP-seq	mmu-miR-1b-5p	Rbm47	HITS-CLIP
mmu-miR-1b-5p	Pcf11	CLIP-seq	mmu-miR-29a-3p	Sparc	HITS-CLIP
mmu-miR-1b-5p	Pgk1	CLIP-seq	mmu-miR-29b-3p	Sparc	HITS-CLIP
mmu-miR-1b-5p	Phf20l1	CLIP-seq	mmu-miR-29c-3p	Sparc	HITS-CLIP
mmu-miR-1b-5p	Phip	CLIP-seq	mmu-miR-223-3p	Gnptg	HITS-CLIP
mmu-miR-1b-5p	Pkp1	CLIP-seq	mmu-miR-152-3p	Ms4a15	HITS-CLIP
mmu-miR-1b-5p	Pkp2	CLIP-seq	mmu-miR-148a-3p	Ms4a15	HITS-CLIP
mmu-miR-1b-5p	Pnrc1	CLIP-seq	mmu-miR-223-3p	Rgs2	HITS-CLIP
mmu-miR-1b-5p	Poc5	CLIP-seq	mmu-miR-1a-3p	Rnf170	HITS-CLIP
mmu-miR-1b-5p	Polr3gl	CLIP-seq	mmu-miR-29c-3p	Zbtb5	HITS-CLIP
mmu-miR-1b-5p	Ppp2cb	CLIP-seq	mmu-miR-29a-3p	Zbtb5	HITS-CLIP
mmu-miR-1b-5p	Prkar1a	CLIP-seq	mmu-miR-29b-3p	Zbtb5	HITS-CLIP
mmu-miR-1b-5p	Prkar2b	CLIP-seq	mmu-miR-1b-5p	Cisd2	HITS-CLIP
mmu-miR-1b-5p	Prpf39	CLIP-seq	mmu-miR-152-3p	Itgb3	HITS-CLIP
mmu-miR-1b-5p	Prr13	CLIP-seq	mmu-miR-148a-3p	Itgb3	HITS-CLIP
mmu-miR-1b-5p	Psd4	CLIP-seq	mmu-miR-29a-3p	Sparc	HITS-CLIP
mmu-miR-1b-5p	Psma2	CLIP-seq	mmu-miR-29b-3p	Sparc	HITS-CLIP
mmu-miR-1b-5p	Pspc1	CLIP-seq	mmu-miR-29c-3p	Sparc	HITS-CLIP
mmu-miR-1b-5p	Ptchd1	CLIP-seq	mmu-miR-1b-5p	Frmd6	HITS-CLIP
mmu-miR-1b-5p	Pten	CLIP-seq	mmu-miR-223-3p	Gnptg	HITS-CLIP
mmu-miR-1b-5p	Ptges3	CLIP-seq	mmu-miR-1b-5p	Rbm47	HITS-CLIP
mmu-miR-1b-5p	Ptma	CLIP-seq	mmu-miR-223-3p	Rgs2	HITS-CLIP
mmu-miR-1b-5p	Ptpn4	CLIP-seq	mmu-miR-29a-3p	Sparc	HITS-CLIP
mmu-miR-1b-5p	Pygb	CLIP-seq	mmu-miR-29b-3p	Sparc	HITS-CLIP
mmu-miR-1b-5p	Pyroxd2	CLIP-seq	mmu-miR-29c-3p	Sparc	HITS-CLIP
mmu-miR-1b-5p	Qk	CLIP-seq	mmu-miR-1b-5p	Rbm47	HITS-CLIP
mmu-miR-1b-5p	Rab11a	CLIP-seq	mmu-miR-1b-5p	Rbm47	HITS-CLIP
mmu-miR-1b-5p	Rab12	CLIP-seq	mmu-miR-1a-3p	Tgoln1	HITS-CLIP
mmu-miR-1b-5p	Rab14	CLIP-seq	mmu-miR-223-3p	Trim9	HITS-CLIP
mmu-miR-1b-5p	Ranbp9	CLIP-seq	mmu-miR-223-3p	Gnptg	HITS-CLIP
mmu-miR-1b-5p	Rangap1	CLIP-seq	mmu-miR-29a-3p	Sparc	HITS-CLIP
mmu-miR-1b-5p	Rasa1	CLIP-seq	mmu-miR-29b-3p	Sparc	HITS-CLIP
mmu-miR-1b-5p	Rbm25	CLIP-seq	mmu-miR-29c-3p	Sparc	HITS-CLIP
mmu-miR-1b-5p	Rbm26	CLIP-seq	mmu-miR-223-3p	Gnptg	HITS-CLIP
mmu-miR-1b-5p	Rc3h2	CLIP-seq	mmu-miR-223-3p	Gnptg	HITS-CLIP
mmu-miR-1b-5p	Rgs2	CLIP-seq	mmu-miR-1a-3p	Pax3	HITS-CLIP
mmu-miR-1b-5p	Riok3	CLIP-seq	mmu-miR-1b-5p	Acvr2a	HITS-CLIP
mmu-miR-1b-5p	Rnaseh2a	CLIP-seq	mmu-miR-1a-3p	Pax3	HITS-CLIP
mmu-miR-1b-5p	Rnf11	CLIP-seq	mmu-miR-1b-5p	Csnk1g3	HITS-CLIP
mmu-miR-1b-5p	Rpp14	CLIP-seq	mmu-miR-29a-3p	Sparc	HITS-CLIP
mmu-miR-1b-5p	Rreb1	CLIP-seq	mmu-miR-29b-3p	Sparc	HITS-CLIP
mmu-miR-1b-5p	Rsbn1	CLIP-seq	mmu-miR-29c-3p	Sparc	HITS-CLIP
mmu-miR-1b-5p	Rsl24d1	CLIP-seq	mmu-miR-1a-3p	Pax3	HITS-CLIP
mmu-miR-1b-5p	Samsn1	CLIP-seq	mmu-miR-29a-3p	Sparc	HITS-CLIP
mmu-miR-1b-5p	Sec22b	CLIP-seq	mmu-miR-29b-3p	Sparc	HITS-CLIP
mmu-miR-1b-5p	Senp7	CLIP-seq	mmu-miR-29c-3p	Sparc	HITS-CLIP
mmu-miR-1b-5p	Set	CLIP-seq	mmu-miR-1b-5p	Rbm47	HITS-CLIP
mmu-miR-1b-5p	Sf3b1	CLIP-seq	mmu-miR-1b-5p	Csnk1g3	HITS-CLIP
mmu-miR-1b-5p	Sfr1	CLIP-seq	mmu-miR-1b-5p	Nacc2	HITS-CLIP
mmu-miR-1b-5p	Sft2d3	CLIP-seq	mmu-miR-29a-3p	Sparc	HITS-CLIP
mmu-miR-1b-5p	Sh2d3c	CLIP-seq	mmu-miR-29b-3p	Sparc	HITS-CLIP
mmu-miR-1b-5p	Shoc2	CLIP-seq	mmu-miR-29c-3p	Sparc	HITS-CLIP
mmu-miR-1b-5p	Sigmar1	CLIP-seq	mmu-miR-1b-5p	Acvr2a	HITS-CLIP
mmu-miR-1b-5p	Sik1	CLIP-seq	mmu-miR-1b-5p	Cisd2	HITS-CLIP
mmu-miR-1b-5p	Slbp	CLIP-seq	mmu-miR-1b-5p	Frmd6	HITS-CLIP
mmu-miR-1b-5p	Slc11a2	CLIP-seq	mmu-miR-1a-3p	Pax3	HITS-CLIP
mmu-miR-1b-5p	Slc25a15	CLIP-seq	mmu-miR-223-3p	Pgr	HITS-CLIP
mmu-miR-1b-5p	Slc35e3	CLIP-seq	mmu-miR-223-3p	Rgs2	HITS-CLIP
mmu-miR-1b-5p	Slc37a3	CLIP-seq	mmu-miR-29c-3p	Zbtb5	HITS-CLIP
mmu-miR-1b-5p	Slc38a2	CLIP-seq	mmu-miR-29a-3p	Zbtb5	HITS-CLIP
mmu-miR-1b-5p	Slk	CLIP-seq	mmu-miR-29b-3p	Zbtb5	HITS-CLIP
mmu-miR-1b-5p	Slmap	CLIP-seq	mmu-miR-29a-3p	Sparc	HITS-CLIP
mmu-miR-1b-5p	Smc2	CLIP-seq	mmu-miR-29b-3p	Sparc	HITS-CLIP
mmu-miR-1b-5p	Smg7	CLIP-seq	mmu-miR-29c-3p	Sparc	HITS-CLIP
mmu-miR-1b-5p	Smurf2	CLIP-seq	mmu-miR-1b-5p	Frmd6	HITS-CLIP
mmu-miR-1b-5p	Smyd3	CLIP-seq	mmu-miR-223-3p	Pgr	HITS-CLIP
mmu-miR-1b-5p	Snrpb	CLIP-seq	mmu-miR-223-3p	Rgs2	HITS-CLIP
mmu-miR-1b-5p	Spn	CLIP-seq	mmu-miR-1b-5p	Csnk1g3	HITS-CLIP
mmu-miR-1b-5p	Srgap2	CLIP-seq	mmu-miR-29a-3p	Sparc	HITS-CLIP
mmu-miR-1b-5p	Srp14	CLIP-seq	mmu-miR-29b-3p	Sparc	HITS-CLIP
mmu-miR-1b-5p	Srpr	CLIP-seq	mmu-miR-29c-3p	Sparc	HITS-CLIP
mmu-miR-1b-5p	Srsf3	CLIP-seq	mmu-miR-29b-3p	Bicd1	HITS-CLIP
mmu-miR-1b-5p	Srsf5	CLIP-seq	mmu-miR-29a-3p	Bicd1	HITS-CLIP
mmu-miR-1b-5p	Srsf7	CLIP-seq	mmu-miR-29c-3p	Bicd1	HITS-CLIP
mmu-miR-1b-5p	Ssr1	CLIP-seq	mmu-miR-195a-5p	Bicd1	HITS-CLIP
mmu-miR-1b-5p	Stag2	CLIP-seq	mmu-miR-1b-5p	E2f1	HITS-CLIP
mmu-miR-1b-5p	Stam	CLIP-seq	mmu-miR-152-3p	Itgb3	HITS-CLIP
mmu-miR-1b-5p	Stmn1	CLIP-seq	mmu-miR-148a-3p	Itgb3	HITS-CLIP
mmu-miR-1b-5p	Stx2	CLIP-seq	mmu-miR-1b-5p	Nras	HITS-CLIP
mmu-miR-1b-5p	Styx	CLIP-seq	mmu-miR-1b-5p	Acot11	HITS-CLIP
mmu-miR-1b-5p	Szt2	CLIP-seq	mmu-miR-1b-5p	Atf2	HITS-CLIP
mmu-miR-1b-5p	Tada1	CLIP-seq	mmu-miR-1b-5p	Chek1	HITS-CLIP
mmu-miR-1b-5p	Taf4b	CLIP-seq	mmu-miR-223-3p	Fam78b	HITS-CLIP
mmu-miR-1b-5p	Tal1	CLIP-seq	mmu-miR-195a-5p	Irgq	HITS-CLIP
mmu-miR-1b-5p	Tbc1d24	CLIP-seq	mmu-miR-1b-5p	Lhfpl4	HITS-CLIP
mmu-miR-1b-5p	Tbc1d2b	CLIP-seq	mmu-miR-1a-3p	Pax3	HITS-CLIP
mmu-miR-1b-5p	Tbl1xr1	CLIP-seq	mmu-miR-1b-5p	Tdrd1	HITS-CLIP
mmu-miR-1b-5p	Tcp11l1	CLIP-seq	mmu-miR-152-3p	Itgb3	HITS-CLIP
mmu-miR-1b-5p	Tdg	CLIP-seq	mmu-miR-148a-3p	Itgb3	HITS-CLIP
mmu-miR-1b-5p	Tfdp2	CLIP-seq	mmu-miR-1a-3p	Mup14	HITS-CLIP
mmu-miR-1b-5p	Tfrc	CLIP-seq	mmu-miR-223-3p	Fam78b	HITS-CLIP
mmu-miR-1b-5p	Tgoln1	CLIP-seq	mmu-miR-195a-5p	Irgq	HITS-CLIP
mmu-miR-1b-5p	Tgoln2	CLIP-seq	mmu-miR-1a-3p	Mup10	HITS-CLIP
mmu-miR-1b-5p	Timm23	CLIP-seq	mmu-miR-1a-3p	Mup12	HITS-CLIP
mmu-miR-1b-5p	Tmem167b	CLIP-seq	mmu-miR-1a-3p	Mup19	HITS-CLIP
mmu-miR-1b-5p	Tmem170b	CLIP-seq	mmu-miR-223-3p	Syn3	HITS-CLIP
mmu-miR-1b-5p	Tmem30a	CLIP-seq	mmu-miR-223-3p	Fam78b	HITS-CLIP
mmu-miR-1b-5p	Tmem65	CLIP-seq	mmu-miR-148a-3p	Tmem178b	HITS-CLIP
mmu-miR-1b-5p	Tnfrsf26	CLIP-seq	mmu-miR-152-3p	Tmem178b	HITS-CLIP
mmu-miR-1b-5p	Tns1	CLIP-seq	mmu-miR-148a-3p	Grik3	HITS-CLIP
mmu-miR-1b-5p	Tollip	CLIP-seq	mmu-miR-152-3p	Grik3	HITS-CLIP
mmu-miR-1b-5p	Tpd52	CLIP-seq	mmu-miR-152-3p	Itgb3	HITS-CLIP
mmu-miR-1b-5p	Trak2	CLIP-seq	mmu-miR-148a-3p	Itgb3	HITS-CLIP
mmu-miR-1b-5p	Trim44	CLIP-seq	mmu-miR-1b-5p	Acot11	HITS-CLIP
mmu-miR-1b-5p	Tsn	CLIP-seq	mmu-miR-1b-5p	Atf2	HITS-CLIP
mmu-miR-1b-5p	Tspan3	CLIP-seq	mmu-miR-1b-5p	Chek1	HITS-CLIP
mmu-miR-1b-5p	Ube2e3	CLIP-seq	mmu-miR-1b-5p	E2f1	HITS-CLIP
mmu-miR-1b-5p	Ube2l6	CLIP-seq	mmu-miR-195a-5p	Irgq	HITS-CLIP
mmu-miR-1b-5p	Ube2o	CLIP-seq	mmu-miR-1a-3p	Pax3	HITS-CLIP
mmu-miR-1b-5p	Unkl	CLIP-seq	mmu-miR-1b-5p	Tas1r3	HITS-CLIP
mmu-miR-1b-5p	Vps26b	CLIP-seq	mmu-miR-1b-5p	Tdrd1	HITS-CLIP
mmu-miR-1b-5p	Vstm2a	CLIP-seq	mmu-miR-223-3p	Ets1	HITS-CLIP
mmu-miR-1b-5p	Wasl	CLIP-seq	mmu-miR-152-3p	Itgb3	HITS-CLIP
mmu-miR-1b-5p	Wdr44	CLIP-seq	mmu-miR-148a-3p	Itgb3	HITS-CLIP
mmu-miR-1b-5p	Wif1	CLIP-seq	mmu-miR-1b-5p	Acot11	HITS-CLIP
mmu-miR-1b-5p	Yod1	CLIP-seq	mmu-miR-1b-5p	Atf2	HITS-CLIP
mmu-miR-1b-5p	Zbtb6	CLIP-seq	mmu-miR-1b-5p	Chek1	HITS-CLIP
mmu-miR-1b-5p	Zc3h7b	CLIP-seq	mmu-miR-1b-5p	E2f1	HITS-CLIP
mmu-miR-1b-5p	Zeb2	CLIP-seq	mmu-miR-223-3p	Fam78b	HITS-CLIP
mmu-miR-1b-5p	Zfand5	CLIP-seq	mmu-miR-195a-5p	Irgq	HITS-CLIP
mmu-miR-1b-5p	Zfp148	CLIP-seq	mmu-miR-1b-5p	Lhfpl4	HITS-CLIP
mmu-miR-1b-5p	Zfp26	CLIP-seq	mmu-miR-1b-5p	Nras	HITS-CLIP
mmu-miR-1b-5p	Zfp367	CLIP-seq	mmu-miR-1b-5p	Slc25a46	HITS-CLIP
mmu-miR-1b-5p	Zfp36l1	CLIP-seq	mmu-miR-1b-5p	Tas1r3	HITS-CLIP
mmu-miR-1b-5p	Zfp36l2	CLIP-seq	mmu-miR-1b-5p	Tdrd1	HITS-CLIP
mmu-miR-1b-5p	Zfp458	CLIP-seq	mmu-miR-195a-5p	Bicd1	HITS-CLIP
mmu-miR-1b-5p	Zfp599	CLIP-seq	mmu-miR-148a-3p	Tmem178b	HITS-CLIP
mmu-miR-1b-5p	Zfp715	CLIP-seq	mmu-miR-152-3p	Tmem178b	HITS-CLIP
mmu-miR-1b-5p	Zfp738	CLIP-seq	mmu-miR-148a-3p	Grik3	HITS-CLIP
mmu-miR-1b-5p	Zfp759	CLIP-seq	mmu-miR-152-3p	Grik3	HITS-CLIP
mmu-miR-1b-5p	Zfp84	CLIP-seq	mmu-miR-1a-3p	Mup14	HITS-CLIP
mmu-miR-1b-5p	Zfp951	CLIP-seq	mmu-miR-1b-5p	Nacc2	HITS-CLIP
mmu-miR-1b-5p	Zfp953	CLIP-seq	mmu-miR-223-3p	Podn	HITS-CLIP
mmu-miR-1b-5p	Zmym2	CLIP-seq	mmu-miR-1b-5p	Acot11	HITS-CLIP
mmu-miR-1b-5p	Zmym5	CLIP-seq	mmu-miR-1b-5p	Atf2	HITS-CLIP
mmu-miR-1b-5p	Zmynd8	CLIP-seq	mmu-miR-1b-5p	Chek1	HITS-CLIP
mmu-miR-1b-5p	Zxdb	CLIP-seq	mmu-miR-1b-5p	E2f1	HITS-CLIP
mmu-miR-1b-5p	2610002M06Rik	CLIP-seq	mmu-miR-223-3p	Fam78b	HITS-CLIP
mmu-miR-1b-5p	Aass	CLIP-seq	mmu-miR-195a-5p	Irgq	HITS-CLIP
mmu-miR-1b-5p	Abcd2	CLIP-seq	mmu-miR-1a-3p	Mup10	HITS-CLIP
mmu-miR-1b-5p	Acer2	CLIP-seq	mmu-miR-1a-3p	Mup12	HITS-CLIP
mmu-miR-1b-5p	Adam17	CLIP-seq	mmu-miR-1a-3p	Mup19	HITS-CLIP
mmu-miR-1b-5p	Aff1	CLIP-seq	mmu-miR-1b-5p	Slc25a46	HITS-CLIP
mmu-miR-1b-5p	Ankrd40	CLIP-seq	mmu-miR-1b-5p	Tas1r3	HITS-CLIP
mmu-miR-1b-5p	Apc	CLIP-seq	mmu-miR-1b-5p	Tdrd1	HITS-CLIP
mmu-miR-1b-5p	Arhgef17	CLIP-seq	mmu-miR-29b-3p	Bicd1	HITS-CLIP
mmu-miR-1b-5p	Arl4a	CLIP-seq	mmu-miR-29a-3p	Bicd1	HITS-CLIP
mmu-miR-1b-5p	Arl5a	CLIP-seq	mmu-miR-29c-3p	Bicd1	HITS-CLIP
mmu-miR-1b-5p	Arl5b	CLIP-seq	mmu-miR-195a-5p	Bicd1	HITS-CLIP
mmu-miR-1b-5p	Arl6ip6	CLIP-seq	mmu-miR-148a-3p	Grik3	HITS-CLIP
mmu-miR-1b-5p	Asap1	CLIP-seq	mmu-miR-152-3p	Grik3	HITS-CLIP
mmu-miR-1b-5p	Asxl2	CLIP-seq	mmu-miR-152-3p	Itgb3	HITS-CLIP
mmu-miR-1b-5p	Atg12	CLIP-seq	mmu-miR-148a-3p	Itgb3	HITS-CLIP
mmu-miR-1b-5p	Atp11b	CLIP-seq	mmu-miR-1a-3p	Mup14	HITS-CLIP
mmu-miR-1b-5p	Atp2b4	CLIP-seq	mmu-miR-1b-5p	Nras	HITS-CLIP
mmu-miR-1b-5p	Aurka	CLIP-seq	mmu-miR-1b-5p	Chek1	HITS-CLIP
mmu-miR-1b-5p	Bach1	CLIP-seq	mmu-miR-1b-5p	E2f1	HITS-CLIP
mmu-miR-1b-5p	Bcl11b	CLIP-seq	mmu-miR-223-3p	Fam78b	HITS-CLIP
mmu-miR-1b-5p	Bmf	CLIP-seq	mmu-miR-195a-5p	Irgq	HITS-CLIP
mmu-miR-1b-5p	Btf3l4	CLIP-seq	mmu-miR-1a-3p	Mup10	HITS-CLIP
mmu-miR-1b-5p	Cand1	CLIP-seq	mmu-miR-1a-3p	Mup12	HITS-CLIP
mmu-miR-1b-5p	Ccnt2	CLIP-seq	mmu-miR-1a-3p	Mup19	HITS-CLIP
mmu-miR-1b-5p	Cdc25a	CLIP-seq	mmu-miR-1b-5p	Tas1r3	HITS-CLIP
mmu-miR-1b-5p	Cdc6	CLIP-seq	mmu-miR-195a-5p	Bicd1	HITS-CLIP
mmu-miR-1b-5p	Chchd2	CLIP-seq	mmu-miR-195a-5p	Ddx19b	HITS-CLIP
mmu-miR-1b-5p	Chd9	CLIP-seq	mmu-miR-152-3p	Ets1	HITS-CLIP
mmu-miR-1b-5p	Ckap5	CLIP-seq	mmu-miR-148a-3p	Ets1	HITS-CLIP
mmu-miR-1b-5p	Clic5	CLIP-seq	mmu-miR-223-3p	Ets1	HITS-CLIP
mmu-miR-1b-5p	Cnot6l	CLIP-seq	mmu-miR-1b-5p	Fbxl14	HITS-CLIP
mmu-miR-1b-5p	Cpsf6	CLIP-seq	mmu-miR-195a-5p	Fbxo21	HITS-CLIP
mmu-miR-1b-5p	Creb1	CLIP-seq	mmu-miR-148a-3p	Tmem178b	HITS-CLIP
mmu-miR-1b-5p	Ctcf	CLIP-seq	mmu-miR-152-3p	Tmem178b	HITS-CLIP
mmu-miR-1b-5p	Cyld	CLIP-seq	mmu-miR-195a-5p	Itgav	HITS-CLIP
mmu-miR-1b-5p	Cyp20a1	CLIP-seq	mmu-miR-29b-3p	Mcl1	HITS-CLIP
mmu-miR-1b-5p	Cyp7a1	CLIP-seq	mmu-miR-29c-3p	Mcl1	HITS-CLIP
mmu-miR-1b-5p	Daam1	CLIP-seq	mmu-miR-29a-3p	Mcl1	HITS-CLIP
mmu-miR-1b-5p	Dcp2	CLIP-seq	mmu-miR-1a-3p	Mup11	HITS-CLIP
mmu-miR-1b-5p	Ddit4	CLIP-seq	mmu-miR-1a-3p	Mup14	HITS-CLIP
mmu-miR-1b-5p	Depdc5	CLIP-seq	mmu-miR-1a-3p	Mup17	HITS-CLIP
mmu-miR-1b-5p	Dgcr8	CLIP-seq	mmu-miR-223-3p	Podn	HITS-CLIP
mmu-miR-1b-5p	Dnaja1	CLIP-seq	mmu-miR-1b-5p	Psd3	HITS-CLIP
mmu-miR-1b-5p	Dpp9	CLIP-seq	mmu-miR-195a-5p	Spsb4	HITS-CLIP
mmu-miR-1b-5p	Dstyk	CLIP-seq	mmu-miR-1b-5p	Ss18l1	HITS-CLIP
mmu-miR-1b-5p	Dtwd2	CLIP-seq	mmu-miR-1b-5p	Stxbp6	HITS-CLIP
mmu-miR-1b-5p	Eaf1	CLIP-seq	mmu-miR-195a-5p	Tacc1	HITS-CLIP
mmu-miR-1b-5p	Ect2	CLIP-seq	mmu-miR-195a-5p	Pomk	HITS-CLIP
mmu-miR-1b-5p	Eif4e	CLIP-seq	mmu-miR-195a-5p	Angel1	HITS-CLIP
mmu-miR-1b-5p	Eif4ebp3	CLIP-seq	mmu-miR-195a-5p	Armcx6	HITS-CLIP
mmu-miR-1b-5p	Elavl1	CLIP-seq	mmu-miR-1b-5p	Bsn	HITS-CLIP
mmu-miR-1b-5p	Ergic1	CLIP-seq	mmu-miR-1b-5p	Chek1	HITS-CLIP
mmu-miR-1b-5p	Eri1	CLIP-seq	mmu-miR-1b-5p	E2f1	HITS-CLIP
mmu-miR-1b-5p	F13b	CLIP-seq	mmu-miR-223-3p	Fam78b	HITS-CLIP
mmu-miR-1b-5p	Fbxl17	CLIP-seq	mmu-miR-29a-3p	Hif3a	HITS-CLIP
mmu-miR-1b-5p	Fcho2	CLIP-seq	mmu-miR-29c-3p	Hif3a	HITS-CLIP
mmu-miR-1b-5p	Fgf7	CLIP-seq	mmu-miR-29b-3p	Hif3a	HITS-CLIP
mmu-miR-1b-5p	Fgfr1op2	CLIP-seq	mmu-miR-195a-5p	Irgq	HITS-CLIP
mmu-miR-1b-5p	Fpgt	CLIP-seq	mmu-miR-195a-5p	Klc1	HITS-CLIP
mmu-miR-1b-5p	G3bp1	CLIP-seq	mmu-miR-195a-5p	Mapkap1	HITS-CLIP
mmu-miR-1b-5p	Gca	CLIP-seq	mmu-miR-1a-3p	Mup10	HITS-CLIP
mmu-miR-1b-5p	Ghitm	CLIP-seq	mmu-miR-1a-3p	Mup12	HITS-CLIP
mmu-miR-1b-5p	Gins2	CLIP-seq	mmu-miR-1a-3p	Mup19	HITS-CLIP
mmu-miR-1b-5p	Gmfb	CLIP-seq	mmu-miR-195a-5p	Sorcs2	HITS-CLIP
mmu-miR-1b-5p	Gna11	CLIP-seq	mmu-miR-1b-5p	Tbc1d13	HITS-CLIP
mmu-miR-1b-5p	Golph3	CLIP-seq	mmu-miR-195a-5p	Ddx19b	HITS-CLIP
mmu-miR-1b-5p	Golt1b	CLIP-seq	mmu-miR-148a-3p	Grik3	HITS-CLIP
mmu-miR-1b-5p	Gopc	CLIP-seq	mmu-miR-152-3p	Grik3	HITS-CLIP
mmu-miR-1b-5p	Gpkow	CLIP-seq	mmu-miR-152-3p	Itgb3	HITS-CLIP
mmu-miR-1b-5p	Grhl1	CLIP-seq	mmu-miR-148a-3p	Itgb3	HITS-CLIP
mmu-miR-1b-5p	Grina	CLIP-seq	mmu-miR-1a-3p	Mup14	HITS-CLIP
mmu-miR-1b-5p	Gripap1	CLIP-seq	mmu-miR-1b-5p	Nras	HITS-CLIP
mmu-miR-1b-5p	Grpel2	CLIP-seq	mmu-miR-223-3p	Podn	HITS-CLIP
mmu-miR-1b-5p	Gsg1l	CLIP-seq	mmu-miR-1b-5p	Psd3	HITS-CLIP
mmu-miR-1b-5p	Gsk3b	CLIP-seq	mmu-miR-1b-5p	Ss18l1	HITS-CLIP
mmu-miR-1b-5p	Gyg	CLIP-seq	mmu-miR-1b-5p	Acot11	HITS-CLIP
mmu-miR-1b-5p	Gypa	CLIP-seq	mmu-miR-1b-5p	Bsn	HITS-CLIP
mmu-miR-1b-5p	Herpud1	CLIP-seq	mmu-miR-1b-5p	Chek1	HITS-CLIP
mmu-miR-1b-5p	Hipk1	CLIP-seq	mmu-miR-1b-5p	E2f1	HITS-CLIP
mmu-miR-1b-5p	Hmgcr	CLIP-seq	mmu-miR-1b-5p	Fam169b	HITS-CLIP
mmu-miR-1b-5p	Hnrnpf	CLIP-seq	mmu-miR-223-3p	Fam78b	HITS-CLIP
mmu-miR-1b-5p	Hunk	CLIP-seq	mmu-miR-29c-3p	Hif3a	HITS-CLIP
mmu-miR-1b-5p	Ier3	CLIP-seq	mmu-miR-29b-3p	Hif3a	HITS-CLIP
mmu-miR-1b-5p	Ino80d	CLIP-seq	mmu-miR-29a-3p	Hif3a	HITS-CLIP
mmu-miR-1b-5p	Irak2	CLIP-seq	mmu-miR-195a-5p	Irgq	HITS-CLIP
mmu-miR-1b-5p	Irf2bp2	CLIP-seq	mmu-miR-195a-5p	Klc1	HITS-CLIP
mmu-miR-1b-5p	Irgm2	CLIP-seq	mmu-miR-1a-3p	Mup10	HITS-CLIP
mmu-miR-1b-5p	Kbtbd2	CLIP-seq	mmu-miR-1a-3p	Mup12	HITS-CLIP
mmu-miR-1b-5p	Kbtbd8	CLIP-seq	mmu-miR-1a-3p	Mup19	HITS-CLIP
mmu-miR-1b-5p	Kdelr2	CLIP-seq	mmu-miR-1a-3p	Pax3	HITS-CLIP
mmu-miR-1b-5p	Khdrbs1	CLIP-seq	mmu-miR-1b-5p	Prmt8	HITS-CLIP
mmu-miR-1b-5p	Kif23	CLIP-seq	mmu-miR-152-3p	Stxbp2	HITS-CLIP
mmu-miR-1b-5p	Kif2a	CLIP-seq	mmu-miR-148a-3p	Stxbp2	HITS-CLIP
mmu-miR-1b-5p	Kit	CLIP-seq	mmu-miR-1b-5p	Stxbp6	HITS-CLIP
mmu-miR-1b-5p	Klhl12	CLIP-seq	mmu-miR-1b-5p	Tdrd1	HITS-CLIP
mmu-miR-1b-5p	Lasp1	CLIP-seq	mmu-miR-1b-5p	1110059G10Rik	HITS-CLIP
mmu-miR-1b-5p	Lhfpl2	CLIP-seq	mmu-miR-1b-5p	Ado	HITS-CLIP
mmu-miR-1b-5p	Lonrf1	CLIP-seq	mmu-miR-148a-3p	Arrdc3	HITS-CLIP
mmu-miR-1b-5p	Lypla1	CLIP-seq	mmu-miR-152-3p	Arrdc3	HITS-CLIP
mmu-miR-1b-5p	Lyrm7	CLIP-seq	mmu-miR-1b-5p	Atf2	HITS-CLIP
mmu-miR-1b-5p	Mafk	CLIP-seq	mmu-miR-1b-5p	Atp7a	HITS-CLIP
mmu-miR-1b-5p	Malt1	CLIP-seq	mmu-miR-1b-5p	B3gnt2	HITS-CLIP
mmu-miR-1b-5p	Man1a2	CLIP-seq	mmu-miR-1b-5p	Bsn	HITS-CLIP
mmu-miR-1b-5p	Map3k2	CLIP-seq	mmu-miR-1b-5p	Ccdc138	HITS-CLIP
mmu-miR-1b-5p	Map3k4	CLIP-seq	mmu-miR-148a-3p	Ccna2	HITS-CLIP
mmu-miR-1b-5p	Mapk1	CLIP-seq	mmu-miR-152-3p	Ccna2	HITS-CLIP
mmu-miR-1b-5p	Mat2b	CLIP-seq	mmu-miR-1b-5p	Ccna2	HITS-CLIP
mmu-miR-1b-5p	Max	CLIP-seq	mmu-miR-1b-5p	Chic1	HITS-CLIP
mmu-miR-1b-5p	Mcm3	CLIP-seq	mmu-miR-1b-5p	Cisd2	HITS-CLIP
mmu-miR-1b-5p	Mcm5	CLIP-seq	mmu-miR-29b-3p	Cisd2	HITS-CLIP
mmu-miR-1b-5p	Mdc1	CLIP-seq	mmu-miR-29c-3p	Cisd2	HITS-CLIP
mmu-miR-1b-5p	Med17	CLIP-seq	mmu-miR-29a-3p	Cisd2	HITS-CLIP
mmu-miR-1b-5p	Mib1	CLIP-seq	mmu-miR-195a-5p	Creb5	HITS-CLIP
mmu-miR-1b-5p	Mrc1	CLIP-seq	mmu-miR-1b-5p	Csrnp3	HITS-CLIP
mmu-miR-1b-5p	Mtf2	CLIP-seq	mmu-miR-1b-5p	Ephb3	HITS-CLIP
mmu-miR-1b-5p	Mtfr1	CLIP-seq	mmu-miR-223-3p	Fam78b	HITS-CLIP
mmu-miR-1b-5p	Mtmr3	CLIP-seq	mmu-miR-1b-5p	Fbxl14	HITS-CLIP
mmu-miR-1b-5p	Mybl1	CLIP-seq	mmu-miR-1b-5p	Frmd6	HITS-CLIP
mmu-miR-1b-5p	Naa16	CLIP-seq	mmu-miR-1b-5p	Gabra2	HITS-CLIP
mmu-miR-1b-5p	Naa50	CLIP-seq	mmu-miR-1b-5p	Gfod1	HITS-CLIP
mmu-miR-1b-5p	Ndufb6	CLIP-seq	mmu-miR-148a-3p	Grik3	HITS-CLIP
mmu-miR-1b-5p	Nfib	CLIP-seq	mmu-miR-152-3p	Grik3	HITS-CLIP
mmu-miR-1b-5p	Nin	CLIP-seq	mmu-miR-29c-3p	Hif3a	HITS-CLIP
mmu-miR-1b-5p	Npat	CLIP-seq	mmu-miR-29b-3p	Hif3a	HITS-CLIP
mmu-miR-1b-5p	Npm1	CLIP-seq	mmu-miR-29a-3p	Hif3a	HITS-CLIP
mmu-miR-1b-5p	Orc5	CLIP-seq	mmu-miR-1b-5p	Htt	HITS-CLIP
mmu-miR-1b-5p	Ormdl3	CLIP-seq	mmu-miR-1b-5p	Il15ra	HITS-CLIP
mmu-miR-1b-5p	Park7	CLIP-seq	mmu-miR-152-3p	Itgb3	HITS-CLIP
mmu-miR-1b-5p	Pdxp	CLIP-seq	mmu-miR-148a-3p	Itgb3	HITS-CLIP
mmu-miR-1b-5p	Pgk1	CLIP-seq	mmu-miR-1b-5p	Iws1	HITS-CLIP
mmu-miR-1b-5p	Phactr2	CLIP-seq	mmu-miR-1b-5p	Lin28b	HITS-CLIP
mmu-miR-1b-5p	Phlpp2	CLIP-seq	mmu-miR-1b-5p	Loxl3	HITS-CLIP
mmu-miR-1b-5p	Picalm	CLIP-seq	mmu-miR-1b-5p	Mtf1	HITS-CLIP
mmu-miR-1b-5p	Plcl2	CLIP-seq	mmu-miR-1b-5p	Nras	HITS-CLIP
mmu-miR-1b-5p	Pnrc1	CLIP-seq	mmu-miR-1a-3p	Pax3	HITS-CLIP
mmu-miR-1b-5p	Ppcs	CLIP-seq	mmu-miR-1b-5p	Pitpnb	HITS-CLIP
mmu-miR-1b-5p	Ppm1k	CLIP-seq	mmu-miR-223-3p	Podn	HITS-CLIP
mmu-miR-1b-5p	Ppp2cb	CLIP-seq	mmu-miR-1b-5p	Pofut1	HITS-CLIP
mmu-miR-1b-5p	Prkar2b	CLIP-seq	mmu-miR-1b-5p	Psd3	HITS-CLIP
mmu-miR-1b-5p	Psmc6	CLIP-seq	mmu-miR-1b-5p	Rasa2	HITS-CLIP
mmu-miR-1b-5p	Ptgdr	CLIP-seq	mmu-miR-1b-5p	Rbbp9	HITS-CLIP
mmu-miR-1b-5p	Ptges3	CLIP-seq	mmu-miR-1b-5p	Rgl1	HITS-CLIP
mmu-miR-1b-5p	Ptma	CLIP-seq	mmu-miR-152-3p	Robo1	HITS-CLIP
mmu-miR-1b-5p	Pttg1ip	CLIP-seq	mmu-miR-148a-3p	Robo1	HITS-CLIP
mmu-miR-1b-5p	Pygb	CLIP-seq	mmu-miR-1b-5p	Rsbn1l	HITS-CLIP
mmu-miR-1b-5p	Qk	CLIP-seq	mmu-miR-1b-5p	Rufy2	HITS-CLIP
mmu-miR-1b-5p	Rab12	CLIP-seq	mmu-miR-1b-5p	Slc25a46	HITS-CLIP
mmu-miR-1b-5p	Rab14	CLIP-seq	mmu-miR-1b-5p	Srgap3	HITS-CLIP
mmu-miR-1b-5p	Ranbp6	CLIP-seq	mmu-miR-1b-5p	Ss18l1	HITS-CLIP
mmu-miR-1b-5p	Ranbp9	CLIP-seq	mmu-miR-1b-5p	Strbp	HITS-CLIP
mmu-miR-1b-5p	Rc3h2	CLIP-seq	mmu-miR-1b-5p	Tlr4	HITS-CLIP
mmu-miR-1b-5p	Rhot1	CLIP-seq	mmu-miR-1b-5p	Tmem200a	HITS-CLIP
mmu-miR-1b-5p	Riok3	CLIP-seq	mmu-miR-152-3p	Ubap2l	HITS-CLIP
mmu-miR-1b-5p	Rnf128	CLIP-seq	mmu-miR-148a-3p	Ubap2l	HITS-CLIP
mmu-miR-1b-5p	Rnf6	CLIP-seq	mmu-miR-1b-5p	Unc5b	HITS-CLIP
mmu-miR-1b-5p	Rpp14	CLIP-seq	mmu-miR-1b-5p	Uty	HITS-CLIP
mmu-miR-1b-5p	Rreb1	CLIP-seq	mmu-miR-1b-5p	Zbtb39	HITS-CLIP
mmu-miR-1b-5p	Rsbn1	CLIP-seq	mmu-miR-1b-5p	Zfp462	HITS-CLIP
mmu-miR-1b-5p	Rsl24d1	CLIP-seq	mmu-miR-1b-5p	Etfbkmt	HITS-CLIP
mmu-miR-1b-5p	Samsn1	CLIP-seq	mmu-miR-1b-5p	A630001G21Rik	HITS-CLIP
mmu-miR-1b-5p	Scamp1	CLIP-seq	mmu-miR-1b-5p	Ccdc169	HITS-CLIP
mmu-miR-1b-5p	Sema6b	CLIP-seq	mmu-miR-1b-5p	Acot11	HITS-CLIP
mmu-miR-1b-5p	Set	CLIP-seq	mmu-miR-1b-5p	AI429214	HITS-CLIP
mmu-miR-1b-5p	Setd5	CLIP-seq	mmu-miR-1b-5p	Lrrc75b	HITS-CLIP
mmu-miR-1b-5p	Sft2d3	CLIP-seq	mmu-miR-1b-5p	Akap7	HITS-CLIP
mmu-miR-1b-5p	Sik1	CLIP-seq	mmu-miR-1b-5p	Arl15	HITS-CLIP
mmu-miR-1b-5p	Six6	CLIP-seq	mmu-miR-1b-5p	BC003965	HITS-CLIP
mmu-miR-1b-5p	Slc11a2	CLIP-seq	mmu-miR-1b-5p	Ccpg1	HITS-CLIP
mmu-miR-1b-5p	Slc25a16	CLIP-seq	mmu-miR-1b-5p	Cd28	HITS-CLIP
mmu-miR-1b-5p	Slc2a2	CLIP-seq	mmu-miR-1b-5p	Chek1	HITS-CLIP
mmu-miR-1b-5p	Slc35e3	CLIP-seq	mmu-miR-152-3p	Cpm	HITS-CLIP
mmu-miR-1b-5p	Slc38a2	CLIP-seq	mmu-miR-148a-3p	Cpm	HITS-CLIP
mmu-miR-1b-5p	Slco5a1	CLIP-seq	mmu-miR-195a-5p	Dhdh	HITS-CLIP
mmu-miR-1b-5p	Slk	CLIP-seq	mmu-miR-1b-5p	Fam169b	HITS-CLIP
mmu-miR-1b-5p	Smurf2	CLIP-seq	mmu-miR-1b-5p	Nxpe3	HITS-CLIP
mmu-miR-1b-5p	Snx30	CLIP-seq	mmu-miR-1b-5p	Foxk1	HITS-CLIP
mmu-miR-1b-5p	Sox6	CLIP-seq	mmu-miR-1b-5p	Haus2	HITS-CLIP
mmu-miR-1b-5p	Spn	CLIP-seq	mmu-miR-195a-5p	Irgq	HITS-CLIP
mmu-miR-1b-5p	Srsf3	CLIP-seq	mmu-miR-1b-5p	Mavs	HITS-CLIP
mmu-miR-1b-5p	Srsf5	CLIP-seq	mmu-miR-148a-3p	Mbp	HITS-CLIP
mmu-miR-1b-5p	Ssr1	CLIP-seq	mmu-miR-152-3p	Mbp	HITS-CLIP
mmu-miR-1b-5p	Stag2	CLIP-seq	mmu-miR-1b-5p	Oip5	HITS-CLIP
mmu-miR-1b-5p	Stat3	CLIP-seq	mmu-miR-1b-5p	Pdxk	HITS-CLIP
mmu-miR-1b-5p	Stmn1	CLIP-seq	mmu-miR-1b-5p	Plag1	HITS-CLIP
mmu-miR-1b-5p	Stx2	CLIP-seq	mmu-miR-1b-5p	Prpf18	HITS-CLIP
mmu-miR-1b-5p	Stx7	CLIP-seq	mmu-miR-152-3p	Rad51c	HITS-CLIP
mmu-miR-1b-5p	Swi5	CLIP-seq	mmu-miR-148a-3p	Rad51c	HITS-CLIP
mmu-miR-1b-5p	Synj1	CLIP-seq	mmu-miR-1b-5p	Rbm41	HITS-CLIP
mmu-miR-1b-5p	Szt2	CLIP-seq	mmu-miR-1b-5p	Rps3	HITS-CLIP
mmu-miR-1b-5p	Tal1	CLIP-seq	mmu-miR-1b-5p	Sass6	HITS-CLIP
mmu-miR-1b-5p	Tbc1d25	CLIP-seq	mmu-miR-1b-5p	Slc16a9	HITS-CLIP
mmu-miR-1b-5p	Tbc1d2b	CLIP-seq	mmu-miR-1b-5p	Tfcp2l1	HITS-CLIP
mmu-miR-1b-5p	Tbl1xr1	CLIP-seq	mmu-miR-1b-5p	Tigd5	HITS-CLIP
mmu-miR-1b-5p	Tfrc	CLIP-seq	mmu-miR-1b-5p	Tpte	HITS-CLIP
mmu-miR-1b-5p	Timm23	CLIP-seq	mmu-miR-1b-5p	Ubac1	HITS-CLIP
mmu-miR-1b-5p	Tmed5	CLIP-seq	mmu-miR-1b-5p	Wfdc12	HITS-CLIP
mmu-miR-1b-5p	Tmem108	CLIP-seq	mmu-miR-29b-3p	Zfp26	HITS-CLIP
mmu-miR-1b-5p	Tmem131	CLIP-seq	mmu-miR-29c-3p	Zfp26	HITS-CLIP
mmu-miR-1b-5p	Tmem151b	CLIP-seq	mmu-miR-29a-3p	Zfp26	HITS-CLIP
mmu-miR-1b-5p	Tmem18	CLIP-seq	mmu-miR-1b-5p	Zfp354a	HITS-CLIP
mmu-miR-1b-5p	Tmem30a	CLIP-seq	mmu-miR-1b-5p	Zfp446	HITS-CLIP
mmu-miR-1b-5p	Tmem33	CLIP-seq	mmu-miR-1b-5p	Zfp874b	HITS-CLIP
mmu-miR-1b-5p	Tmem65	CLIP-seq	mmu-miR-1b-5p	Zfp941	HITS-CLIP
mmu-miR-1b-5p	Tmx4	CLIP-seq	mmu-miR-1b-5p	Zfp963	HITS-CLIP
mmu-miR-1b-5p	Tnfrsf21	CLIP-seq	mmu-miR-1b-5p	Zscan4c	HITS-CLIP
mmu-miR-1b-5p	Tns3	CLIP-seq	mmu-miR-1b-5p	Zscan4d	HITS-CLIP
mmu-miR-1b-5p	Tollip	CLIP-seq	mmu-miR-152-3p	Adam19	HITS-CLIP
mmu-miR-1b-5p	Trak2	CLIP-seq	mmu-miR-148a-3p	Adam19	HITS-CLIP
mmu-miR-1b-5p	Trim44	CLIP-seq	mmu-miR-1b-5p	Arl15	HITS-CLIP
mmu-miR-1b-5p	Tsn	CLIP-seq	mmu-miR-1b-5p	Ccna2	HITS-CLIP
mmu-miR-1b-5p	Ube2e3	CLIP-seq	mmu-miR-1b-5p	Cds2	HITS-CLIP
mmu-miR-1b-5p	Ube2l6	CLIP-seq	mmu-miR-1b-5p	Chic1	HITS-CLIP
mmu-miR-1b-5p	Ube2o	CLIP-seq	mmu-miR-1a-3p	Cpeb1	HITS-CLIP
mmu-miR-1b-5p	Ube3a	CLIP-seq	mmu-miR-195a-5p	Creb5	HITS-CLIP
mmu-miR-1b-5p	Ugt2b34	CLIP-seq	mmu-miR-1b-5p	Csrnp3	HITS-CLIP
mmu-miR-1b-5p	Ugt2b35	CLIP-seq	mmu-miR-1b-5p	Cysltr1	HITS-CLIP
mmu-miR-1b-5p	Ulk3	CLIP-seq	mmu-miR-1b-5p	Dtna	HITS-CLIP
mmu-miR-1b-5p	Unkl	CLIP-seq	mmu-miR-195a-5p	Erlin2	HITS-CLIP
mmu-miR-1b-5p	Usp12	CLIP-seq	mmu-miR-223-3p	Fam78b	HITS-CLIP
mmu-miR-1b-5p	Vcam1	CLIP-seq	mmu-miR-1b-5p	Fbxl14	HITS-CLIP
mmu-miR-1b-5p	Vstm2a	CLIP-seq	mmu-miR-1b-5p	Fbxl14	HITS-CLIP
mmu-miR-1b-5p	Wasl	CLIP-seq	mmu-miR-1b-5p	Fbxo45	HITS-CLIP
mmu-miR-1b-5p	Wdr44	CLIP-seq	mmu-miR-1b-5p	Frmd6	HITS-CLIP
mmu-miR-1b-5p	Wdr76	CLIP-seq	mmu-miR-1b-5p	Gabpb2	HITS-CLIP
mmu-miR-1b-5p	Zbtb44	CLIP-seq	mmu-miR-1b-5p	Gabra2	HITS-CLIP
mmu-miR-1b-5p	Zeb2	CLIP-seq	mmu-miR-148a-3p	Tmem178b	HITS-CLIP
mmu-miR-1b-5p	Zfand5	CLIP-seq	mmu-miR-152-3p	Tmem178b	HITS-CLIP
mmu-miR-1b-5p	Zfhx3	CLIP-seq	mmu-miR-148a-3p	Grik3	HITS-CLIP
mmu-miR-1b-5p	Zfp367	CLIP-seq	mmu-miR-152-3p	Grik3	HITS-CLIP
mmu-miR-1b-5p	Zfp36l2	CLIP-seq	mmu-miR-1b-5p	Hoxd1	HITS-CLIP
mmu-miR-1b-5p	Zfp738	CLIP-seq	mmu-miR-1b-5p	Htt	HITS-CLIP
mmu-miR-1b-5p	Zfp759	CLIP-seq	mmu-miR-1b-5p	Iars2	HITS-CLIP
mmu-miR-1b-5p	Zfp953	CLIP-seq	mmu-miR-1b-5p	Il15ra	HITS-CLIP
mmu-miR-1b-5p	Zmym5	CLIP-seq	mmu-miR-152-3p	Itgb3	HITS-CLIP
mmu-miR-1b-5p	Zmynd8	CLIP-seq	mmu-miR-148a-3p	Itgb3	HITS-CLIP
mmu-miR-1b-5p	2610002M06Rik	CLIP-seq	mmu-miR-1b-5p	Lhfpl4	HITS-CLIP
mmu-miR-1b-5p	Akap6	CLIP-seq	mmu-miR-1b-5p	Loxl3	HITS-CLIP
mmu-miR-1b-5p	Cask	CLIP-seq	mmu-miR-1a-3p	Pax3	HITS-CLIP
mmu-miR-1b-5p	Casz1	CLIP-seq	mmu-miR-1b-5p	Pgm2l1	HITS-CLIP
mmu-miR-1b-5p	Chrm1	CLIP-seq	mmu-miR-1b-5p	Pik3ca	HITS-CLIP
mmu-miR-1b-5p	Col11a1	CLIP-seq	mmu-miR-1b-5p	Piwil2	HITS-CLIP
mmu-miR-1b-5p	Cpsf6	CLIP-seq	mmu-miR-1b-5p	Plxna1	HITS-CLIP
mmu-miR-1b-5p	Cyld	CLIP-seq	mmu-miR-1b-5p	Pofut1	HITS-CLIP
mmu-miR-1b-5p	Dppa3	CLIP-seq	mmu-miR-1b-5p	Psd3	HITS-CLIP
mmu-miR-1b-5p	Eif4e	CLIP-seq	mmu-miR-1b-5p	Ptdss1	HITS-CLIP
mmu-miR-1b-5p	Fbxl17	CLIP-seq	mmu-miR-1b-5p	Rbm47	HITS-CLIP
mmu-miR-1b-5p	Gpr180	CLIP-seq	mmu-miR-1b-5p	Rufy2	HITS-CLIP
mmu-miR-1b-5p	Klf8	CLIP-seq	mmu-miR-1b-5p	Satb2	HITS-CLIP
mmu-miR-1b-5p	L2hgdh	CLIP-seq	mmu-miR-1b-5p	Slc25a46	HITS-CLIP
mmu-miR-1b-5p	Lasp1	CLIP-seq	mmu-miR-148a-3p	Snx27	HITS-CLIP
mmu-miR-1b-5p	Lin28a	CLIP-seq	mmu-miR-152-3p	Snx27	HITS-CLIP
mmu-miR-1b-5p	Lsm14a	CLIP-seq	mmu-miR-1b-5p	Snx27	HITS-CLIP
mmu-miR-1b-5p	Lyrm7	CLIP-seq	mmu-miR-1b-5p	Tigd5	HITS-CLIP
mmu-miR-1b-5p	Pfkfb2	CLIP-seq	mmu-miR-1b-5p	Tmem161b	HITS-CLIP
mmu-miR-1b-5p	Phf5a	CLIP-seq	mmu-miR-1b-5p	Tnrc6b	HITS-CLIP
mmu-miR-1b-5p	Ppp1r15b	CLIP-seq	mmu-miR-1b-5p	Trhr	HITS-CLIP
mmu-miR-1b-5p	Rab27a	CLIP-seq	mmu-miR-1b-5p	Ubac1	HITS-CLIP
mmu-miR-1b-5p	Rnf182	CLIP-seq	mmu-miR-152-3p	Ubap2l	HITS-CLIP
mmu-miR-1b-5p	Sema6b	CLIP-seq	mmu-miR-148a-3p	Ubap2l	HITS-CLIP
mmu-miR-1b-5p	Slco5a1	CLIP-seq	mmu-miR-1b-5p	Zbtb39	HITS-CLIP
mmu-miR-1b-5p	Spn	CLIP-seq	mmu-miR-1b-5p	Etfbkmt	HITS-CLIP
mmu-miR-1b-5p	Tcf25	CLIP-seq	mmu-miR-1b-5p	A630001G21Rik	HITS-CLIP
mmu-miR-1b-5p	Tmem30a	CLIP-seq	mmu-miR-1b-5p	Acot11	HITS-CLIP
mmu-miR-1b-5p	Trim9	CLIP-seq	mmu-miR-1b-5p	Casp8	HITS-CLIP
mmu-miR-1b-5p	Ube2l6	CLIP-seq	mmu-miR-1b-5p	Ccdc138	HITS-CLIP
mmu-miR-1b-5p	Ugt2b34	CLIP-seq	mmu-miR-1b-5p	Cwf19l2	HITS-CLIP
mmu-miR-1b-5p	Zbtb6	CLIP-seq	mmu-miR-195a-5p	Dhdh	HITS-CLIP
mmu-miR-1b-5p	Zc3h7b	CLIP-seq	mmu-miR-1b-5p	Haus2	HITS-CLIP
mmu-miR-1b-5p	Zmynd8	CLIP-seq	mmu-miR-29c-3p	Hif3a	HITS-CLIP
mmu-miR-1b-5p	2610002M06Rik	CLIP-seq	mmu-miR-29b-3p	Hif3a	HITS-CLIP
mmu-miR-1b-5p	Atg12	CLIP-seq	mmu-miR-29a-3p	Hif3a	HITS-CLIP
mmu-miR-1b-5p	Dppa3	CLIP-seq	mmu-miR-195a-5p	Irgq	HITS-CLIP
mmu-miR-1b-5p	Gnpda2	CLIP-seq	mmu-miR-1b-5p	Mavs	HITS-CLIP
mmu-miR-1b-5p	Gsk3b	CLIP-seq	mmu-miR-223-3p	Pgr	HITS-CLIP
mmu-miR-1b-5p	Hunk	CLIP-seq	mmu-miR-1b-5p	Prl5a1	HITS-CLIP
mmu-miR-1b-5p	Ino80d	CLIP-seq	mmu-miR-1b-5p	Prmt8	HITS-CLIP
mmu-miR-1b-5p	Lasp1	CLIP-seq	mmu-miR-1b-5p	Rgl1	HITS-CLIP
mmu-miR-1b-5p	Lin28a	CLIP-seq	mmu-miR-195a-5p	Rnf168	HITS-CLIP
mmu-miR-1b-5p	Lsm14a	CLIP-seq	mmu-miR-1b-5p	Slc41a3	HITS-CLIP
mmu-miR-1b-5p	Lyrm7	CLIP-seq	mmu-miR-1b-5p	Tdrd1	HITS-CLIP
mmu-miR-1b-5p	Malt1	CLIP-seq	mmu-miR-1b-5p	Zfp446	HITS-CLIP
mmu-miR-1b-5p	Max	CLIP-seq	mmu-miR-1b-5p	Zfp963	HITS-CLIP
mmu-miR-1b-5p	Mbtps2	CLIP-seq	mmu-miR-1a-3p	Cdk9	qRT-PCR//Luciferase reporter assay//Immunohistochemistry//ChIP-seq//Western blot
mmu-miR-1b-5p	Mrc1	CLIP-seq	mmu-miR-29a-3p	Dnmt3a	Microarray//qRT-PCR
mmu-miR-1b-5p	Oas3	CLIP-seq	mmu-miR-1a-3p	Hspa1b	qRT-PCR//Immunoblot//
mmu-miR-1b-5p	Olfr536	CLIP-seq	mmu-miR-148a-3p	Fcgr2b	qRT-PCR
mmu-miR-1b-5p	Pkp1	CLIP-seq	mmu-miR-148a-3p	Fcgr2b	qRT-PCR
mmu-miR-1b-5p	Ppp1r9b	CLIP-seq	mmu-miR-29a-3p	Scap	U87
mmu-miR-1b-5p	Sema6b	CLIP-seq	mmu-miR-29b-3p	Scap	U87
mmu-miR-1b-5p	Six6	CLIP-seq	mmu-miR-29c-3p	Scap	U87
mmu-miR-1b-5p	Slco5a1	CLIP-seq	mmu-miR-29a-3p	Scap	U87
mmu-miR-1b-5p	Spn	CLIP-seq	mmu-miR-29b-3p	Scap	U87
mmu-miR-1b-5p	Tbl1xr1	CLIP-seq	mmu-miR-29c-3p	Scap	U87
mmu-miR-1b-5p	Tmem30a	CLIP-seq	mmu-miR-148a-3p	Epas1	qRT-PCR
mmu-miR-1b-5p	Trim9	CLIP-seq	mmu-miR-148a-3p	Epas1	qRT-PCR
mmu-miR-1b-5p	Ttc9c	CLIP-seq	mmu-miR-148a-3p	Epas1	qRT-PCR
mmu-miR-1b-5p	Zmym5	CLIP-seq	mmu-miR-148a-3p	Epas1	qRT-PCR
mmu-miR-1b-5p	Atg12	CLIP-seq	mmu-miR-148a-3p	Epas1	qRT-PCR
mmu-miR-1b-5p	Dtwd2	CLIP-seq	mmu-miR-148a-3p	Epas1	qRT-PCR
mmu-miR-1b-5p	Fbxl17	CLIP-seq	mmu-miR-148a-3p	Epas1	qRT-PCR
mmu-miR-1b-5p	H2-Eb2	CLIP-seq	mmu-miR-148a-3p	Epas1	qRT-PCR
mmu-miR-1b-5p	Msl1	CLIP-seq	mmu-miR-148a-3p	Epas1	qRT-PCR
mmu-miR-1b-5p	Myt1	CLIP-seq	mmu-miR-148a-3p	Epas1	qRT-PCR
mmu-miR-1b-5p	Nampt	CLIP-seq	mmu-miR-148a-3p	Epas1	qRT-PCR
mmu-miR-1b-5p	Ncl	CLIP-seq	mmu-miR-148a-3p	Epas1	qRT-PCR
mmu-miR-1b-5p	Pbx1	CLIP-seq	mmu-miR-148a-3p	Epas1	qRT-PCR
mmu-miR-1b-5p	Ppp2cb	CLIP-seq	mmu-miR-148a-3p	Epas1	qRT-PCR
mmu-miR-1b-5p	Prdm2	CLIP-seq	mmu-miR-148a-3p	Epas1	qRT-PCR
mmu-miR-1b-5p	Setd5	CLIP-seq	mmu-miR-148a-3p	Epas1	qRT-PCR
mmu-miR-1b-5p	Slc14a1	CLIP-seq	mmu-miR-148a-3p	Epas1	qRT-PCR
mmu-miR-1b-5p	Sox9	CLIP-seq	mmu-miR-148a-3p	Epas1	qRT-PCR
mmu-miR-1b-5p	Timm23	CLIP-seq	mmu-miR-148a-3p	Epas1	qRT-PCR
mmu-miR-1b-5p	Tmem30a	CLIP-seq	mmu-miR-223-3p	Igf1r	Luciferase reporter assay//qRT-PCR//Western blot
mmu-miR-1b-5p	Tspan2	CLIP-seq	mmu-miR-223-3p	Igf1r	Luciferase reporter assay//qRT-PCR//Western blot
mmu-miR-1b-5p	Vav2	CLIP-seq	mmu-miR-223-3p	Il17rd	qRT-PCR//Western blot
mmu-miR-126a-3p	Hoxa9	Western blot	mmu-miR-223-3p	Il17rd	qRT-PCR//Western blot
mmu-miR-126a-3p	Hoxa9	FACS//Western blot	mmu-miR-223-3p	Foxo3	Luciferase reporter assay//Western blot
mmu-miR-126a-3p	Hoxa9	FACS//Western blot	mmu-miR-29b-3p	Rarb	Immunoprecipitaion (IP)//Luciferase reporter assay//RNA-seq//qRT-PCR//Western blotting
mmu-miR-126a-3p	Pik3r2	Review//Luciferase reporter assay//Western blot	mmu-miR-29a-3p	Cdc42	Luciferase reporter assay//qRT-PCR//Western blotting
mmu-miR-126a-3p	Pik3r2	Luciferase reporter assay//Western blot	mmu-miR-29a-3p	Col4a1	Luciferase reporter assay//Western blotting//RNA-seq//qRT-PCR
mmu-miR-126a-3p	Spred1	Luciferase reporter assay	mmu-miR-148a-3p	Dnmt1	Microarray//RNA-seq//Immunofluorescence//In situ hybridization
mmu-miR-126a-3p	Runx1	Luciferase reporter assay//qRT-PCR//Western blot	mmu-miR-195a-5p	Bcl2	Luciferase reporter assay//Western blotting//Immunohistochemistry (IHC)//RNA-seq//qRT-PCR
mmu-miR-126a-3p	Tal1	Luciferase reporter assay//qRT-PCR//Western blot	mmu-miR-1b-5p	Nras	HITS-CLIP
mmu-miR-126a-3p	Irs1	Luciferase reporter assay	mmu-miR-1b-5p	Atf2	HITS-CLIP
mmu-miR-126a-3p	Irs1	Luciferase reporter assay	mmu-miR-1b-5p	Tas1r3	HITS-CLIP
mmu-miR-126a-3p	Ston1	HITS-CLIP	mmu-miR-1b-5p	Tdrd1	HITS-CLIP
mmu-miR-126a-3p	Ston1	HITS-CLIP	mmu-miR-1b-5p	Ubac1	HITS-CLIP
mmu-miR-126a-3p	Ston1	HITS-CLIP	mmu-miR-1b-5p	Cds2	HITS-CLIP
mmu-miR-126a-3p	Spred1	Immunoblot//Luciferase reporter assay//Microarray//qRT-PCR	mmu-miR-1b-5p	Cisd2	HITS-CLIP
mmu-miR-126a-3p	Spred1	Immunoblot//Luciferase reporter assay//Microarray//qRT-PCR	mmu-miR-1b-5p	Nacc2	HITS-CLIP
mmu-miR-126a-3p	Spred1	Immunoblot//Luciferase reporter assay//Microarray//qRT-PCR	mmu-miR-1b-5p	St6galnac1	HITS-CLIP
mmu-miR-30e-5p	Akap14	Luciferase reporter assay	mmu-miR-1b-5p	Zfp963	HITS-CLIP
mmu-miR-30e-5p	Tshb	Luciferase reporter assay	mmu-miR-1b-5p	Fbxl14	HITS-CLIP
mmu-miR-30e-5p	Sap30	Luciferase reporter assay	mmu-miR-1b-5p	Ubac1	HITS-CLIP
mmu-miR-30e-5p	Ucp2	Luciferase reporter assay//qRT-PCR//Western blot	mmu-miR-1b-5p	Zfp963	HITS-CLIP
mmu-miR-30e-5p	Ucp2	Luciferase reporter assay//qRT-PCR//Western blot	mmu-miR-1b-5p	Atf2	HITS-CLIP
mmu-miR-30e-5p	Slc35e1	Sequencing	mmu-miR-1b-5p	Bsn	HITS-CLIP
mmu-miR-30e-5p	Ddx17	Sequencing	mmu-miR-1b-5p	Lhfpl4	HITS-CLIP
mmu-miR-30e-5p	Pcdhga11	Sequencing	mmu-miR-1b-5p	Nacc2	HITS-CLIP
mmu-miR-30e-5p	Lemd3	Sequencing	mmu-miR-1b-5p	Ss18l1	HITS-CLIP
mmu-miR-30e-5p	Gid4	Sequencing	mmu-miR-1b-5p	Bpifc	HITS-CLIP
mmu-miR-30e-5p	Klf2	Sequencing	mmu-miR-1b-5p	Cds2	HITS-CLIP
mmu-miR-30e-5p	Ipcef1	Sequencing	mmu-miR-1b-5p	Cisd2	HITS-CLIP
mmu-miR-30e-5p	Egln2	Sequencing	mmu-miR-1b-5p	Sass6	HITS-CLIP
mmu-miR-30e-5p	Tspan7	Sequencing	mmu-miR-1b-5p	Slc16a10	HITS-CLIP
mmu-miR-30e-5p	Rsf1	Sequencing	mmu-miR-1b-5p	St6galnac1	HITS-CLIP
mmu-miR-30e-5p	Lix1	Sequencing	mmu-miR-1b-5p	Ubac1	HITS-CLIP
mmu-miR-30e-5p	Prr14l	Sequencing	mmu-miR-1b-5p	Unc5b	HITS-CLIP
mmu-miR-30e-5p	Arglu1	Sequencing	mmu-miR-1b-5p	Sass6	HITS-CLIP
mmu-miR-30e-5p	B4galt5	Sequencing	mmu-miR-1b-5p	St6galnac1	HITS-CLIP
mmu-miR-30e-5p	Slc36a4	Sequencing	mmu-miR-1b-5p	Ubac1	HITS-CLIP
mmu-miR-30e-5p	Arl6ip1	Sequencing	mmu-miR-1b-5p	St6galnac1	HITS-CLIP
mmu-miR-30e-5p	Daglb	Sequencing	mmu-miR-1b-5p	Ubac1	HITS-CLIP
mmu-miR-30e-5p	Rmnd5a	Sequencing	mmu-miR-1b-5p	Atf2	HITS-CLIP
mmu-miR-30e-5p	Pafah1b2	Sequencing	mmu-miR-1b-5p	Cisd2	HITS-CLIP
mmu-miR-30e-5p	Lsamp	Sequencing	mmu-miR-1b-5p	Fbxl14	HITS-CLIP
mmu-miR-30e-5p	Ankrd52	Sequencing	mmu-miR-1b-5p	Rbm47	HITS-CLIP
mmu-miR-30e-5p	Wwp1	Sequencing	mmu-miR-1b-5p	Tbc1d22b	HITS-CLIP
mmu-miR-30e-5p	Zbtb34	Sequencing	mmu-miR-1b-5p	Frmd6	HITS-CLIP
mmu-miR-30e-5p	Neto1	Sequencing	mmu-miR-1b-5p	Rbm47	HITS-CLIP
mmu-miR-30e-5p	Cpeb4	Sequencing	mmu-miR-1b-5p	Cisd2	HITS-CLIP
mmu-miR-30e-5p	Arl15	Sequencing	mmu-miR-1b-5p	Frmd6	HITS-CLIP
mmu-miR-30e-5p	Lrrc55	Sequencing	mmu-miR-1b-5p	Rbm47	HITS-CLIP
mmu-miR-30e-5p	Zfp9	Sequencing	mmu-miR-1b-5p	Rbm47	HITS-CLIP
mmu-miR-30e-5p	Herc2	Sequencing	mmu-miR-1b-5p	Rbm47	HITS-CLIP
mmu-miR-30e-5p	Hells	Sequencing	mmu-miR-1b-5p	Acvr2a	HITS-CLIP
mmu-miR-30e-5p	Nsg1	Sequencing	mmu-miR-1b-5p	Csnk1g3	HITS-CLIP
mmu-miR-30e-5p	Pgm2l1	Sequencing	mmu-miR-1b-5p	Rbm47	HITS-CLIP
mmu-miR-30e-5p	Kcnc2	Sequencing	mmu-miR-1b-5p	Csnk1g3	HITS-CLIP
mmu-miR-30e-5p	Dlgap2	Sequencing	mmu-miR-1b-5p	Nacc2	HITS-CLIP
mmu-miR-30e-5p	Cars	Sequencing	mmu-miR-1b-5p	Acvr2a	HITS-CLIP
mmu-miR-30e-5p	Helz	Sequencing	mmu-miR-1b-5p	Cisd2	HITS-CLIP
mmu-miR-30e-5p	Pnn	Sequencing	mmu-miR-1b-5p	Frmd6	HITS-CLIP
mmu-miR-30e-5p	Sema6d	Sequencing	mmu-miR-1b-5p	Frmd6	HITS-CLIP
mmu-miR-30e-5p	Mbnl1	Sequencing	mmu-miR-1b-5p	Csnk1g3	HITS-CLIP
mmu-miR-30e-5p	Capn7	Sequencing	mmu-miR-1b-5p	E2f1	HITS-CLIP
mmu-miR-30e-5p	Bdp1	Sequencing	mmu-miR-1b-5p	Nras	HITS-CLIP
mmu-miR-30e-5p	Spast	Sequencing	mmu-miR-1b-5p	Acot11	HITS-CLIP
mmu-miR-30e-5p	Ptgfrn	Sequencing	mmu-miR-1b-5p	Atf2	HITS-CLIP
mmu-miR-30e-5p	Unc5c	Sequencing	mmu-miR-1b-5p	Chek1	HITS-CLIP
mmu-miR-30e-5p	Snx18	Sequencing	mmu-miR-1b-5p	Lhfpl4	HITS-CLIP
mmu-miR-30e-5p	Prdm1	Sequencing	mmu-miR-1b-5p	Tdrd1	HITS-CLIP
mmu-miR-30e-5p	Galnt7	Sequencing	mmu-miR-1b-5p	Acot11	HITS-CLIP
mmu-miR-30e-5p	Gnao1	Sequencing	mmu-miR-1b-5p	Atf2	HITS-CLIP
mmu-miR-30e-5p	Robo2	Sequencing	mmu-miR-1b-5p	Chek1	HITS-CLIP
mmu-miR-30e-5p	Gpm6a	Sequencing	mmu-miR-1b-5p	E2f1	HITS-CLIP
mmu-miR-30e-5p	Dnajc3	Sequencing	mmu-miR-1b-5p	Tas1r3	HITS-CLIP
mmu-miR-30e-5p	Fem1b	Sequencing	mmu-miR-1b-5p	Tdrd1	HITS-CLIP
mmu-miR-30e-5p	Cacng7	Sequencing	mmu-miR-1b-5p	Acot11	HITS-CLIP
mmu-miR-30e-5p	Yeats4	Sequencing	mmu-miR-1b-5p	Atf2	HITS-CLIP
mmu-miR-30e-5p	Snip1	Sequencing	mmu-miR-1b-5p	Chek1	HITS-CLIP
mmu-miR-30e-5p	Ptp4a2	Sequencing	mmu-miR-1b-5p	E2f1	HITS-CLIP
mmu-miR-30e-5p	Riok3	Sequencing	mmu-miR-1b-5p	Lhfpl4	HITS-CLIP
mmu-miR-30e-5p	Mt1	Sequencing	mmu-miR-1b-5p	Nras	HITS-CLIP
mmu-miR-30e-5p	P4ha2	Sequencing	mmu-miR-1b-5p	Slc25a46	HITS-CLIP
mmu-miR-30e-5p	Araf	Sequencing	mmu-miR-1b-5p	Tas1r3	HITS-CLIP
mmu-miR-30e-5p	Qser1	Sequencing	mmu-miR-1b-5p	Tdrd1	HITS-CLIP
mmu-miR-30e-5p	Pde4dip	Sequencing	mmu-miR-1b-5p	Nacc2	HITS-CLIP
mmu-miR-30e-5p	Atp6v1g2	Sequencing	mmu-miR-1b-5p	Acot11	HITS-CLIP
mmu-miR-30e-5p	Akt3	Sequencing	mmu-miR-1b-5p	Atf2	HITS-CLIP
mmu-miR-30e-5p	Nhsl2	Sequencing	mmu-miR-1b-5p	Chek1	HITS-CLIP
mmu-miR-30e-5p	Adarb1	Sequencing	mmu-miR-1b-5p	E2f1	HITS-CLIP
mmu-miR-30e-5p	Lhfpl2	Sequencing	mmu-miR-1b-5p	Slc25a46	HITS-CLIP
mmu-miR-30e-5p	Igsf11	Sequencing	mmu-miR-1b-5p	Tas1r3	HITS-CLIP
mmu-miR-30e-5p	Nipa2	Sequencing	mmu-miR-1b-5p	Tdrd1	HITS-CLIP
mmu-miR-30e-5p	Acap3	Sequencing	mmu-miR-1b-5p	Nras	HITS-CLIP
mmu-miR-30e-5p	Twsg1	Sequencing	mmu-miR-1b-5p	Chek1	HITS-CLIP
mmu-miR-30e-5p	Gnpat	Sequencing	mmu-miR-1b-5p	E2f1	HITS-CLIP
mmu-miR-30e-5p	Gabrb2	Sequencing	mmu-miR-1b-5p	Tas1r3	HITS-CLIP
mmu-miR-30e-5p	Slc7a1	Sequencing	mmu-miR-1b-5p	Fbxl14	HITS-CLIP
mmu-miR-30e-5p	Mcl1	Sequencing	mmu-miR-1b-5p	Psd3	HITS-CLIP
mmu-miR-30e-5p	Stxbp6	Sequencing	mmu-miR-1b-5p	Ss18l1	HITS-CLIP
mmu-miR-30e-5p	Adnp	Sequencing	mmu-miR-1b-5p	Stxbp6	HITS-CLIP
mmu-miR-30e-5p	Trim37	Sequencing	mmu-miR-1b-5p	Bsn	HITS-CLIP
mmu-miR-30e-5p	Kif5c	Sequencing	mmu-miR-1b-5p	Chek1	HITS-CLIP
mmu-miR-30e-5p	Spag9	Sequencing	mmu-miR-1b-5p	E2f1	HITS-CLIP
mmu-miR-30e-5p	Pttg1ip	Sequencing	mmu-miR-1b-5p	Tbc1d13	HITS-CLIP
mmu-miR-30e-5p	Setd1b	Sequencing	mmu-miR-1b-5p	Nras	HITS-CLIP
mmu-miR-30e-5p	Epha4	Sequencing	mmu-miR-1b-5p	Psd3	HITS-CLIP
mmu-miR-30e-5p	Fnip2	Sequencing	mmu-miR-1b-5p	Ss18l1	HITS-CLIP
mmu-miR-30e-5p	Ptprd	Sequencing	mmu-miR-1b-5p	Acot11	HITS-CLIP
mmu-miR-30e-5p	Afap1	Sequencing	mmu-miR-1b-5p	Bsn	HITS-CLIP
mmu-miR-30e-5p	Gja6	Sequencing	mmu-miR-1b-5p	Chek1	HITS-CLIP
mmu-miR-30e-5p	Osmr	Sequencing	mmu-miR-1b-5p	E2f1	HITS-CLIP
mmu-miR-30e-5p	Lrp8	Sequencing	mmu-miR-1b-5p	Fam169b	HITS-CLIP
mmu-miR-30e-5p	Cd164	Sequencing	mmu-miR-1b-5p	Prmt8	HITS-CLIP
mmu-miR-30e-5p	Slc35a5	Sequencing	mmu-miR-1b-5p	Stxbp6	HITS-CLIP
mmu-miR-30e-5p	Fam117b	Sequencing	mmu-miR-1b-5p	Tdrd1	HITS-CLIP
mmu-miR-30e-5p	Grm5	Sequencing	mmu-miR-1b-5p	1110059G10Rik	HITS-CLIP
mmu-miR-30e-5p	Lancl1	Sequencing	mmu-miR-1b-5p	Ado	HITS-CLIP
mmu-miR-30e-5p	Myh9	Sequencing	mmu-miR-1b-5p	Atf2	HITS-CLIP
mmu-miR-30e-5p	Papolg	Sequencing	mmu-miR-1b-5p	Atp7a	HITS-CLIP
mmu-miR-30e-5p	Grk5	Sequencing	mmu-miR-1b-5p	B3gnt2	HITS-CLIP
mmu-miR-30e-5p	Necab1	Sequencing	mmu-miR-1b-5p	Bsn	HITS-CLIP
mmu-miR-30e-5p	Slc29a3	Sequencing	mmu-miR-1b-5p	Ccdc138	HITS-CLIP
mmu-miR-30e-5p	Neto2	Sequencing	mmu-miR-1b-5p	Ccna2	HITS-CLIP
mmu-miR-30e-5p	Arpp19	Sequencing	mmu-miR-1b-5p	Chic1	HITS-CLIP
mmu-miR-30e-5p	Lig3	Sequencing	mmu-miR-1b-5p	Cisd2	HITS-CLIP
mmu-miR-30e-5p	Kpna3	Sequencing	mmu-miR-1b-5p	Csrnp3	HITS-CLIP
mmu-miR-30e-5p	Trim44	Sequencing	mmu-miR-1b-5p	Ephb3	HITS-CLIP
mmu-miR-30e-5p	Pmaip1	Sequencing	mmu-miR-1b-5p	Fbxl14	HITS-CLIP
mmu-miR-30e-5p	Cyb5b	Sequencing	mmu-miR-1b-5p	Frmd6	HITS-CLIP
mmu-miR-30e-5p	Vezt	Sequencing	mmu-miR-1b-5p	Gabra2	HITS-CLIP
mmu-miR-30e-5p	Ptprz1	Sequencing	mmu-miR-1b-5p	Gfod1	HITS-CLIP
mmu-miR-30e-5p	Mcf2l	Sequencing	mmu-miR-1b-5p	Htt	HITS-CLIP
mmu-miR-30e-5p	Arid1a	Sequencing	mmu-miR-1b-5p	Il15ra	HITS-CLIP
mmu-miR-30e-5p	Arfip1	Sequencing	mmu-miR-1b-5p	Iws1	HITS-CLIP
mmu-miR-30e-5p	Map3k5	Sequencing	mmu-miR-1b-5p	Lin28b	HITS-CLIP
mmu-miR-30e-5p	Pank3	Sequencing	mmu-miR-1b-5p	Loxl3	HITS-CLIP
mmu-miR-30e-5p	Nacc2	Sequencing	mmu-miR-1b-5p	Mtf1	HITS-CLIP
mmu-miR-30e-5p	Tmem245	Sequencing	mmu-miR-1b-5p	Nras	HITS-CLIP
mmu-miR-30e-5p	Rev3l	Sequencing	mmu-miR-1b-5p	Pitpnb	HITS-CLIP
mmu-miR-30e-5p	Ehbp1	Sequencing	mmu-miR-1b-5p	Pofut1	HITS-CLIP
mmu-miR-30e-5p	Amer1	Sequencing	mmu-miR-1b-5p	Psd3	HITS-CLIP
mmu-miR-30e-5p	Zbtb39	Sequencing	mmu-miR-1b-5p	Rasa2	HITS-CLIP
mmu-miR-30e-5p	Nfat5	Sequencing	mmu-miR-1b-5p	Rbbp9	HITS-CLIP
mmu-miR-30e-5p	Samd4	Sequencing	mmu-miR-1b-5p	Rgl1	HITS-CLIP
mmu-miR-30e-5p	Ppp3ca	Sequencing	mmu-miR-1b-5p	Rsbn1l	HITS-CLIP
mmu-miR-30e-5p	Ppp3r1	Sequencing	mmu-miR-1b-5p	Rufy2	HITS-CLIP
mmu-miR-30e-5p	Mier3	Sequencing	mmu-miR-1b-5p	Slc25a46	HITS-CLIP
mmu-miR-30e-5p	Col9a3	Sequencing	mmu-miR-1b-5p	Srgap3	HITS-CLIP
mmu-miR-30e-5p	Rgs8	Sequencing	mmu-miR-1b-5p	Ss18l1	HITS-CLIP
mmu-miR-30e-5p	Zdhhc20	Sequencing	mmu-miR-1b-5p	Strbp	HITS-CLIP
mmu-miR-30e-5p	Omg	Sequencing	mmu-miR-1b-5p	Tlr4	HITS-CLIP
mmu-miR-30e-5p	Jph4	Sequencing	mmu-miR-1b-5p	Tmem200a	HITS-CLIP
mmu-miR-30e-5p	Lhx1	Sequencing	mmu-miR-1b-5p	Unc5b	HITS-CLIP
mmu-miR-30e-5p	Ncam1	Sequencing	mmu-miR-1b-5p	Uty	HITS-CLIP
mmu-miR-30e-5p	Srsf7	Sequencing	mmu-miR-1b-5p	Zbtb39	HITS-CLIP
mmu-miR-30e-5p	Mtdh	Sequencing	mmu-miR-1b-5p	Zfp462	HITS-CLIP
mmu-miR-30e-5p	Ppargc1b	Sequencing	mmu-miR-1b-5p	A630001G21Rik	HITS-CLIP
mmu-miR-30e-5p	Chd7	Sequencing	mmu-miR-1b-5p	Acot11	HITS-CLIP
mmu-miR-30e-5p	Jakmip2	Sequencing	mmu-miR-1b-5p	AI429214	HITS-CLIP
mmu-miR-30e-5p	Scn8a	Sequencing	mmu-miR-1b-5p	Akap7	HITS-CLIP
mmu-miR-30e-5p	Sgtb	Sequencing	mmu-miR-1b-5p	Arl15	HITS-CLIP
mmu-miR-30e-5p	Nek4	Sequencing	mmu-miR-1b-5p	BC003965	HITS-CLIP
mmu-miR-30e-5p	Zhx3	Sequencing	mmu-miR-1b-5p	Ccpg1	HITS-CLIP
mmu-miR-30e-5p	Zfp950	Sequencing	mmu-miR-1b-5p	Cd28	HITS-CLIP
mmu-miR-30e-5p	Gpm6b	Sequencing	mmu-miR-1b-5p	Chek1	HITS-CLIP
mmu-miR-30e-5p	C130071C03Rik	Sequencing	mmu-miR-1b-5p	Fam169b	HITS-CLIP
mmu-miR-30e-5p	Gpt2	Sequencing	mmu-miR-1b-5p	Foxk1	HITS-CLIP
mmu-miR-30e-5p	Med17	Sequencing	mmu-miR-1b-5p	Haus2	HITS-CLIP
mmu-miR-30e-5p	Igf1r	Sequencing	mmu-miR-1b-5p	Mavs	HITS-CLIP
mmu-miR-30e-5p	Tmc7	Sequencing	mmu-miR-1b-5p	Oip5	HITS-CLIP
mmu-miR-30e-5p	Kcnj6	Sequencing	mmu-miR-1b-5p	Pdxk	HITS-CLIP
mmu-miR-30e-5p	Slc7a5	Sequencing	mmu-miR-1b-5p	Plag1	HITS-CLIP
mmu-miR-30e-5p	Oprl1	Sequencing	mmu-miR-1b-5p	Prpf18	HITS-CLIP
mmu-miR-30e-5p	Fnip1	Sequencing	mmu-miR-1b-5p	Rbm41	HITS-CLIP
mmu-miR-30e-5p	Phactr3	Sequencing	mmu-miR-1b-5p	Rps3	HITS-CLIP
mmu-miR-30e-5p	Shmt1	Sequencing	mmu-miR-1b-5p	Sass6	HITS-CLIP
mmu-miR-30e-5p	Peg3	Sequencing	mmu-miR-1b-5p	Slc16a9	HITS-CLIP
mmu-miR-30e-5p	Ski	Sequencing	mmu-miR-1b-5p	Tigd5	HITS-CLIP
mmu-miR-30e-5p	Nras	Sequencing	mmu-miR-1b-5p	Tpte	HITS-CLIP
mmu-miR-30e-5p	Ppm1l	Sequencing	mmu-miR-1b-5p	Ubac1	HITS-CLIP
mmu-miR-30e-5p	Pdzd8	Sequencing	mmu-miR-1b-5p	Wfdc12	HITS-CLIP
mmu-miR-30e-5p	Celf2	Sequencing	mmu-miR-1b-5p	Zfp354a	HITS-CLIP
mmu-miR-30e-5p	Sv2b	Sequencing	mmu-miR-1b-5p	Zfp446	HITS-CLIP
mmu-miR-30e-5p	Trp53inp1	Sequencing	mmu-miR-1b-5p	Zfp874b	HITS-CLIP
mmu-miR-30e-5p	Antxr1	Sequencing	mmu-miR-1b-5p	Zfp941	HITS-CLIP
mmu-miR-30e-5p	Celf5	Sequencing	mmu-miR-1b-5p	Zfp963	HITS-CLIP
mmu-miR-30e-5p	Rps6ka3	Sequencing	mmu-miR-1b-5p	Zscan4c	HITS-CLIP
mmu-miR-30e-5p	Snx27	Sequencing	mmu-miR-1b-5p	Zscan4d	HITS-CLIP
mmu-miR-30e-5p	Cpox	Sequencing	mmu-miR-1b-5p	Arl15	HITS-CLIP
mmu-miR-30e-5p	Hsdl2	Sequencing	mmu-miR-1b-5p	Ccna2	HITS-CLIP
mmu-miR-30e-5p	Homer2	Sequencing	mmu-miR-1b-5p	Cds2	HITS-CLIP
mmu-miR-30e-5p	Dag1	Sequencing	mmu-miR-1b-5p	Chic1	HITS-CLIP
mmu-miR-30e-5p	Slc39a10	Sequencing	mmu-miR-1b-5p	Csrnp3	HITS-CLIP
mmu-miR-30e-5p	Grk4	Sequencing	mmu-miR-1b-5p	Cysltr1	HITS-CLIP
mmu-miR-30e-5p	Tcf7	Sequencing	mmu-miR-1b-5p	Dtna	HITS-CLIP
mmu-miR-30e-5p	Ppfibp1	Sequencing	mmu-miR-1b-5p	Fbxl14	HITS-CLIP
mmu-miR-30e-5p	Zfp174	Sequencing	mmu-miR-1b-5p	Fbxl14	HITS-CLIP
mmu-miR-30e-5p	Klhdc2	Sequencing	mmu-miR-1b-5p	Fbxo45	HITS-CLIP
mmu-miR-30e-5p	Myh10	Sequencing	mmu-miR-1b-5p	Frmd6	HITS-CLIP
mmu-miR-30e-5p	Ap1s2	Sequencing	mmu-miR-1b-5p	Gabpb2	HITS-CLIP
mmu-miR-30e-5p	Dio2	Sequencing	mmu-miR-1b-5p	Gabra2	HITS-CLIP
mmu-miR-30e-5p	B4galt6	Sequencing	mmu-miR-1b-5p	Hoxd1	HITS-CLIP
mmu-miR-30e-5p	Bach1	Sequencing	mmu-miR-1b-5p	Htt	HITS-CLIP
mmu-miR-30e-5p	Hmgcll1	Sequencing	mmu-miR-1b-5p	Iars2	HITS-CLIP
mmu-miR-30e-5p	Smap1	Sequencing	mmu-miR-1b-5p	Il15ra	HITS-CLIP
mmu-miR-30e-5p	Zfhx3	Sequencing	mmu-miR-1b-5p	Lhfpl4	HITS-CLIP
mmu-miR-30e-5p	Pitpna	Sequencing	mmu-miR-1b-5p	Loxl3	HITS-CLIP
mmu-miR-30e-5p	Pcdhb22	Sequencing	mmu-miR-1b-5p	Pgm2l1	HITS-CLIP
mmu-miR-30e-5p	Ybx3	Sequencing	mmu-miR-1b-5p	Pik3ca	HITS-CLIP
mmu-miR-30e-5p	Cotl1	Sequencing	mmu-miR-1b-5p	Piwil2	HITS-CLIP
mmu-miR-30e-5p	Hipk1	Sequencing	mmu-miR-1b-5p	Plxna1	HITS-CLIP
mmu-miR-30e-5p	Nid1	Sequencing	mmu-miR-1b-5p	Pofut1	HITS-CLIP
mmu-miR-30e-5p	Zmym2	Sequencing	mmu-miR-1b-5p	Psd3	HITS-CLIP
mmu-miR-30e-5p	Adam22	Sequencing	mmu-miR-1b-5p	Ptdss1	HITS-CLIP
mmu-miR-30e-5p	Nr3c1	Sequencing	mmu-miR-1b-5p	Rbm47	HITS-CLIP
mmu-miR-30e-5p	Aff4	Sequencing	mmu-miR-1b-5p	Rufy2	HITS-CLIP
mmu-miR-30e-5p	Rc3h2	Sequencing	mmu-miR-1b-5p	Satb2	HITS-CLIP
mmu-miR-30e-5p	Ccne2	Sequencing	mmu-miR-1b-5p	Slc25a46	HITS-CLIP
mmu-miR-30e-5p	Cry2	Sequencing	mmu-miR-1b-5p	Snx27	HITS-CLIP
mmu-miR-30e-5p	Acap2	Sequencing	mmu-miR-1b-5p	Tigd5	HITS-CLIP
mmu-miR-30e-5p	Slc7a11	Sequencing	mmu-miR-1b-5p	Tmem161b	HITS-CLIP
mmu-miR-30e-5p	Becn1	Sequencing	mmu-miR-1b-5p	Tnrc6b	HITS-CLIP
mmu-miR-30e-5p	Pitpnc1	Sequencing	mmu-miR-1b-5p	Trhr	HITS-CLIP
mmu-miR-30e-5p	Tcp11l2	Sequencing	mmu-miR-1b-5p	Ubac1	HITS-CLIP
mmu-miR-30e-5p	Sox4	Sequencing	mmu-miR-1b-5p	Zbtb39	HITS-CLIP
mmu-miR-30e-5p	Dlg5	Sequencing	mmu-miR-1b-5p	A630001G21Rik	HITS-CLIP
mmu-miR-30e-5p	Azin1	Sequencing	mmu-miR-1b-5p	Acot11	HITS-CLIP
mmu-miR-30e-5p	Tnrc6c	Sequencing	mmu-miR-1b-5p	Casp8	HITS-CLIP
mmu-miR-30e-5p	Arid4b	Sequencing	mmu-miR-1b-5p	Ccdc138	HITS-CLIP
mmu-miR-30e-5p	Usp45	Sequencing	mmu-miR-1b-5p	Cwf19l2	HITS-CLIP
mmu-miR-30e-5p	Rabgap1l	Sequencing	mmu-miR-1b-5p	Haus2	HITS-CLIP
mmu-miR-30e-5p	Khnyn	Sequencing	mmu-miR-1b-5p	Mavs	HITS-CLIP
mmu-miR-30e-5p	Gnai2	Sequencing	mmu-miR-1b-5p	Prl5a1	HITS-CLIP
mmu-miR-30e-5p	Atp2a2	Sequencing	mmu-miR-1b-5p	Prmt8	HITS-CLIP
mmu-miR-30e-5p	Rnf157	Sequencing	mmu-miR-1b-5p	Rgl1	HITS-CLIP
mmu-miR-30e-5p	Qk	Sequencing	mmu-miR-1b-5p	Slc41a3	HITS-CLIP
mmu-miR-30e-5p	Nfib	Sequencing	mmu-miR-1b-5p	Tdrd1	HITS-CLIP
mmu-miR-30e-5p	Xpr1	Sequencing	mmu-miR-1b-5p	Zfp446	HITS-CLIP
mmu-miR-30e-5p	Setd5	Sequencing	mmu-miR-1b-5p	Zfp963	HITS-CLIP
mmu-miR-30e-5p	Nfatc3	Sequencing	mmu-miR-148a-3p	Cers5	Luciferase reporter assay//qRT-PCR//ChIP-seq
mmu-miR-30e-5p	Avl9	Sequencing	mmu-miR-29a-3p	Col4a1	Luciferase reporter assay//Western blotting//qRT-PCR//RNA-seq
mmu-miR-30e-5p	Scara5	Sequencing	mmu-miR-29a-3p	Col4a2	Luciferase reporter assay//Western blotting//qRT-PCR//RNA-seq
mmu-miR-30e-5p	Ythdc1	Sequencing	mmu-miR-29a-3p	Col4a3	Luciferase reporter assay//Western blotting//qRT-PCR//RNA-seq
mmu-miR-30e-5p	Baz2b	Sequencing	mmu-miR-29a-3p	Col4a4	Luciferase reporter assay//Western blotting//qRT-PCR//RNA-seq
mmu-miR-30e-5p	Camk2n1	Sequencing	mmu-miR-29a-3p	Col4a5	Luciferase reporter assay//Western blotting//qRT-PCR//RNA-seq
mmu-miR-30e-5p	Ide	Sequencing	mmu-miR-29a-3p	Lamb2	Luciferase reporter assay//Western blotting//qRT-PCR//RNA-seq
mmu-miR-30e-5p	Vat1l	Sequencing	mmu-miR-29a-3p	Lamc1	Luciferase reporter assay//Western blotting//qRT-PCR//RNA-seq
mmu-miR-30e-5p	St8sia4	Sequencing	mmu-miR-29c-3p	Eif4e2	Luciferase reporter assay//Western blotting//qRT-PCR
mmu-miR-30e-5p	Cdc37l1	Sequencing	mmu-miR-29a-3p	Serpinh1	Western blotting//qRT-PCR
mmu-miR-30e-5p	Adam9	Sequencing	mmu-miR-1a-3p	Map3k1	Luciferase reporter assay//Western blotting//qRT-PCR
mmu-miR-30e-5p	Scn1a	Sequencing	mmu-miR-1b-5p	2610002M06Rik	CLIP-seq
mmu-miR-30e-5p	Pfn2	Sequencing	mmu-miR-1b-5p	4933427D06Rik	CLIP-seq
mmu-miR-30e-5p	Rnf24	Sequencing	mmu-miR-1b-5p	Aass	CLIP-seq
mmu-miR-30e-5p	Mtf1	Sequencing	mmu-miR-1b-5p	Abcd2	CLIP-seq
mmu-miR-30e-5p	Cox4i1	Sequencing	mmu-miR-1b-5p	Actr1a	CLIP-seq
mmu-miR-30e-5p	Camk2d	Sequencing	mmu-miR-1b-5p	Aff1	CLIP-seq
mmu-miR-30e-5p	C1ql3	Sequencing	mmu-miR-1b-5p	Akt3	CLIP-seq
mmu-miR-30e-5p	Zfp655	Sequencing	mmu-miR-1b-5p	Ank1	CLIP-seq
mmu-miR-30e-5p	Tspyl1	Sequencing	mmu-miR-1b-5p	Ankrd40	CLIP-seq
mmu-miR-30e-5p	Nr2c1	Sequencing	mmu-miR-1b-5p	Ap2a2	CLIP-seq
mmu-miR-30e-5p	Vopp1	Sequencing	mmu-miR-1b-5p	Ap3s1	CLIP-seq
mmu-miR-30e-5p	Dap	Sequencing	mmu-miR-1b-5p	Apaf1	CLIP-seq
mmu-miR-30e-5p	Cdk19	Sequencing	mmu-miR-1b-5p	Arhgap32	CLIP-seq
mmu-miR-30e-5p	Btbd3	Sequencing	mmu-miR-1b-5p	Armc2	CLIP-seq
mmu-miR-30e-5p	Zkscan3	Sequencing	mmu-miR-1b-5p	Ash1l	CLIP-seq
mmu-miR-30e-5p	Fndc3b	Sequencing	mmu-miR-1b-5p	Asxl2	CLIP-seq
mmu-miR-30e-5p	Blcap	Sequencing	mmu-miR-1b-5p	Atg12	CLIP-seq
mmu-miR-30e-5p	Ywhag	Sequencing	mmu-miR-1b-5p	Atp2b4	CLIP-seq
mmu-miR-30e-5p	Lrrc57	Sequencing	mmu-miR-1b-5p	Atp6v1a	CLIP-seq
mmu-miR-30e-5p	Itpa	Sequencing	mmu-miR-1b-5p	Atxn1l	CLIP-seq
mmu-miR-30e-5p	Coasy	Sequencing	mmu-miR-1b-5p	Aurka	CLIP-seq
mmu-miR-30e-5p	Bcl7c	Sequencing	mmu-miR-1b-5p	AW551984	CLIP-seq
mmu-miR-30e-5p	Gpcpd1	Sequencing	mmu-miR-1b-5p	Azin1	CLIP-seq
mmu-miR-30e-5p	Sec61a2	Sequencing	mmu-miR-1b-5p	Bcl2l11	CLIP-seq
mmu-miR-30e-5p	Slc25a14	Sequencing	mmu-miR-1b-5p	Bmp2k	CLIP-seq
mmu-miR-30e-5p	Kif21a	Sequencing	mmu-miR-1b-5p	Brca1	CLIP-seq
mmu-miR-30e-5p	Mycn	Sequencing	mmu-miR-1b-5p	Brms1l	CLIP-seq
mmu-miR-30e-5p	Nsd1	Sequencing	mmu-miR-1b-5p	Cacybp	CLIP-seq
mmu-miR-30e-5p	Sfmbt1	Sequencing	mmu-miR-1b-5p	Ccnb2	CLIP-seq
mmu-miR-30e-5p	Enc1	Sequencing	mmu-miR-1b-5p	Ccni	CLIP-seq
mmu-miR-30e-5p	Eif4g2	Sequencing	mmu-miR-1b-5p	Cdc14b	CLIP-seq
mmu-miR-30e-5p	Gria2	Sequencing	mmu-miR-1b-5p	Cdc6	CLIP-seq
mmu-miR-30e-5p	Csnk2a1	Sequencing	mmu-miR-1b-5p	Cdh1	CLIP-seq
mmu-miR-30e-5p	Plekha1	Sequencing	mmu-miR-1b-5p	Cdv3	CLIP-seq
mmu-miR-30e-5p	Tspan2	Sequencing	mmu-miR-1b-5p	Cetn3	CLIP-seq
mmu-miR-30e-5p	Pitpnm2	Sequencing	mmu-miR-1b-5p	Chchd2	CLIP-seq
mmu-miR-30e-5p	Mtmr6	Sequencing	mmu-miR-1b-5p	Chd2	CLIP-seq
mmu-miR-30e-5p	Pgam5	Sequencing	mmu-miR-1b-5p	Chd9	CLIP-seq
mmu-miR-30e-5p	Usp2	Sequencing	mmu-miR-1b-5p	Chml	CLIP-seq
mmu-miR-30e-5p	Map3k1	Sequencing	mmu-miR-1b-5p	Ctdspl2	CLIP-seq
mmu-miR-30e-5p	Gpr63	Sequencing	mmu-miR-1b-5p	Cycs	CLIP-seq
mmu-miR-30e-5p	Vps26b	Sequencing	mmu-miR-1b-5p	Cyld	CLIP-seq
mmu-miR-30e-5p	Slain1	Sequencing	mmu-miR-1b-5p	Cyp20a1	CLIP-seq
mmu-miR-30e-5p	Eno2	Sequencing	mmu-miR-1b-5p	Cyp7a1	CLIP-seq
mmu-miR-30e-5p	Sema6a	Sequencing	mmu-miR-1b-5p	Daam1	CLIP-seq
mmu-miR-30e-5p	Wasl	Sequencing	mmu-miR-1b-5p	Dcaf10	CLIP-seq
mmu-miR-30e-5p	Apc	Sequencing	mmu-miR-1b-5p	Dcaf7	CLIP-seq
mmu-miR-30e-5p	Znrf1	Sequencing	mmu-miR-1b-5p	Dcp2	CLIP-seq
mmu-miR-30e-5p	Atp8b2	Sequencing	mmu-miR-1b-5p	Ddit4	CLIP-seq
mmu-miR-30e-5p	Acp2	Sequencing	mmu-miR-1b-5p	Ddx56	CLIP-seq
mmu-miR-30e-5p	Kif5b	Sequencing	mmu-miR-1b-5p	Depdc5	CLIP-seq
mmu-miR-30e-5p	Sobp	Sequencing	mmu-miR-1b-5p	Deptor	CLIP-seq
mmu-miR-30e-5p	Pggt1b	Sequencing	mmu-miR-1b-5p	Dgcr8	CLIP-seq
mmu-miR-30e-5p	Adar	Sequencing	mmu-miR-1b-5p	Dnaja1	CLIP-seq
mmu-miR-30e-5p	Alg2	Sequencing	mmu-miR-1b-5p	Dtwd2	CLIP-seq
mmu-miR-30e-5p	Ifngr1	Sequencing	mmu-miR-1b-5p	Eaf1	CLIP-seq
mmu-miR-30e-5p	Zfp36l1	Sequencing	mmu-miR-1b-5p	Eea1	CLIP-seq
mmu-miR-30e-5p	Plxna2	Sequencing	mmu-miR-1b-5p	Eif4e	CLIP-seq
mmu-miR-30e-5p	Insig2	Sequencing	mmu-miR-1b-5p	Eif5	CLIP-seq
mmu-miR-30e-5p	Trip12	Sequencing	mmu-miR-1b-5p	Ergic1	CLIP-seq
mmu-miR-30e-5p	Lpgat1	Sequencing	mmu-miR-1b-5p	Ergic2	CLIP-seq
mmu-miR-30e-5p	Slc6a15	Sequencing	mmu-miR-1b-5p	Ermap	CLIP-seq
mmu-miR-30e-5p	Adamts3	Sequencing	mmu-miR-1b-5p	Fbxl17	CLIP-seq
mmu-miR-30e-5p	Peli1	Sequencing	mmu-miR-1b-5p	Fgd6	CLIP-seq
mmu-miR-30e-5p	Pigk	Sequencing	mmu-miR-1b-5p	Fgr	CLIP-seq
mmu-miR-30e-5p	Tnik	Sequencing	mmu-miR-1b-5p	Fignl1	CLIP-seq
mmu-miR-30e-5p	Magi2	Sequencing	mmu-miR-1b-5p	Fli1	CLIP-seq
mmu-miR-30e-5p	Mecp2	Sequencing	mmu-miR-1b-5p	Foxm1	CLIP-seq
mmu-miR-30e-5p	Rps6ka5	Sequencing	mmu-miR-1b-5p	Fpgt	CLIP-seq
mmu-miR-30e-5p	Nabp1	Sequencing	mmu-miR-1b-5p	Gab2	CLIP-seq
mmu-miR-30e-5p	Grb10	Sequencing	mmu-miR-1b-5p	Galnt2	CLIP-seq
mmu-miR-30e-5p	Glce	Sequencing	mmu-miR-1b-5p	Gca	CLIP-seq
mmu-miR-30e-5p	Frmpd1	Sequencing	mmu-miR-1b-5p	Gch1	CLIP-seq
mmu-miR-30e-5p	Nlgn1	Sequencing	mmu-miR-1b-5p	Gins2	CLIP-seq
mmu-miR-30e-5p	Slc30a4	Sequencing	mmu-miR-1b-5p	Glul	CLIP-seq
mmu-miR-30e-5p	Slc6a6	Sequencing	mmu-miR-1b-5p	Golim4	CLIP-seq
mmu-miR-30e-5p	Samd8	Sequencing	mmu-miR-1b-5p	Golph3	CLIP-seq
mmu-miR-30e-5p	Ccnjl	Sequencing	mmu-miR-1b-5p	Golt1b	CLIP-seq
mmu-miR-30e-5p	Ddit4	Sequencing	mmu-miR-1b-5p	Grhl1	CLIP-seq
mmu-miR-30e-5p	Sh3rf1	Sequencing	mmu-miR-1b-5p	Grina	CLIP-seq
mmu-miR-30e-5p	Csnk1g1	Sequencing	mmu-miR-1b-5p	Gsk3b	CLIP-seq
mmu-miR-30e-5p	Pde7a	Sequencing	mmu-miR-1b-5p	Gypa	CLIP-seq
mmu-miR-30e-5p	Ythdf3	Sequencing	mmu-miR-1b-5p	Herpud1	CLIP-seq
mmu-miR-30e-5p	Abat	Sequencing	mmu-miR-1b-5p	Hif1a	CLIP-seq
mmu-miR-30e-5p	Strip1	Sequencing	mmu-miR-1b-5p	Hipk1	CLIP-seq
mmu-miR-30e-5p	Rtn4r	Sequencing	mmu-miR-1b-5p	Hmgcr	CLIP-seq
mmu-miR-30e-5p	Pnkd	Sequencing	mmu-miR-1b-5p	Hnrnpa3	CLIP-seq
mmu-miR-30e-5p	Ankrd17	Sequencing	mmu-miR-1b-5p	Hnrnpf	CLIP-seq
mmu-miR-30e-5p	Wdr82	Sequencing	mmu-miR-1b-5p	Hnrnpu	CLIP-seq
mmu-miR-30e-5p	Zdhhc21	Sequencing	mmu-miR-1b-5p	Hsd17b4	CLIP-seq
mmu-miR-30e-5p	Pcdh17	Sequencing	mmu-miR-1b-5p	Hsph1	CLIP-seq
mmu-miR-30e-5p	Fam43a	Sequencing	mmu-miR-1b-5p	Ier3	CLIP-seq
mmu-miR-30e-5p	Arid5b	Sequencing	mmu-miR-1b-5p	Ikzf5	CLIP-seq
mmu-miR-30e-5p	Cep350	Sequencing	mmu-miR-1b-5p	Impa1	CLIP-seq
mmu-miR-30e-5p	Tenm3	Sequencing	mmu-miR-1b-5p	Ino80d	CLIP-seq
mmu-miR-30e-5p	Gigyf2	Sequencing	mmu-miR-1b-5p	Irak2	CLIP-seq
mmu-miR-30e-5p	Lrp6	Luciferase reporter assay//Microarray//qRT-PCR//Western blot	mmu-miR-1b-5p	Irgm2	CLIP-seq
mmu-miR-30e-5p	Tnrc6b	HITS-CLIP	mmu-miR-1b-5p	Itpr1	CLIP-seq
mmu-miR-30e-5p	Wdr89	HITS-CLIP	mmu-miR-1b-5p	Itsn1	CLIP-seq
mmu-miR-30e-5p	Tnrc6b	HITS-CLIP	mmu-miR-1b-5p	Katnal1	CLIP-seq
mmu-miR-30e-5p	Cd300a	HITS-CLIP	mmu-miR-1b-5p	Kbtbd2	CLIP-seq
mmu-miR-30e-5p	Trp53rkb	HITS-CLIP	mmu-miR-1b-5p	Kbtbd8	CLIP-seq
mmu-miR-30e-5p	Cd300a	HITS-CLIP	mmu-miR-1b-5p	Kdelr2	CLIP-seq
mmu-miR-30e-5p	Csf1	HITS-CLIP	mmu-miR-1b-5p	Khdrbs1	CLIP-seq
mmu-miR-30e-5p	Trp53rkb	HITS-CLIP	mmu-miR-1b-5p	Kif23	CLIP-seq
mmu-miR-30e-5p	Lpar3	HITS-CLIP	mmu-miR-1b-5p	Kif2a	CLIP-seq
mmu-miR-30e-5p	Trp53rkb	HITS-CLIP	mmu-miR-1b-5p	Kit	CLIP-seq
mmu-miR-30e-5p	Lpar3	HITS-CLIP	mmu-miR-1b-5p	Klf11	CLIP-seq
mmu-miR-30e-5p	Lpar3	HITS-CLIP	mmu-miR-1b-5p	Klf8	CLIP-seq
mmu-miR-30e-5p	Csf1	HITS-CLIP	mmu-miR-1b-5p	Klhl11	CLIP-seq
mmu-miR-30e-5p	Zfp9	HITS-CLIP	mmu-miR-1b-5p	Klhl24	CLIP-seq
mmu-miR-30e-5p	Ing1	HITS-CLIP	mmu-miR-1b-5p	L2hgdh	CLIP-seq
mmu-miR-30e-5p	Cep170b	HITS-CLIP	mmu-miR-1b-5p	Lasp1	CLIP-seq
mmu-miR-30e-5p	Serpine1	HITS-CLIP	mmu-miR-1b-5p	Lin54	CLIP-seq
mmu-miR-30e-5p	Cep170b	HITS-CLIP	mmu-miR-1b-5p	Lonrf1	CLIP-seq
mmu-miR-30e-5p	Cdk13	HITS-CLIP	mmu-miR-1b-5p	Lrrc2	CLIP-seq
mmu-miR-30e-5p	Fam227a	HITS-CLIP	mmu-miR-1b-5p	Lrrc58	CLIP-seq
mmu-miR-30e-5p	Ptrhd1	HITS-CLIP	mmu-miR-1b-5p	Lrrfip1	CLIP-seq
mmu-miR-30e-5p	Camk4	HITS-CLIP	mmu-miR-1b-5p	Lrrn3	CLIP-seq
mmu-miR-30e-5p	Slc16a1	HITS-CLIP	mmu-miR-1b-5p	Lypla1	CLIP-seq
mmu-miR-30e-5p	Camk4	HITS-CLIP	mmu-miR-1b-5p	Lyrm7	CLIP-seq
mmu-miR-30e-5p	Tbc1d5	HITS-CLIP	mmu-miR-1b-5p	Mal2	CLIP-seq
mmu-miR-30e-5p	Tnrc6b	HITS-CLIP	mmu-miR-1b-5p	Malt1	CLIP-seq
mmu-miR-30e-5p	Wdr89	HITS-CLIP	mmu-miR-1b-5p	Marcks	CLIP-seq
mmu-miR-30e-5p	Cep170b	HITS-CLIP	mmu-miR-1b-5p	Mat2b	CLIP-seq
mmu-miR-30e-5p	Tnrc6b	HITS-CLIP	mmu-miR-1b-5p	Max	CLIP-seq
mmu-miR-30e-5p	Il18r1	HITS-CLIP	mmu-miR-1b-5p	Mcm3	CLIP-seq
mmu-miR-30e-5p	Tnrc6b	HITS-CLIP	mmu-miR-1b-5p	Mcm4	CLIP-seq
mmu-miR-30e-5p	Wdr89	HITS-CLIP	mmu-miR-1b-5p	Mdc1	CLIP-seq
mmu-miR-30e-5p	Tnrc6b	HITS-CLIP	mmu-miR-1b-5p	Mdm2	CLIP-seq
mmu-miR-30e-5p	Wdr89	HITS-CLIP	mmu-miR-1b-5p	Med13l	CLIP-seq
mmu-miR-30e-5p	Tnrc6b	HITS-CLIP	mmu-miR-1b-5p	Med17	CLIP-seq
mmu-miR-30e-5p	Wdr89	HITS-CLIP	mmu-miR-1b-5p	Mex3c	CLIP-seq
mmu-miR-30e-5p	Tnrc6b	HITS-CLIP	mmu-miR-1b-5p	Mfsd2a	CLIP-seq
mmu-miR-30e-5p	Wdr89	HITS-CLIP	mmu-miR-1b-5p	Mib1	CLIP-seq
mmu-miR-30e-5p	Cep170b	HITS-CLIP	mmu-miR-1b-5p	Morc3	CLIP-seq
mmu-miR-30e-5p	Lpar3	HITS-CLIP	mmu-miR-1b-5p	Mrps17	CLIP-seq
mmu-miR-30e-5p	Reep4	HITS-CLIP	mmu-miR-1b-5p	Msl1	CLIP-seq
mmu-miR-30e-5p	Tnrc6b	HITS-CLIP	mmu-miR-1b-5p	Mtf2	CLIP-seq
mmu-miR-30e-5p	Wdr89	HITS-CLIP	mmu-miR-1b-5p	Mtfr1	CLIP-seq
mmu-miR-30e-5p	Cep170b	HITS-CLIP	mmu-miR-1b-5p	Mtmr3	CLIP-seq
mmu-miR-30e-5p	Tnrc6b	HITS-CLIP	mmu-miR-1b-5p	Naa16	CLIP-seq
mmu-miR-30e-5p	Wdr89	HITS-CLIP	mmu-miR-1b-5p	Naa50	CLIP-seq
mmu-miR-30e-5p	Reep4	HITS-CLIP	mmu-miR-1b-5p	Nck2	CLIP-seq
mmu-miR-30e-5p	Eno2	HITS-CLIP	mmu-miR-1b-5p	Ndufs5	CLIP-seq
mmu-miR-30e-5p	Amer1	HITS-CLIP	mmu-miR-1b-5p	Nek7	CLIP-seq
mmu-miR-30e-5p	Hoxb3	HITS-CLIP	mmu-miR-1b-5p	Nek9	CLIP-seq
mmu-miR-30e-5p	Pigh	HITS-CLIP	mmu-miR-1b-5p	Nfib	CLIP-seq
mmu-miR-30e-5p	Tnrc6b	HITS-CLIP	mmu-miR-1b-5p	Npm1	CLIP-seq
mmu-miR-30e-5p	Zfp711	HITS-CLIP	mmu-miR-1b-5p	Ntf5	CLIP-seq
mmu-miR-30e-5p	Cep170b	HITS-CLIP	mmu-miR-1b-5p	Nudt4	CLIP-seq
mmu-miR-30e-5p	Cd300a	HITS-CLIP	mmu-miR-1b-5p	Nufip2	CLIP-seq
mmu-miR-30e-5p	Il18r1	HITS-CLIP	mmu-miR-1b-5p	Orc5	CLIP-seq
mmu-miR-30e-5p	Ints12	HITS-CLIP	mmu-miR-1b-5p	Ormdl3	CLIP-seq
mmu-miR-30e-5p	Reep4	HITS-CLIP	mmu-miR-1b-5p	Osbpl6	CLIP-seq
mmu-miR-30e-5p	Zfp446	HITS-CLIP	mmu-miR-1b-5p	Pafah1b2	CLIP-seq
mmu-miR-30e-5p	Gskip	HITS-CLIP	mmu-miR-1b-5p	Pcf11	CLIP-seq
mmu-miR-30e-5p	Cep170b	HITS-CLIP	mmu-miR-1b-5p	Pgk1	CLIP-seq
mmu-miR-30e-5p	Dpy19l1	HITS-CLIP	mmu-miR-1b-5p	Phf20l1	CLIP-seq
mmu-miR-30e-5p	Amer1	HITS-CLIP	mmu-miR-1b-5p	Phip	CLIP-seq
mmu-miR-30e-5p	Strip1	HITS-CLIP	mmu-miR-1b-5p	Pkp1	CLIP-seq
mmu-miR-30e-5p	Hoxb3	HITS-CLIP	mmu-miR-1b-5p	Pkp2	CLIP-seq
mmu-miR-30e-5p	Nfatc3	HITS-CLIP	mmu-miR-1b-5p	Pnrc1	CLIP-seq
mmu-miR-30e-5p	Rrad	HITS-CLIP	mmu-miR-1b-5p	Poc5	CLIP-seq
mmu-miR-30e-5p	Six4	HITS-CLIP	mmu-miR-1b-5p	Polr3gl	CLIP-seq
mmu-miR-30e-5p	Tomm70a	HITS-CLIP	mmu-miR-1b-5p	Ppp2cb	CLIP-seq
mmu-miR-30e-5p	Wdr44	HITS-CLIP	mmu-miR-1b-5p	Prkar1a	CLIP-seq
mmu-miR-30e-5p	Wdr89	HITS-CLIP	mmu-miR-1b-5p	Prkar2b	CLIP-seq
mmu-miR-30e-5p	Il18r1	HITS-CLIP	mmu-miR-1b-5p	Prpf39	CLIP-seq
mmu-miR-30e-5p	Ints12	HITS-CLIP	mmu-miR-1b-5p	Prr13	CLIP-seq
mmu-miR-30e-5p	Mesd	HITS-CLIP	mmu-miR-1b-5p	Psd4	CLIP-seq
mmu-miR-30e-5p	Ice2	HITS-CLIP	mmu-miR-1b-5p	Psma2	CLIP-seq
mmu-miR-30e-5p	Pgr	HITS-CLIP	mmu-miR-1b-5p	Pspc1	CLIP-seq
mmu-miR-30e-5p	Mtdh	Immunofluorescence//Luciferase reporter assay//qRT-PCR//Western blot	mmu-miR-1b-5p	Ptchd1	CLIP-seq
			mmu-miR-1b-5p	Pten	CLIP-seq
			mmu-miR-1b-5p	Ptges3	CLIP-seq
			mmu-miR-1b-5p	Ptma	CLIP-seq
			mmu-miR-1b-5p	Ptpn4	CLIP-seq
			mmu-miR-1b-5p	Pygb	CLIP-seq
			mmu-miR-1b-5p	Pyroxd2	CLIP-seq
			mmu-miR-1b-5p	Qk	CLIP-seq
			mmu-miR-1b-5p	Rab11a	CLIP-seq
			mmu-miR-1b-5p	Rab12	CLIP-seq
			mmu-miR-1b-5p	Rab14	CLIP-seq
			mmu-miR-1b-5p	Ranbp9	CLIP-seq
			mmu-miR-1b-5p	Rangap1	CLIP-seq
			mmu-miR-1b-5p	Rasa1	CLIP-seq
			mmu-miR-1b-5p	Rbm25	CLIP-seq
			mmu-miR-1b-5p	Rbm26	CLIP-seq
			mmu-miR-1b-5p	Rc3h2	CLIP-seq
			mmu-miR-1b-5p	Rgs2	CLIP-seq
			mmu-miR-1b-5p	Riok3	CLIP-seq
			mmu-miR-1b-5p	Rnaseh2a	CLIP-seq
			mmu-miR-1b-5p	Rnf11	CLIP-seq
			mmu-miR-1b-5p	Rpp14	CLIP-seq
			mmu-miR-1b-5p	Rreb1	CLIP-seq
			mmu-miR-1b-5p	Rsbn1	CLIP-seq
			mmu-miR-1b-5p	Rsl24d1	CLIP-seq
			mmu-miR-1b-5p	Samsn1	CLIP-seq
			mmu-miR-1b-5p	Sec22b	CLIP-seq
			mmu-miR-1b-5p	Senp7	CLIP-seq
			mmu-miR-1b-5p	Set	CLIP-seq
			mmu-miR-1b-5p	Sf3b1	CLIP-seq
			mmu-miR-1b-5p	Sfr1	CLIP-seq
			mmu-miR-1b-5p	Sft2d3	CLIP-seq
			mmu-miR-1b-5p	Sh2d3c	CLIP-seq
			mmu-miR-1b-5p	Shoc2	CLIP-seq
			mmu-miR-1b-5p	Sigmar1	CLIP-seq
			mmu-miR-1b-5p	Sik1	CLIP-seq
			mmu-miR-1b-5p	Slbp	CLIP-seq
			mmu-miR-1b-5p	Slc11a2	CLIP-seq
			mmu-miR-1b-5p	Slc25a15	CLIP-seq
			mmu-miR-1b-5p	Slc35e3	CLIP-seq
			mmu-miR-1b-5p	Slc37a3	CLIP-seq
			mmu-miR-1b-5p	Slc38a2	CLIP-seq
			mmu-miR-1b-5p	Slk	CLIP-seq
			mmu-miR-1b-5p	Slmap	CLIP-seq
			mmu-miR-1b-5p	Smc2	CLIP-seq
			mmu-miR-1b-5p	Smg7	CLIP-seq
			mmu-miR-1b-5p	Smurf2	CLIP-seq
			mmu-miR-1b-5p	Smyd3	CLIP-seq
			mmu-miR-1b-5p	Snrpb	CLIP-seq
			mmu-miR-1b-5p	Spn	CLIP-seq
			mmu-miR-1b-5p	Srgap2	CLIP-seq
			mmu-miR-1b-5p	Srp14	CLIP-seq
			mmu-miR-1b-5p	Srpr	CLIP-seq
			mmu-miR-1b-5p	Srsf3	CLIP-seq
			mmu-miR-1b-5p	Srsf5	CLIP-seq
			mmu-miR-1b-5p	Srsf7	CLIP-seq
			mmu-miR-1b-5p	Ssr1	CLIP-seq
			mmu-miR-1b-5p	Stag2	CLIP-seq
			mmu-miR-1b-5p	Stam	CLIP-seq
			mmu-miR-1b-5p	Stmn1	CLIP-seq
			mmu-miR-1b-5p	Stx2	CLIP-seq
			mmu-miR-1b-5p	Styx	CLIP-seq
			mmu-miR-1b-5p	Szt2	CLIP-seq
			mmu-miR-1b-5p	Tada1	CLIP-seq
			mmu-miR-1b-5p	Taf4b	CLIP-seq
			mmu-miR-1b-5p	Tal1	CLIP-seq
			mmu-miR-1b-5p	Tbc1d24	CLIP-seq
			mmu-miR-1b-5p	Tbc1d2b	CLIP-seq
			mmu-miR-1b-5p	Tbl1xr1	CLIP-seq
			mmu-miR-1b-5p	Tcp11l1	CLIP-seq
			mmu-miR-1b-5p	Tdg	CLIP-seq
			mmu-miR-1b-5p	Tfdp2	CLIP-seq
			mmu-miR-1b-5p	Tfrc	CLIP-seq
			mmu-miR-1b-5p	Tgoln1	CLIP-seq
			mmu-miR-1b-5p	Tgoln2	CLIP-seq
			mmu-miR-1b-5p	Timm23	CLIP-seq
			mmu-miR-1b-5p	Tmem167b	CLIP-seq
			mmu-miR-1b-5p	Tmem170b	CLIP-seq
			mmu-miR-1b-5p	Tmem30a	CLIP-seq
			mmu-miR-1b-5p	Tmem65	CLIP-seq
			mmu-miR-1b-5p	Tnfrsf26	CLIP-seq
			mmu-miR-1b-5p	Tns1	CLIP-seq
			mmu-miR-1b-5p	Tollip	CLIP-seq
			mmu-miR-1b-5p	Tpd52	CLIP-seq
			mmu-miR-1b-5p	Trak2	CLIP-seq
			mmu-miR-1b-5p	Trim44	CLIP-seq
			mmu-miR-1b-5p	Tsn	CLIP-seq
			mmu-miR-1b-5p	Tspan3	CLIP-seq
			mmu-miR-1b-5p	Ube2e3	CLIP-seq
			mmu-miR-1b-5p	Ube2l6	CLIP-seq
			mmu-miR-1b-5p	Ube2o	CLIP-seq
			mmu-miR-1b-5p	Unkl	CLIP-seq
			mmu-miR-1b-5p	Vps26b	CLIP-seq
			mmu-miR-1b-5p	Vstm2a	CLIP-seq
			mmu-miR-1b-5p	Wasl	CLIP-seq
			mmu-miR-1b-5p	Wdr44	CLIP-seq
			mmu-miR-1b-5p	Wif1	CLIP-seq
			mmu-miR-1b-5p	Yod1	CLIP-seq
			mmu-miR-1b-5p	Zbtb6	CLIP-seq
			mmu-miR-1b-5p	Zc3h7b	CLIP-seq
			mmu-miR-1b-5p	Zeb2	CLIP-seq
			mmu-miR-1b-5p	Zfand5	CLIP-seq
			mmu-miR-1b-5p	Zfp148	CLIP-seq
			mmu-miR-1b-5p	Zfp26	CLIP-seq
			mmu-miR-1b-5p	Zfp367	CLIP-seq
			mmu-miR-1b-5p	Zfp36l1	CLIP-seq
			mmu-miR-1b-5p	Zfp36l2	CLIP-seq
			mmu-miR-1b-5p	Zfp458	CLIP-seq
			mmu-miR-1b-5p	Zfp599	CLIP-seq
			mmu-miR-1b-5p	Zfp715	CLIP-seq
			mmu-miR-1b-5p	Zfp738	CLIP-seq
			mmu-miR-1b-5p	Zfp759	CLIP-seq
			mmu-miR-1b-5p	Zfp84	CLIP-seq
			mmu-miR-1b-5p	Zfp951	CLIP-seq
			mmu-miR-1b-5p	Zfp953	CLIP-seq
			mmu-miR-1b-5p	Zmym2	CLIP-seq
			mmu-miR-1b-5p	Zmym5	CLIP-seq
			mmu-miR-1b-5p	Zmynd8	CLIP-seq
			mmu-miR-1b-5p	Zxdb	CLIP-seq
			mmu-miR-1b-5p	2610002M06Rik	CLIP-seq
			mmu-miR-1b-5p	Aass	CLIP-seq
			mmu-miR-1b-5p	Abcd2	CLIP-seq
			mmu-miR-1b-5p	Acer2	CLIP-seq
			mmu-miR-1b-5p	Adam17	CLIP-seq
			mmu-miR-1b-5p	Aff1	CLIP-seq
			mmu-miR-1b-5p	Ankrd40	CLIP-seq
			mmu-miR-1b-5p	Apc	CLIP-seq
			mmu-miR-1b-5p	Arhgef17	CLIP-seq
			mmu-miR-1b-5p	Arl4a	CLIP-seq
			mmu-miR-1b-5p	Arl5a	CLIP-seq
			mmu-miR-1b-5p	Arl5b	CLIP-seq
			mmu-miR-1b-5p	Arl6ip6	CLIP-seq
			mmu-miR-1b-5p	Asap1	CLIP-seq
			mmu-miR-1b-5p	Asxl2	CLIP-seq
			mmu-miR-1b-5p	Atg12	CLIP-seq
			mmu-miR-1b-5p	Atp11b	CLIP-seq
			mmu-miR-1b-5p	Atp2b4	CLIP-seq
			mmu-miR-1b-5p	Aurka	CLIP-seq
			mmu-miR-1b-5p	Bach1	CLIP-seq
			mmu-miR-1b-5p	Bcl11b	CLIP-seq
			mmu-miR-1b-5p	Bmf	CLIP-seq
			mmu-miR-1b-5p	Btf3l4	CLIP-seq
			mmu-miR-1b-5p	Cand1	CLIP-seq
			mmu-miR-1b-5p	Ccnt2	CLIP-seq
			mmu-miR-1b-5p	Cdc25a	CLIP-seq
			mmu-miR-1b-5p	Cdc6	CLIP-seq
			mmu-miR-1b-5p	Chchd2	CLIP-seq
			mmu-miR-1b-5p	Chd9	CLIP-seq
			mmu-miR-1b-5p	Ckap5	CLIP-seq
			mmu-miR-1b-5p	Clic5	CLIP-seq
			mmu-miR-1b-5p	Cnot6l	CLIP-seq
			mmu-miR-1b-5p	Cpsf6	CLIP-seq
			mmu-miR-1b-5p	Creb1	CLIP-seq
			mmu-miR-1b-5p	Ctcf	CLIP-seq
			mmu-miR-1b-5p	Cyld	CLIP-seq
			mmu-miR-1b-5p	Cyp20a1	CLIP-seq
			mmu-miR-1b-5p	Cyp7a1	CLIP-seq
			mmu-miR-1b-5p	Daam1	CLIP-seq
			mmu-miR-1b-5p	Dcp2	CLIP-seq
			mmu-miR-1b-5p	Ddit4	CLIP-seq
			mmu-miR-1b-5p	Depdc5	CLIP-seq
			mmu-miR-1b-5p	Dgcr8	CLIP-seq
			mmu-miR-1b-5p	Dnaja1	CLIP-seq
			mmu-miR-1b-5p	Dpp9	CLIP-seq
			mmu-miR-1b-5p	Dstyk	CLIP-seq
			mmu-miR-1b-5p	Dtwd2	CLIP-seq
			mmu-miR-1b-5p	Eaf1	CLIP-seq
			mmu-miR-1b-5p	Ect2	CLIP-seq
			mmu-miR-1b-5p	Eif4e	CLIP-seq
			mmu-miR-1b-5p	Eif4ebp3	CLIP-seq
			mmu-miR-1b-5p	Elavl1	CLIP-seq
			mmu-miR-1b-5p	Ergic1	CLIP-seq
			mmu-miR-1b-5p	Eri1	CLIP-seq
			mmu-miR-1b-5p	F13b	CLIP-seq
			mmu-miR-1b-5p	Fbxl17	CLIP-seq
			mmu-miR-1b-5p	Fcho2	CLIP-seq
			mmu-miR-1b-5p	Fgf7	CLIP-seq
			mmu-miR-1b-5p	Fgfr1op2	CLIP-seq
			mmu-miR-1b-5p	Fpgt	CLIP-seq
			mmu-miR-1b-5p	G3bp1	CLIP-seq
			mmu-miR-1b-5p	Gca	CLIP-seq
			mmu-miR-1b-5p	Ghitm	CLIP-seq
			mmu-miR-1b-5p	Gins2	CLIP-seq
			mmu-miR-1b-5p	Gmfb	CLIP-seq
			mmu-miR-1b-5p	Gna11	CLIP-seq
			mmu-miR-1b-5p	Golph3	CLIP-seq
			mmu-miR-1b-5p	Golt1b	CLIP-seq
			mmu-miR-1b-5p	Gopc	CLIP-seq
			mmu-miR-1b-5p	Gpkow	CLIP-seq
			mmu-miR-1b-5p	Grhl1	CLIP-seq
			mmu-miR-1b-5p	Grina	CLIP-seq
			mmu-miR-1b-5p	Gripap1	CLIP-seq
			mmu-miR-1b-5p	Grpel2	CLIP-seq
			mmu-miR-1b-5p	Gsg1l	CLIP-seq
			mmu-miR-1b-5p	Gsk3b	CLIP-seq
			mmu-miR-1b-5p	Gyg	CLIP-seq
			mmu-miR-1b-5p	Gypa	CLIP-seq
			mmu-miR-1b-5p	Herpud1	CLIP-seq
			mmu-miR-1b-5p	Hipk1	CLIP-seq
			mmu-miR-1b-5p	Hmgcr	CLIP-seq
			mmu-miR-1b-5p	Hnrnpf	CLIP-seq
			mmu-miR-1b-5p	Hunk	CLIP-seq
			mmu-miR-1b-5p	Ier3	CLIP-seq
			mmu-miR-1b-5p	Ino80d	CLIP-seq
			mmu-miR-1b-5p	Irak2	CLIP-seq
			mmu-miR-1b-5p	Irf2bp2	CLIP-seq
			mmu-miR-1b-5p	Irgm2	CLIP-seq
			mmu-miR-1b-5p	Kbtbd2	CLIP-seq
			mmu-miR-1b-5p	Kbtbd8	CLIP-seq
			mmu-miR-1b-5p	Kdelr2	CLIP-seq
			mmu-miR-1b-5p	Khdrbs1	CLIP-seq
			mmu-miR-1b-5p	Kif23	CLIP-seq
			mmu-miR-1b-5p	Kif2a	CLIP-seq
			mmu-miR-1b-5p	Kit	CLIP-seq
			mmu-miR-1b-5p	Klhl12	CLIP-seq
			mmu-miR-1b-5p	Lasp1	CLIP-seq
			mmu-miR-1b-5p	Lhfpl2	CLIP-seq
			mmu-miR-1b-5p	Lonrf1	CLIP-seq
			mmu-miR-1b-5p	Lypla1	CLIP-seq
			mmu-miR-1b-5p	Lyrm7	CLIP-seq
			mmu-miR-1b-5p	Mafk	CLIP-seq
			mmu-miR-1b-5p	Malt1	CLIP-seq
			mmu-miR-1b-5p	Man1a2	CLIP-seq
			mmu-miR-1b-5p	Map3k2	CLIP-seq
			mmu-miR-1b-5p	Map3k4	CLIP-seq
			mmu-miR-1b-5p	Mapk1	CLIP-seq
			mmu-miR-1b-5p	Mat2b	CLIP-seq
			mmu-miR-1b-5p	Max	CLIP-seq
			mmu-miR-1b-5p	Mcm3	CLIP-seq
			mmu-miR-1b-5p	Mcm5	CLIP-seq
			mmu-miR-1b-5p	Mdc1	CLIP-seq
			mmu-miR-1b-5p	Med17	CLIP-seq
			mmu-miR-1b-5p	Mib1	CLIP-seq
			mmu-miR-1b-5p	Mrc1	CLIP-seq
			mmu-miR-1b-5p	Mtf2	CLIP-seq
			mmu-miR-1b-5p	Mtfr1	CLIP-seq
			mmu-miR-1b-5p	Mtmr3	CLIP-seq
			mmu-miR-1b-5p	Mybl1	CLIP-seq
			mmu-miR-1b-5p	Naa16	CLIP-seq
			mmu-miR-1b-5p	Naa50	CLIP-seq
			mmu-miR-1b-5p	Ndufb6	CLIP-seq
			mmu-miR-1b-5p	Nfib	CLIP-seq
			mmu-miR-1b-5p	Nin	CLIP-seq
			mmu-miR-1b-5p	Npat	CLIP-seq
			mmu-miR-1b-5p	Npm1	CLIP-seq
			mmu-miR-1b-5p	Orc5	CLIP-seq
			mmu-miR-1b-5p	Ormdl3	CLIP-seq
			mmu-miR-1b-5p	Park7	CLIP-seq
			mmu-miR-1b-5p	Pdxp	CLIP-seq
			mmu-miR-1b-5p	Pgk1	CLIP-seq
			mmu-miR-1b-5p	Phactr2	CLIP-seq
			mmu-miR-1b-5p	Phlpp2	CLIP-seq
			mmu-miR-1b-5p	Picalm	CLIP-seq
			mmu-miR-1b-5p	Plcl2	CLIP-seq
			mmu-miR-1b-5p	Pnrc1	CLIP-seq
			mmu-miR-1b-5p	Ppcs	CLIP-seq
			mmu-miR-1b-5p	Ppm1k	CLIP-seq
			mmu-miR-1b-5p	Ppp2cb	CLIP-seq
			mmu-miR-1b-5p	Prkar2b	CLIP-seq
			mmu-miR-1b-5p	Psmc6	CLIP-seq
			mmu-miR-1b-5p	Ptgdr	CLIP-seq
			mmu-miR-1b-5p	Ptges3	CLIP-seq
			mmu-miR-1b-5p	Ptma	CLIP-seq
			mmu-miR-1b-5p	Pttg1ip	CLIP-seq
			mmu-miR-1b-5p	Pygb	CLIP-seq
			mmu-miR-1b-5p	Qk	CLIP-seq
			mmu-miR-1b-5p	Rab12	CLIP-seq
			mmu-miR-1b-5p	Rab14	CLIP-seq
			mmu-miR-1b-5p	Ranbp6	CLIP-seq
			mmu-miR-1b-5p	Ranbp9	CLIP-seq
			mmu-miR-1b-5p	Rc3h2	CLIP-seq
			mmu-miR-1b-5p	Rhot1	CLIP-seq
			mmu-miR-1b-5p	Riok3	CLIP-seq
			mmu-miR-1b-5p	Rnf128	CLIP-seq
			mmu-miR-1b-5p	Rnf6	CLIP-seq
			mmu-miR-1b-5p	Rpp14	CLIP-seq
			mmu-miR-1b-5p	Rreb1	CLIP-seq
			mmu-miR-1b-5p	Rsbn1	CLIP-seq
			mmu-miR-1b-5p	Rsl24d1	CLIP-seq
			mmu-miR-1b-5p	Samsn1	CLIP-seq
			mmu-miR-1b-5p	Scamp1	CLIP-seq
			mmu-miR-1b-5p	Sema6b	CLIP-seq
			mmu-miR-1b-5p	Set	CLIP-seq
			mmu-miR-1b-5p	Setd5	CLIP-seq
			mmu-miR-1b-5p	Sft2d3	CLIP-seq
			mmu-miR-1b-5p	Sik1	CLIP-seq
			mmu-miR-1b-5p	Six6	CLIP-seq
			mmu-miR-1b-5p	Slc11a2	CLIP-seq
			mmu-miR-1b-5p	Slc25a16	CLIP-seq
			mmu-miR-1b-5p	Slc2a2	CLIP-seq
			mmu-miR-1b-5p	Slc35e3	CLIP-seq
			mmu-miR-1b-5p	Slc38a2	CLIP-seq
			mmu-miR-1b-5p	Slco5a1	CLIP-seq
			mmu-miR-1b-5p	Slk	CLIP-seq
			mmu-miR-1b-5p	Smurf2	CLIP-seq
			mmu-miR-1b-5p	Snx30	CLIP-seq
			mmu-miR-1b-5p	Sox6	CLIP-seq
			mmu-miR-1b-5p	Spn	CLIP-seq
			mmu-miR-1b-5p	Srsf3	CLIP-seq
			mmu-miR-1b-5p	Srsf5	CLIP-seq
			mmu-miR-1b-5p	Ssr1	CLIP-seq
			mmu-miR-1b-5p	Stag2	CLIP-seq
			mmu-miR-1b-5p	Stat3	CLIP-seq
			mmu-miR-1b-5p	Stmn1	CLIP-seq
			mmu-miR-1b-5p	Stx2	CLIP-seq
			mmu-miR-1b-5p	Stx7	CLIP-seq
			mmu-miR-1b-5p	Swi5	CLIP-seq
			mmu-miR-1b-5p	Synj1	CLIP-seq
			mmu-miR-1b-5p	Szt2	CLIP-seq
			mmu-miR-1b-5p	Tal1	CLIP-seq
			mmu-miR-1b-5p	Tbc1d25	CLIP-seq
			mmu-miR-1b-5p	Tbc1d2b	CLIP-seq
			mmu-miR-1b-5p	Tbl1xr1	CLIP-seq
			mmu-miR-1b-5p	Tfrc	CLIP-seq
			mmu-miR-1b-5p	Timm23	CLIP-seq
			mmu-miR-1b-5p	Tmed5	CLIP-seq
			mmu-miR-1b-5p	Tmem108	CLIP-seq
			mmu-miR-1b-5p	Tmem131	CLIP-seq
			mmu-miR-1b-5p	Tmem151b	CLIP-seq
			mmu-miR-1b-5p	Tmem18	CLIP-seq
			mmu-miR-1b-5p	Tmem30a	CLIP-seq
			mmu-miR-1b-5p	Tmem33	CLIP-seq
			mmu-miR-1b-5p	Tmem65	CLIP-seq
			mmu-miR-1b-5p	Tmx4	CLIP-seq
			mmu-miR-1b-5p	Tnfrsf21	CLIP-seq
			mmu-miR-1b-5p	Tns3	CLIP-seq
			mmu-miR-1b-5p	Tollip	CLIP-seq
			mmu-miR-1b-5p	Trak2	CLIP-seq
[truncated: 107 more rows]

## Sheet: S2-Exercise_Up_Targets
Table S2. miRTarBase-validated target genes for Venn diagram validation
Category: Exercise-up targets (Composite, ZT3-exe vs ZT3-sed, ZT15-exe vs ZT15-sed)
miRNA selection: BaseMean ≥ 25, |log2FC| > 0.30, p < 0.10.
Database: miRTarBase Release 10 (Mus musculus, experimentally validated only).
Exercise composite-up			ZT3-up			ZT15-up
miRNA	Target Gene	Experiments	miRNA	Target Gene	Experiments	miRNA	Target Gene	Experiments
mmu-miR-100-5p	Comp	HITS-CLIP	mmu-miR-21a-5p	Reck	Luciferase reporter assay	mmu-miR-22-3p	Ass1	Microarray//qRT-PCR//Quantitative proteomic approach
mmu-miR-100-5p	Slc35d2	HITS-CLIP	mmu-miR-1a-3p	Hspa1b	Luciferase reporter assay	mmu-miR-22-3p	Mecom	qRT-PCR//Western blot
mmu-miR-100-5p	Slc35d2	HITS-CLIP	mmu-miR-1a-3p	Hspd1	Luciferase reporter assay	mmu-miR-22-3p	Erbb3	qRT-PCR//Western blot
mmu-miR-100-5p	Asxl2	HITS-CLIP	mmu-miR-21a-5p	Pten	Luciferase reporter assay//Western blot	mmu-miR-22-3p	Cdc25c	qRT-PCR//Western blot
mmu-miR-100-5p	Comp	HITS-CLIP	mmu-miR-1a-3p	Mef2a	qRT-PCR//Western blot	mmu-miR-22-3p	Mecom	qRT-PCR//Western blot
mmu-miR-100-5p	Slc35d2	HITS-CLIP	mmu-miR-1a-3p	Mef2a	Luciferase reporter assay	mmu-miR-22-3p	Erbb3	qRT-PCR//Western blot
mmu-miR-100-5p	Comp	HITS-CLIP	mmu-miR-1a-3p	Mef2a	Luciferase reporter assay	mmu-miR-22-3p	Cdc25c	qRT-PCR//Western blot
mmu-miR-100-5p	Grik3	HITS-CLIP	mmu-miR-1a-3p	Mef2a	qRT-PCR//Luciferase reporter assay//Western blot	mmu-miR-22-3p	Mecom	qRT-PCR//Western blot
mmu-miR-1b-5p	Nras	HITS-CLIP	mmu-miR-1a-3p	Calm1	qRT-PCR//Luciferase reporter assay//Western blot	mmu-miR-22-3p	Erbb3	qRT-PCR//Western blot
mmu-miR-1b-5p	Atf2	HITS-CLIP	mmu-miR-1a-3p	Calm2	qRT-PCR//Western blot	mmu-miR-22-3p	Cdc25c	qRT-PCR//Western blot
mmu-miR-1b-5p	Tas1r3	HITS-CLIP	mmu-miR-1a-3p	Calm2	Luciferase reporter assay	mmu-miR-22-3p	Arpc5	Immunohistochemistry//Luciferase reporter assay//qRT-PCR//Western blot
mmu-miR-1b-5p	Tdrd1	HITS-CLIP	mmu-miR-1a-3p	Gata4	qRT-PCR//Western blot	mmu-miR-22-3p	Arpc5	Immunohistochemistry//Luciferase reporter assay//qRT-PCR//Western blot
mmu-miR-1b-5p	Ubac1	HITS-CLIP	mmu-miR-21a-5p	Spry2	Luciferase reporter assay//Western blot	mmu-miR-22-3p	Arpc5	EMSA//Luciferase reporter assay//Microarray//qRT-PCR//Western blot
mmu-miR-1b-5p	Cds2	HITS-CLIP	mmu-miR-21a-5p	Spry2	Luciferase reporter assay//Western blot	mmu-miR-22-3p	Ywhaz	Luciferase reporter assay
mmu-miR-1b-5p	Cisd2	HITS-CLIP	mmu-miR-21a-5p	Pdcd4	Luciferase reporter assay//Western blot	mmu-miR-22-3p	Irf8	qRT-PCR
mmu-miR-1b-5p	Nacc2	HITS-CLIP	mmu-miR-1a-3p	Igf1	qRT-PCR//Luciferase reporter assay//Western blot	mmu-miR-22-3p	Irf8	qRT-PCR
mmu-miR-1b-5p	St6galnac1	HITS-CLIP	mmu-miR-1a-3p	Igf1r	qRT-PCR//Luciferase reporter assay//Western blot	mmu-miR-22-3p	Irf8	qRT-PCR
mmu-miR-1b-5p	Zfp963	HITS-CLIP	mmu-miR-21a-5p	Peli1	Luciferase reporter assay	mmu-miR-22-3p	Hdac4	Luciferase reporter assay//qRT-PCR//Western blot
mmu-miR-1b-5p	Fbxl14	HITS-CLIP	mmu-miR-21a-5p	Peli1	Luciferase reporter assay	mmu-miR-22-3p	Max	Luciferase reporter assay//Western blot
mmu-miR-1b-5p	Ubac1	HITS-CLIP	mmu-miR-21a-5p	Spry1	Review//Luciferase reporter assay//Western blot	mmu-miR-22-3p	Mecp2	Luciferase reporter assay//qRT-PCR//Western blot
mmu-miR-1b-5p	Zfp963	HITS-CLIP	mmu-miR-21a-5p	Fasl	Luciferase reporter assay//Western blot//Northern blot	mmu-miR-22-3p	Mecp2	Luciferase reporter assay//qRT-PCR//Western blot
mmu-miR-1b-5p	Atf2	HITS-CLIP	mmu-miR-29a-3p	Col1a1	Luciferase reporter assay//Microarray//Northern blot//qRT-PCR	mmu-miR-22-3p	Mecp2	Luciferase reporter assay//qRT-PCR//Western blot
mmu-miR-1b-5p	Bsn	HITS-CLIP	mmu-miR-29a-3p	Col1a1	Luciferase reporter assay//Microarray//Northern blot//qRT-PCR	mmu-miR-22-3p	Mecp2	Luciferase reporter assay//qRT-PCR//Western blot
mmu-miR-1b-5p	Lhfpl4	HITS-CLIP	mmu-miR-29a-3p	Col1a2	Luciferase reporter assay//Microarray//Northern blot//qRT-PCR	mmu-miR-22-3p	Ppara	Luciferase reporter assay//Microarray//qRT-PCR//Western blot
mmu-miR-1b-5p	Nacc2	HITS-CLIP	mmu-miR-29a-3p	Eln	Luciferase reporter assay//Microarray//Northern blot//qRT-PCR	mmu-miR-22-3p	Sirt1	Luciferase reporter assay//Microarray//qRT-PCR//Western blot
mmu-miR-1b-5p	Ss18l1	HITS-CLIP	mmu-miR-29a-3p	Eln	Luciferase reporter assay//Microarray//Northern blot//qRT-PCR	mmu-miR-22-3p	Rasal2	HITS-CLIP
mmu-miR-1b-5p	Tfcp2l1	HITS-CLIP	mmu-miR-29a-3p	Eln	Luciferase reporter assay//Microarray//Northern blot//qRT-PCR	mmu-miR-22-3p	Mplkip	HITS-CLIP
mmu-miR-1b-5p	Dzank1	HITS-CLIP	mmu-miR-29a-3p	Fbn1	Luciferase reporter assay//Microarray//Northern blot//qRT-PCR	mmu-miR-22-3p	Cdk9	HITS-CLIP
mmu-miR-1b-5p	Bpifc	HITS-CLIP	mmu-miR-29a-3p	Fbn1	Luciferase reporter assay//Microarray//Northern blot//qRT-PCR	mmu-miR-100-5p	Comp	HITS-CLIP
mmu-miR-1b-5p	Cds2	HITS-CLIP	mmu-miR-29a-3p	Fbn1	Luciferase reporter assay//Microarray//Northern blot//qRT-PCR	mmu-miR-22-3p	Scamp1	HITS-CLIP
mmu-miR-1b-5p	Cisd2	HITS-CLIP	mmu-miR-29a-3p	Col3a1	Luciferase reporter assay//Microarray//Northern blot//qRT-PCR	mmu-miR-100-5p	Slc35d2	HITS-CLIP
mmu-miR-1b-5p	Sass6	HITS-CLIP	mmu-miR-1a-3p	Hand2	Review	mmu-miR-22-3p	Tnfrsf10b	HITS-CLIP
mmu-miR-1b-5p	Slc16a10	HITS-CLIP	mmu-miR-29a-3p	Dnmt3a	qRT-PCR//Western blot	mmu-miR-22-3p	Rasal2	HITS-CLIP
mmu-miR-1b-5p	St6galnac1	HITS-CLIP	mmu-miR-29a-3p	Dnmt3b	qRT-PCR//Western blot	mmu-miR-22-3p	Cdk9	HITS-CLIP
mmu-miR-1b-5p	Ubac1	HITS-CLIP	mmu-miR-29a-3p	Zfp36	Luciferase reporter assay//Northern blot//Western blot//qRT-PCR	mmu-miR-100-5p	Slc35d2	HITS-CLIP
mmu-miR-1b-5p	Unc5b	HITS-CLIP	mmu-miR-29a-3p	Zfp36	Luciferase reporter assay//Northern blot//Western blot//qRT-PCR	mmu-miR-100-5p	Asxl2	HITS-CLIP
mmu-miR-1b-5p	Sass6	HITS-CLIP	mmu-miR-29a-3p	Zfp36	Luciferase reporter assay//Northern blot//Western blot//qRT-PCR	mmu-miR-22-3p	Rasal2	HITS-CLIP
mmu-miR-1b-5p	St6galnac1	HITS-CLIP	mmu-miR-29a-3p	Zfp36	Luciferase reporter assay//Northern blot//Western blot//qRT-PCR	mmu-miR-22-3p	Scamp1	HITS-CLIP
mmu-miR-1b-5p	Ubac1	HITS-CLIP	mmu-miR-1a-3p	Hdac4	Microarray//Northern blot	mmu-miR-22-3p	Cdk9	HITS-CLIP
mmu-miR-1b-5p	St6galnac1	HITS-CLIP	mmu-miR-1a-3p	Srf	Microarray//Northern blot	mmu-miR-100-5p	Comp	HITS-CLIP
mmu-miR-1b-5p	Ubac1	HITS-CLIP	mmu-miR-1a-3p	Pax7	Immunohistochemistry//Microarray//Northern blot//qRT-PCR//Western blot	mmu-miR-22-3p	Lars2	HITS-CLIP
mmu-miR-1b-5p	Atf2	HITS-CLIP	mmu-miR-1a-3p	Pax7	Immunohistochemistry//Microarray//Northern blot//qRT-PCR//Western blot	mmu-miR-100-5p	Slc35d2	HITS-CLIP
mmu-miR-1b-5p	Cisd2	HITS-CLIP	mmu-miR-1a-3p	Pax7	Immunohistochemistry//Microarray//Northern blot//qRT-PCR//Western blot	mmu-miR-22-3p	Cdk9	HITS-CLIP
mmu-miR-1b-5p	Fbxl14	HITS-CLIP	mmu-miR-1a-3p	Pax7	Immunohistochemistry//Microarray//Northern blot//qRT-PCR//Western blot	mmu-miR-22-3p	Lars2	HITS-CLIP
mmu-miR-1b-5p	Rbm47	HITS-CLIP	mmu-miR-1a-3p	Hand2	Luciferase reporter assay//Northern blot//qRT-PCR//Western blot	mmu-miR-22-3p	Scamp1	HITS-CLIP
mmu-miR-1b-5p	Tbc1d22b	HITS-CLIP	mmu-miR-1a-3p	Hand2	Luciferase reporter assay//Northern blot//qRT-PCR//Western blot	mmu-miR-22-3p	Cdk9	HITS-CLIP
mmu-miR-1b-5p	Frmd6	HITS-CLIP	mmu-miR-1a-3p	Hand2	Luciferase reporter assay//Northern blot//qRT-PCR//Western blot	mmu-miR-100-5p	Comp	HITS-CLIP
mmu-miR-1b-5p	Rbm47	HITS-CLIP	mmu-miR-1a-3p	Pola1	Immunofluorescence//Luciferase reporter assay//Microarray//Western blot	mmu-miR-22-3p	Herpud2	HITS-CLIP
mmu-miR-1b-5p	Cisd2	HITS-CLIP	mmu-miR-1a-3p	Gja1	Luciferase reporter assay	mmu-miR-22-3p	Tmem88b	HITS-CLIP
mmu-miR-1b-5p	Frmd6	HITS-CLIP	mmu-miR-1a-3p	Gja1	Luciferase reporter assay	mmu-miR-22-3p	Scamp1	HITS-CLIP
mmu-miR-1b-5p	Rbm47	HITS-CLIP	mmu-miR-1a-3p	Gja1	Luciferase reporter assay	mmu-miR-22-3p	Mphosph9	HITS-CLIP
mmu-miR-1b-5p	Rbm47	HITS-CLIP	mmu-miR-1a-3p	Gja1	Luciferase reporter assay	mmu-miR-22-3p	Styx	HITS-CLIP
mmu-miR-1b-5p	Rbm47	HITS-CLIP	mmu-miR-1a-3p	Nppa	Immunocytochemistry//Microarray	mmu-miR-22-3p	Styx	HITS-CLIP
mmu-miR-1b-5p	Acvr2a	HITS-CLIP	mmu-miR-1a-3p	Rasa1	Microarray//Western blot	mmu-miR-22-3p	Rasal2	HITS-CLIP
mmu-miR-1b-5p	Csnk1g3	HITS-CLIP	mmu-miR-1a-3p	Cdk9	Microarray//Western blot	mmu-miR-22-3p	Scamp1	HITS-CLIP
mmu-miR-1b-5p	Rbm47	HITS-CLIP	mmu-miR-1a-3p	Fn1	Microarray//Western blot	mmu-miR-22-3p	Rasal2	HITS-CLIP
mmu-miR-1b-5p	Csnk1g3	HITS-CLIP	mmu-miR-1a-3p	Rheb	Microarray//Western blot	mmu-miR-22-3p	Rasal2	HITS-CLIP
mmu-miR-1b-5p	Nacc2	HITS-CLIP	mmu-miR-1a-3p	Rps6	Microarray//Western blot	mmu-miR-22-3p	Scamp1	HITS-CLIP
mmu-miR-1b-5p	Acvr2a	HITS-CLIP	mmu-miR-1a-3p	Acta1	Microarray//Western blot	mmu-miR-22-3p	Rasal2	HITS-CLIP
mmu-miR-1b-5p	Cisd2	HITS-CLIP	mmu-miR-1a-3p	Myh6	Microarray//Western blot	mmu-miR-100-5p	Grik3	HITS-CLIP
mmu-miR-1b-5p	Frmd6	HITS-CLIP	mmu-miR-21a-5p	Spry1	Luciferase reporter assay//Western blot	mmu-miR-22-3p	Lars2	HITS-CLIP
mmu-miR-1b-5p	Frmd6	HITS-CLIP	mmu-miR-1a-3p	Ucp2	Luciferase reporter assay//Western blot	mmu-miR-22-3p	Rasal2	HITS-CLIP
mmu-miR-1b-5p	Csnk1g3	HITS-CLIP	mmu-miR-1a-3p	Hand2	Microarray//Western blot	mmu-miR-22-3p	Lars2	HITS-CLIP
mmu-miR-1b-5p	E2f1	HITS-CLIP	mmu-miR-1a-3p	Irx5	Luciferase reporter assay//Microarray//qRT-PCR//Western blot	mmu-miR-22-3p	Rasal2	HITS-CLIP
mmu-miR-1b-5p	Nras	HITS-CLIP	mmu-miR-1a-3p	Klf4	Luciferase reporter assay//qRT-PCR//Western blot	mmu-miR-22-3p	Scamp1	HITS-CLIP
mmu-miR-1b-5p	Acot11	HITS-CLIP	mmu-miR-1a-3p	Klf4	Luciferase reporter assay//qRT-PCR//Western blot	mmu-miR-22-3p	Vsnl1	HITS-CLIP
mmu-miR-1b-5p	Atf2	HITS-CLIP	mmu-miR-21a-5p	Pdcd4	qRT-PCR	mmu-miR-22-3p	Zfp935	HITS-CLIP
mmu-miR-1b-5p	Chek1	HITS-CLIP	mmu-miR-21a-5p	Reck	qRT-PCR	mmu-miR-22-3p	Mphosph9	HITS-CLIP
mmu-miR-1b-5p	Lhfpl4	HITS-CLIP	mmu-miR-21a-5p	Pdcd4	qRT-PCR	mmu-miR-22-3p	Scamp1	HITS-CLIP
mmu-miR-1b-5p	Tdrd1	HITS-CLIP	mmu-miR-29a-3p	Hdac4	Luciferase reporter assay//qRT-PCR//Western blot	mmu-miR-22-3p	Vsnl1	HITS-CLIP
mmu-miR-1b-5p	Acot11	HITS-CLIP	mmu-miR-21a-5p	Tgfbi	ELISA//FACS//Luciferase reporter assay//qRT-PCR//Western blot	mmu-miR-22-3p	Zzz3	HITS-CLIP
mmu-miR-1b-5p	Atf2	HITS-CLIP	mmu-miR-29a-3p	Col2a1	Luciferase reporter assay	mmu-miR-22-3p	Zfp935	HITS-CLIP
mmu-miR-1b-5p	Chek1	HITS-CLIP	mmu-miR-29a-3p	Col2a1	Luciferase reporter assay	mmu-miR-22-3p	Sirt1	Immunohistochemistry (IHC)//Luciferase reporter assay//Western blotting
mmu-miR-1b-5p	E2f1	HITS-CLIP	mmu-miR-29a-3p	Hdac4	Luciferase reporter assay//qRT-PCR//Western blot	mmu-miR-22-3p	Ppara	Immunohistochemistry (IHC)//Luciferase reporter assay//Western blotting
mmu-miR-1b-5p	Tas1r3	HITS-CLIP	mmu-miR-21a-5p	Tgfbi	ELISA//FACS//Luciferase reporter assay//qRT-PCR//Western blot
mmu-miR-1b-5p	Tdrd1	HITS-CLIP	mmu-miR-29a-3p	Col2a1	Luciferase reporter assay
mmu-miR-1b-5p	Acot11	HITS-CLIP	mmu-miR-29a-3p	Col2a1	Luciferase reporter assay
mmu-miR-1b-5p	Atf2	HITS-CLIP	mmu-miR-1a-3p	Cdc42	Luciferase reporter assay//qRT-PCR//Western blot
mmu-miR-1b-5p	Chek1	HITS-CLIP	mmu-miR-1a-3p	Cdc42	Luciferase reporter assay//qRT-PCR//Western blot
mmu-miR-1b-5p	E2f1	HITS-CLIP	mmu-miR-29a-3p	Hdac4	Luciferase reporter assay//qRT-PCR//Western blot
mmu-miR-1b-5p	Lhfpl4	HITS-CLIP	mmu-miR-21a-5p	Tgfbi	ELISA//FACS//Luciferase reporter assay//qRT-PCR//Western blot
mmu-miR-1b-5p	Nras	HITS-CLIP	mmu-miR-29a-3p	Col2a1	Luciferase reporter assay
mmu-miR-1b-5p	Slc25a46	HITS-CLIP	mmu-miR-29a-3p	Col2a1	Luciferase reporter assay
mmu-miR-1b-5p	Tas1r3	HITS-CLIP	mmu-miR-1a-3p	Cdc42	Luciferase reporter assay//qRT-PCR//Western blot
mmu-miR-1b-5p	Tdrd1	HITS-CLIP	mmu-miR-1a-3p	Cdc42	Luciferase reporter assay//qRT-PCR//Western blot
mmu-miR-1b-5p	Nacc2	HITS-CLIP	mmu-miR-29a-3p	Arpc3	Luciferase reporter assay//qRT-PCR//Western blot
mmu-miR-1b-5p	Acot11	HITS-CLIP	mmu-miR-1a-3p	Tlx2	Luciferase reporter assay
mmu-miR-1b-5p	Atf2	HITS-CLIP	mmu-miR-1a-3p	Tlx2	Luciferase reporter assay
mmu-miR-1b-5p	Chek1	HITS-CLIP	mmu-miR-1a-3p	Anxa5	Luciferase reporter assay
mmu-miR-1b-5p	E2f1	HITS-CLIP	mmu-miR-1a-3p	Anxa5	Luciferase reporter assay
mmu-miR-1b-5p	Slc25a46	HITS-CLIP	mmu-miR-29a-3p	Cav2	Reporter assay
mmu-miR-1b-5p	Tas1r3	HITS-CLIP	mmu-miR-29a-3p	Insig1	Reporter assay
mmu-miR-1b-5p	Tdrd1	HITS-CLIP	mmu-miR-21a-5p	Reck	Western blot
mmu-miR-1b-5p	Nras	HITS-CLIP	mmu-miR-21a-5p	Spry4	qRT-PCR
mmu-miR-1b-5p	Chek1	HITS-CLIP	mmu-miR-21a-5p	Reck	Western blot
mmu-miR-1b-5p	E2f1	HITS-CLIP	mmu-miR-21a-5p	Spry3	Western blot
mmu-miR-1b-5p	Tas1r3	HITS-CLIP	mmu-miR-21a-5p	Spry3	Western blot
mmu-miR-1b-5p	Fbxl14	HITS-CLIP	mmu-miR-21a-5p	Pdcd4	Western blot
mmu-miR-1b-5p	Psd3	HITS-CLIP	mmu-miR-21a-5p	Spry1	Western blot
mmu-miR-1b-5p	Ss18l1	HITS-CLIP	mmu-miR-21a-5p	Pten	Reporter assay
mmu-miR-1b-5p	Stxbp6	HITS-CLIP	mmu-miR-21a-5p	Peli1	Reporter assay;qRT-PCR;Other
mmu-miR-1b-5p	Bsn	HITS-CLIP	mmu-miR-21a-5p	Fasl	Reporter assay;Western blot;Other
mmu-miR-1b-5p	Chek1	HITS-CLIP	mmu-miR-21a-5p	Spry2	Reporter assay;Western blot;Other
mmu-miR-1b-5p	E2f1	HITS-CLIP	mmu-miR-21a-5p	Pias3	Western blot
mmu-miR-1b-5p	Tbc1d13	HITS-CLIP	mmu-miR-29a-3p	Ifnar1	Flow//Immunofluorescence//In situ hybridization//Luciferase reporter assay//Microarray//qRT-PCR//Western blot
mmu-miR-1b-5p	Nras	HITS-CLIP	mmu-miR-29a-3p	Pdgfrb	Luciferase reporter assay//qRT-PCR//Western blot
mmu-miR-1b-5p	Psd3	HITS-CLIP	mmu-miR-29a-3p	Bace1	Luciferase reporter assay//qRT-PCR//Western blot
mmu-miR-1b-5p	Ss18l1	HITS-CLIP	mmu-miR-29a-3p	Col4a1	Luciferase reporter assay//qRT-PCR//Western blot
mmu-miR-1b-5p	Acot11	HITS-CLIP	mmu-miR-29a-3p	Col4a2	Luciferase reporter assay//qRT-PCR//Western blot
mmu-miR-1b-5p	Bsn	HITS-CLIP	mmu-miR-29a-3p	Col4a3	Luciferase reporter assay//qRT-PCR//Western blot
mmu-miR-1b-5p	Chek1	HITS-CLIP	mmu-miR-29a-3p	Col4a4	Luciferase reporter assay//qRT-PCR//Western blot
mmu-miR-1b-5p	E2f1	HITS-CLIP	mmu-miR-29a-3p	Col4a5	Luciferase reporter assay//qRT-PCR//Western blot
mmu-miR-1b-5p	Fam169b	HITS-CLIP	mmu-miR-29a-3p	Col4a6	Luciferase reporter assay//qRT-PCR//Western blot
mmu-miR-1b-5p	Prmt8	HITS-CLIP	mmu-miR-21a-5p	Tgfbr3	Luciferase reporter assay//qRT-PCR//Western blot
mmu-miR-1b-5p	Stxbp6	HITS-CLIP	mmu-miR-1a-3p	Smarcd2	Luciferase reporter assay//Western blot
mmu-miR-1b-5p	Tdrd1	HITS-CLIP	mmu-miR-1a-3p	Clcn3	Luciferase reporter assay//Western blot
mmu-miR-1b-5p	1110059G10Rik	HITS-CLIP	mmu-miR-1a-3p	Smarcb1	Luciferase reporter assay//Western blot
mmu-miR-1b-5p	Ado	HITS-CLIP	mmu-miR-1a-3p	Map4k3	Luciferase reporter assay//Western blot
mmu-miR-1b-5p	Atf2	HITS-CLIP	mmu-miR-1a-3p	Fzd7	Luciferase reporter assay//Western blot
mmu-miR-1b-5p	Atp7a	HITS-CLIP	mmu-miR-1a-3p	Meox2	Luciferase reporter assay//Western blot
mmu-miR-1b-5p	B3gnt2	HITS-CLIP	mmu-miR-1a-3p	Nfat5	Luciferase reporter assay//Western blot
mmu-miR-1b-5p	Bsn	HITS-CLIP	mmu-miR-1a-3p	Rarb	Luciferase reporter assay//Western blot
mmu-miR-1b-5p	Ccdc138	HITS-CLIP	mmu-miR-1a-3p	Sh3bgrl	Luciferase reporter assay//Western blot
mmu-miR-1b-5p	Ccna2	HITS-CLIP	mmu-miR-1a-3p	Hes1	Western blot//qRT-PCR
mmu-miR-1b-5p	Chic1	HITS-CLIP	mmu-miR-1a-3p	Ets1	Luciferase reporter assay//Microarray//QRTPCR//Western blot
mmu-miR-1b-5p	Cisd2	HITS-CLIP	mmu-miR-29a-3p	Dcx	In situ hybridization//Luciferase reporter assay//qRT-PCR//Western blot
mmu-miR-1b-5p	Csrnp3	HITS-CLIP	mmu-miR-29a-3p	Dcx	In situ hybridization//Luciferase reporter assay//qRT-PCR//Western blot
mmu-miR-1b-5p	Ephb3	HITS-CLIP	mmu-miR-21a-5p	Tnfaip8l2	ChIP-seq//Flow//Luciferase reporter assay//qRT-PCR//Western blot
mmu-miR-1b-5p	Fbxl14	HITS-CLIP	mmu-miR-21a-5p	Tnfaip8l2	ChIP-seq//Flow//Luciferase reporter assay//qRT-PCR//Western blot
mmu-miR-1b-5p	Frmd6	HITS-CLIP	mmu-miR-21a-5p	Smad7	Luciferase reporter assay//Northern blot//QRTPCR//Immunoprecipitation
mmu-miR-1b-5p	Gabra2	HITS-CLIP	mmu-miR-21a-5p	Smad7	Luciferase reporter assay//Northern blot//Immunoprecipitation
mmu-miR-1b-5p	Gfod1	HITS-CLIP	mmu-miR-21a-5p	Gt(ROSA)26Sor	Immunohistochemistry//Luciferase reporter assay//qRT-PCR//Southern blot
mmu-miR-1b-5p	Htt	HITS-CLIP	mmu-miR-21a-5p	Yy1	Luciferase reporter assay//qRT-PCR
mmu-miR-1b-5p	Il15ra	HITS-CLIP	mmu-miR-21a-5p	Eif4e3	Luciferase reporter assay//qRT-PCR
mmu-miR-1b-5p	Iws1	HITS-CLIP	mmu-miR-21a-5p	Pdcd10	Luciferase reporter assay//qRT-PCR
mmu-miR-1b-5p	Lin28b	HITS-CLIP	mmu-miR-1a-3p	Myocd	Immunohistochemistry//In situ hybridization//Luciferase reporter assay//Microarray//qRT-PCR//Western blot
mmu-miR-1b-5p	Loxl3	HITS-CLIP	mmu-miR-1a-3p	Myocd	Immunohistochemistry//In situ hybridization//Luciferase reporter assay//Microarray//qRT-PCR//Western blot
mmu-miR-1b-5p	Mtf1	HITS-CLIP	mmu-miR-21a-5p	Timp3	qRT-PCR
mmu-miR-1b-5p	Nras	HITS-CLIP	mmu-miR-21a-5p	Pdcd4	ELISA//Luciferase reporter assay//QRTPCR//Western blot
mmu-miR-1b-5p	Pitpnb	HITS-CLIP	mmu-miR-21a-5p	Mmp9	Immunohistochemistry//In situ hybridization//qRT-PCR//Western blot
mmu-miR-1b-5p	Pofut1	HITS-CLIP	mmu-miR-29a-3p	Igf1	ELISA//Luciferase reporter assay//qRT-PCR
mmu-miR-1b-5p	Psd3	HITS-CLIP	mmu-miR-29a-3p	Igf1	ELISA//Luciferase reporter assay//qRT-PCR
mmu-miR-1b-5p	Rasa2	HITS-CLIP	mmu-miR-29a-3p	Cx3cl1	ELISA//Luciferase reporter assay//qRT-PCR
mmu-miR-1b-5p	Rbbp9	HITS-CLIP	mmu-miR-29a-3p	Cx3cl1	ELISA//Luciferase reporter assay//qRT-PCR
mmu-miR-1b-5p	Rgl1	HITS-CLIP	mmu-miR-1a-3p	Adar	Immunofluorescence//Luciferase reporter assay//qRT-PCR//Western blot
mmu-miR-1b-5p	Rsbn1l	HITS-CLIP	mmu-miR-99a-5p	Smarca5	Luciferase reporter assay//qRT-PCR//Western blot
mmu-miR-1b-5p	Rufy2	HITS-CLIP	mmu-miR-99a-5p	Smarca5	Luciferase reporter assay//qRT-PCR//Western blot
mmu-miR-1b-5p	Slc25a46	HITS-CLIP	mmu-miR-21a-5p	Mmp9	Immunohistochemistry//In situ hybridization//qRT-PCR//Western blot
mmu-miR-1b-5p	Srgap3	HITS-CLIP	mmu-miR-29a-3p	Igf1	ELISA//Luciferase reporter assay//qRT-PCR
mmu-miR-1b-5p	Ss18l1	HITS-CLIP	mmu-miR-29a-3p	Igf1	ELISA//Luciferase reporter assay//qRT-PCR
mmu-miR-1b-5p	Strbp	HITS-CLIP	mmu-miR-29a-3p	Cx3cl1	ELISA//Luciferase reporter assay//qRT-PCR
mmu-miR-1b-5p	Tlr4	HITS-CLIP	mmu-miR-29a-3p	Cx3cl1	ELISA//Luciferase reporter assay//qRT-PCR
mmu-miR-1b-5p	Tmem200a	HITS-CLIP	mmu-miR-1a-3p	Adar	Immunofluorescence//Luciferase reporter assay//qRT-PCR//Western blot
mmu-miR-1b-5p	Unc5b	HITS-CLIP	mmu-miR-99a-5p	Smarca5	Luciferase reporter assay//qRT-PCR//Western blot
mmu-miR-1b-5p	Uty	HITS-CLIP	mmu-miR-99a-5p	Smarca5	Luciferase reporter assay//qRT-PCR//Western blot
mmu-miR-1b-5p	Zbtb39	HITS-CLIP	mmu-miR-186-5p	Mmp12	HITS-CLIP
mmu-miR-1b-5p	Zfp462	HITS-CLIP	mmu-miR-1b-5p	Nras	HITS-CLIP
mmu-miR-1b-5p	Etfbkmt	HITS-CLIP	mmu-miR-1b-5p	Atf2	HITS-CLIP
mmu-miR-1b-5p	A630001G21Rik	HITS-CLIP	mmu-miR-1a-3p	Pax3	HITS-CLIP
mmu-miR-1b-5p	Ccdc169	HITS-CLIP	mmu-miR-1b-5p	Tas1r3	HITS-CLIP
mmu-miR-1b-5p	Acot11	HITS-CLIP	mmu-miR-1b-5p	Tdrd1	HITS-CLIP
mmu-miR-1b-5p	AI429214	HITS-CLIP	mmu-miR-29a-3p	Bicd1	HITS-CLIP
mmu-miR-1b-5p	Lrrc75b	HITS-CLIP	mmu-miR-1b-5p	Ubac1	HITS-CLIP
mmu-miR-1b-5p	Akap7	HITS-CLIP	mmu-miR-29a-3p	4921536K21Rik	HITS-CLIP
mmu-miR-1b-5p	Arl15	HITS-CLIP	mmu-miR-1b-5p	Cds2	HITS-CLIP
mmu-miR-1b-5p	BC003965	HITS-CLIP	mmu-miR-1b-5p	Cisd2	HITS-CLIP
mmu-miR-1b-5p	Ccpg1	HITS-CLIP	mmu-miR-29a-3p	Cisd2	HITS-CLIP
mmu-miR-1b-5p	Cd28	HITS-CLIP	mmu-miR-99a-5p	Comp	HITS-CLIP
mmu-miR-1b-5p	Chek1	HITS-CLIP	mmu-miR-100-5p	Comp	HITS-CLIP
mmu-miR-1b-5p	Fam169b	HITS-CLIP	mmu-miR-29a-3p	Eps15	HITS-CLIP
mmu-miR-1b-5p	Nxpe3	HITS-CLIP	mmu-miR-29a-3p	Lactb2	HITS-CLIP
mmu-miR-1b-5p	Foxk1	HITS-CLIP	mmu-miR-186-5p	Mmp12	HITS-CLIP
mmu-miR-1b-5p	Haus2	HITS-CLIP	mmu-miR-29a-3p	Mrpl35	HITS-CLIP
mmu-miR-1b-5p	Mavs	HITS-CLIP	mmu-miR-1b-5p	Nacc2	HITS-CLIP
mmu-miR-1b-5p	Oip5	HITS-CLIP	mmu-miR-21a-5p	Rpp40	HITS-CLIP
mmu-miR-1b-5p	Pdxk	HITS-CLIP	mmu-miR-29a-3p	Rsad1	HITS-CLIP
mmu-miR-1b-5p	Plag1	HITS-CLIP	mmu-miR-99a-5p	Slc35d2	HITS-CLIP
mmu-miR-1b-5p	Prpf18	HITS-CLIP	mmu-miR-100-5p	Slc35d2	HITS-CLIP
mmu-miR-1b-5p	Rbm41	HITS-CLIP	mmu-miR-1b-5p	St6galnac1	HITS-CLIP
mmu-miR-1b-5p	Rps3	HITS-CLIP	mmu-miR-186-5p	Utp23	HITS-CLIP
mmu-miR-1b-5p	Sass6	HITS-CLIP	mmu-miR-1b-5p	Zfp963	HITS-CLIP
mmu-miR-1b-5p	Slc16a9	HITS-CLIP	mmu-miR-1b-5p	Fbxl14	HITS-CLIP
mmu-miR-1b-5p	Tfcp2l1	HITS-CLIP	mmu-miR-29a-3p	4921536K21Rik	HITS-CLIP
mmu-miR-1b-5p	Tigd5	HITS-CLIP	mmu-miR-186-5p	Colec12	HITS-CLIP
mmu-miR-1b-5p	Tpte	HITS-CLIP	mmu-miR-29a-3p	Gm14137	HITS-CLIP
mmu-miR-1b-5p	Ubac1	HITS-CLIP	mmu-miR-29a-3p	Lactb2	HITS-CLIP
mmu-miR-1b-5p	Wfdc12	HITS-CLIP	mmu-miR-186-5p	Mmp12	HITS-CLIP
mmu-miR-1b-5p	Zfp354a	HITS-CLIP	mmu-miR-29a-3p	Mrpl35	HITS-CLIP
mmu-miR-1b-5p	Zfp446	HITS-CLIP	mmu-miR-29a-3p	Rsad1	HITS-CLIP
mmu-miR-1b-5p	Zfp874b	HITS-CLIP	mmu-miR-99a-5p	Slc35d2	HITS-CLIP
mmu-miR-1b-5p	Zfp941	HITS-CLIP	mmu-miR-100-5p	Slc35d2	HITS-CLIP
mmu-miR-1b-5p	Zfp963	HITS-CLIP	mmu-miR-1b-5p	Ubac1	HITS-CLIP
mmu-miR-1b-5p	Zscan4c	HITS-CLIP	mmu-miR-186-5p	Utp23	HITS-CLIP
mmu-miR-1b-5p	Zscan4d	HITS-CLIP	mmu-miR-1b-5p	Zfp963	HITS-CLIP
mmu-miR-1b-5p	Arl15	HITS-CLIP	mmu-miR-99a-5p	Asxl2	HITS-CLIP
mmu-miR-1b-5p	Ccna2	HITS-CLIP	mmu-miR-100-5p	Asxl2	HITS-CLIP
mmu-miR-1b-5p	Cds2	HITS-CLIP	mmu-miR-1b-5p	Atf2	HITS-CLIP
mmu-miR-1b-5p	Chic1	HITS-CLIP	mmu-miR-1b-5p	Bsn	HITS-CLIP
mmu-miR-1b-5p	Csrnp3	HITS-CLIP	mmu-miR-29a-3p	Eps15	HITS-CLIP
mmu-miR-1b-5p	Cysltr1	HITS-CLIP	mmu-miR-29a-3p	Hif3a	HITS-CLIP
mmu-miR-1b-5p	Dtna	HITS-CLIP	mmu-miR-1b-5p	Lhfpl4	HITS-CLIP
mmu-miR-1b-5p	Fbxl14	HITS-CLIP	mmu-miR-29a-3p	Mrpl35	HITS-CLIP
mmu-miR-1b-5p	Fbxl14	HITS-CLIP	mmu-miR-1b-5p	Nacc2	HITS-CLIP
mmu-miR-1b-5p	Fbxo45	HITS-CLIP	mmu-miR-186-5p	Nr5a2	HITS-CLIP
mmu-miR-1b-5p	Frmd6	HITS-CLIP	mmu-miR-1b-5p	Ss18l1	HITS-CLIP
mmu-miR-1b-5p	Gabpb2	HITS-CLIP	mmu-miR-1b-5p	Tfcp2l1	HITS-CLIP
mmu-miR-1b-5p	Gabra2	HITS-CLIP	mmu-miR-29a-3p	4921536K21Rik	HITS-CLIP
mmu-miR-1b-5p	Hoxd1	HITS-CLIP	mmu-miR-1b-5p	Dzank1	HITS-CLIP
mmu-miR-1b-5p	Htt	HITS-CLIP	mmu-miR-1b-5p	Bpifc	HITS-CLIP
mmu-miR-1b-5p	Iars2	HITS-CLIP	mmu-miR-1b-5p	Cds2	HITS-CLIP
mmu-miR-1b-5p	Il15ra	HITS-CLIP	mmu-miR-1b-5p	Cisd2	HITS-CLIP
mmu-miR-1b-5p	Lhfpl4	HITS-CLIP	mmu-miR-29a-3p	Cisd2	HITS-CLIP
mmu-miR-1b-5p	Loxl3	HITS-CLIP	mmu-miR-99a-5p	Comp	HITS-CLIP
mmu-miR-1b-5p	Pgm2l1	HITS-CLIP	mmu-miR-100-5p	Comp	HITS-CLIP
mmu-miR-1b-5p	Pik3ca	HITS-CLIP	mmu-miR-186-5p	Mmp12	HITS-CLIP
mmu-miR-1b-5p	Piwil2	HITS-CLIP	mmu-miR-21a-5p	Rpp40	HITS-CLIP
mmu-miR-1b-5p	Plxna1	HITS-CLIP	mmu-miR-29a-3p	Rsad1	HITS-CLIP
mmu-miR-1b-5p	Pofut1	HITS-CLIP	mmu-miR-1b-5p	Sass6	HITS-CLIP
mmu-miR-1b-5p	Psd3	HITS-CLIP	mmu-miR-1b-5p	Slc16a10	HITS-CLIP
mmu-miR-1b-5p	Ptdss1	HITS-CLIP	mmu-miR-99a-5p	Slc35d2	HITS-CLIP
mmu-miR-1b-5p	Rbm47	HITS-CLIP	mmu-miR-100-5p	Slc35d2	HITS-CLIP
mmu-miR-1b-5p	Rufy2	HITS-CLIP	mmu-miR-1b-5p	St6galnac1	HITS-CLIP
mmu-miR-1b-5p	Satb2	HITS-CLIP	mmu-miR-1b-5p	Ubac1	HITS-CLIP
mmu-miR-1b-5p	Slc25a46	HITS-CLIP	mmu-miR-1b-5p	Unc5b	HITS-CLIP
mmu-miR-1b-5p	Snx27	HITS-CLIP	mmu-miR-186-5p	Utp23	HITS-CLIP
mmu-miR-1b-5p	Tigd5	HITS-CLIP	mmu-miR-186-5p	Colec12	HITS-CLIP
mmu-miR-1b-5p	Tmem161b	HITS-CLIP	mmu-miR-186-5p	Intu	HITS-CLIP
mmu-miR-1b-5p	Tnrc6b	HITS-CLIP	mmu-miR-29a-3p	Lactb2	HITS-CLIP
mmu-miR-1b-5p	Trhr	HITS-CLIP	mmu-miR-186-5p	Mmp12	HITS-CLIP
mmu-miR-1b-5p	Ubac1	HITS-CLIP	mmu-miR-29a-3p	Mrpl35	HITS-CLIP
mmu-miR-1b-5p	Zbtb39	HITS-CLIP	mmu-miR-29a-3p	Pigt	HITS-CLIP
mmu-miR-1b-5p	Etfbkmt	HITS-CLIP	mmu-miR-21a-5p	Rpp40	HITS-CLIP
mmu-miR-1b-5p	A630001G21Rik	HITS-CLIP	mmu-miR-29a-3p	Rsad1	HITS-CLIP
mmu-miR-1b-5p	Acot11	HITS-CLIP	mmu-miR-1b-5p	Sass6	HITS-CLIP
mmu-miR-1b-5p	Casp8	HITS-CLIP	mmu-miR-1b-5p	St6galnac1	HITS-CLIP
mmu-miR-1b-5p	Ccdc138	HITS-CLIP	mmu-miR-1b-5p	Ubac1	HITS-CLIP
mmu-miR-1b-5p	Cwf19l2	HITS-CLIP	mmu-miR-186-5p	Utp23	HITS-CLIP
mmu-miR-1b-5p	Haus2	HITS-CLIP	mmu-miR-29a-3p	Fam126b	HITS-CLIP
mmu-miR-1b-5p	Mavs	HITS-CLIP	mmu-miR-29a-3p	Gm14137	HITS-CLIP
mmu-miR-1b-5p	Prl5a1	HITS-CLIP	mmu-miR-29a-3p	Mrpl35	HITS-CLIP
mmu-miR-1b-5p	Prmt8	HITS-CLIP	mmu-miR-29a-3p	4921536K21Rik	HITS-CLIP
mmu-miR-1b-5p	Rgl1	HITS-CLIP	mmu-miR-21a-5p	Gon7	HITS-CLIP
mmu-miR-1b-5p	Slc41a3	HITS-CLIP	mmu-miR-99a-5p	Comp	HITS-CLIP
mmu-miR-1b-5p	Tdrd1	HITS-CLIP	mmu-miR-100-5p	Comp	HITS-CLIP
mmu-miR-1b-5p	Zfp446	HITS-CLIP	mmu-miR-186-5p	Mmp12	HITS-CLIP
mmu-miR-1b-5p	Zfp963	HITS-CLIP	mmu-miR-21a-5p	Moap1	HITS-CLIP
mmu-miR-1b-5p	Nras	HITS-CLIP	mmu-miR-29a-3p	Pigt	HITS-CLIP
mmu-miR-1b-5p	Atf2	HITS-CLIP	mmu-miR-29a-3p	Prr5l	HITS-CLIP
mmu-miR-1b-5p	Tas1r3	HITS-CLIP	mmu-miR-21a-5p	Rpp40	HITS-CLIP
mmu-miR-1b-5p	Tdrd1	HITS-CLIP	mmu-miR-29a-3p	Rsad1	HITS-CLIP
mmu-miR-1b-5p	Ubac1	HITS-CLIP	mmu-miR-1b-5p	St6galnac1	HITS-CLIP
mmu-miR-1b-5p	Cds2	HITS-CLIP	mmu-miR-1b-5p	Ubac1	HITS-CLIP
mmu-miR-1b-5p	Cisd2	HITS-CLIP	mmu-miR-1a-3p	Pax3	HITS-CLIP
mmu-miR-1b-5p	Nacc2	HITS-CLIP	mmu-miR-1b-5p	Atf2	HITS-CLIP
mmu-miR-1b-5p	St6galnac1	HITS-CLIP	mmu-miR-1b-5p	Cisd2	HITS-CLIP
mmu-miR-1b-5p	Zfp963	HITS-CLIP	mmu-miR-1b-5p	Fbxl14	HITS-CLIP
mmu-miR-1b-5p	Fbxl14	HITS-CLIP	mmu-miR-186-5p	Mmp12	HITS-CLIP
mmu-miR-1b-5p	Ubac1	HITS-CLIP	mmu-miR-1a-3p	Pax3	HITS-CLIP
mmu-miR-1b-5p	Zfp963	HITS-CLIP	mmu-miR-1b-5p	Rbm47	HITS-CLIP
mmu-miR-1b-5p	Atf2	HITS-CLIP	mmu-miR-1b-5p	Tbc1d22b	HITS-CLIP
mmu-miR-1b-5p	Bsn	HITS-CLIP	mmu-miR-186-5p	Mmp12	HITS-CLIP
mmu-miR-1b-5p	Lhfpl4	HITS-CLIP	mmu-miR-1a-3p	Pax3	HITS-CLIP
mmu-miR-1b-5p	Nacc2	HITS-CLIP	mmu-miR-186-5p	Mmp12	HITS-CLIP
mmu-miR-1b-5p	Ss18l1	HITS-CLIP	mmu-miR-1a-3p	Pax3	HITS-CLIP
mmu-miR-1b-5p	Bpifc	HITS-CLIP	mmu-miR-1b-5p	Frmd6	HITS-CLIP
mmu-miR-1b-5p	Cds2	HITS-CLIP	mmu-miR-1b-5p	Rbm47	HITS-CLIP
mmu-miR-1b-5p	Cisd2	HITS-CLIP	mmu-miR-29a-3p	Sparc	HITS-CLIP
mmu-miR-1b-5p	Sass6	HITS-CLIP	mmu-miR-21a-5p	Tns1	HITS-CLIP
mmu-miR-1b-5p	Slc16a10	HITS-CLIP	mmu-miR-186-5p	Opn5	HITS-CLIP
mmu-miR-1b-5p	St6galnac1	HITS-CLIP	mmu-miR-1a-3p	Rnf170	HITS-CLIP
mmu-miR-1b-5p	Ubac1	HITS-CLIP	mmu-miR-186-5p	Sp1	HITS-CLIP
mmu-miR-1b-5p	Unc5b	HITS-CLIP	mmu-miR-186-5p	Nelfa	HITS-CLIP
mmu-miR-1b-5p	Sass6	HITS-CLIP	mmu-miR-29a-3p	Zbtb5	HITS-CLIP
mmu-miR-1b-5p	St6galnac1	HITS-CLIP	mmu-miR-1b-5p	Cisd2	HITS-CLIP
mmu-miR-1b-5p	Ubac1	HITS-CLIP	mmu-miR-29a-3p	Sparc	HITS-CLIP
mmu-miR-1b-5p	St6galnac1	HITS-CLIP	mmu-miR-1b-5p	Frmd6	HITS-CLIP
mmu-miR-1b-5p	Ubac1	HITS-CLIP	mmu-miR-1b-5p	Rbm47	HITS-CLIP
mmu-miR-1b-5p	Atf2	HITS-CLIP	mmu-miR-29a-3p	Sparc	HITS-CLIP
mmu-miR-1b-5p	Cisd2	HITS-CLIP	mmu-miR-1b-5p	Rbm47	HITS-CLIP
mmu-miR-1b-5p	Fbxl14	HITS-CLIP	mmu-miR-1b-5p	Rbm47	HITS-CLIP
mmu-miR-1b-5p	Rbm47	HITS-CLIP	mmu-miR-186-5p	Nelfa	HITS-CLIP
mmu-miR-1b-5p	Tbc1d22b	HITS-CLIP	mmu-miR-21a-5p	E2f2	HITS-CLIP
mmu-miR-1b-5p	Frmd6	HITS-CLIP	mmu-miR-1a-3p	Tgoln1	HITS-CLIP
mmu-miR-1b-5p	Rbm47	HITS-CLIP	mmu-miR-21a-5p	Gid4	HITS-CLIP
mmu-miR-1b-5p	Cisd2	HITS-CLIP	mmu-miR-29a-3p	Sparc	HITS-CLIP
mmu-miR-1b-5p	Frmd6	HITS-CLIP	mmu-miR-1a-3p	Pax3	HITS-CLIP
mmu-miR-1b-5p	Rbm47	HITS-CLIP	mmu-miR-1b-5p	Acvr2a	HITS-CLIP
mmu-miR-1b-5p	Rbm47	HITS-CLIP	mmu-miR-1a-3p	Pax3	HITS-CLIP
mmu-miR-1b-5p	Rbm47	HITS-CLIP	mmu-miR-1b-5p	Csnk1g3	HITS-CLIP
mmu-miR-1b-5p	Acvr2a	HITS-CLIP	mmu-miR-29a-3p	Sparc	HITS-CLIP
mmu-miR-1b-5p	Csnk1g3	HITS-CLIP	mmu-miR-1a-3p	Pax3	HITS-CLIP
mmu-miR-1b-5p	Rbm47	HITS-CLIP	mmu-miR-29a-3p	Sparc	HITS-CLIP
mmu-miR-1b-5p	Csnk1g3	HITS-CLIP	mmu-miR-21a-5p	Tns1	HITS-CLIP
mmu-miR-1b-5p	Nacc2	HITS-CLIP	mmu-miR-186-5p	Arsk	HITS-CLIP
mmu-miR-1b-5p	Acvr2a	HITS-CLIP	mmu-miR-186-5p	Frmd4a	HITS-CLIP
mmu-miR-1b-5p	Cisd2	HITS-CLIP	mmu-miR-186-5p	Gdi2	HITS-CLIP
mmu-miR-1b-5p	Frmd6	HITS-CLIP	mmu-miR-186-5p	Ifi204	HITS-CLIP
mmu-miR-1b-5p	Frmd6	HITS-CLIP	mmu-miR-1b-5p	Rbm47	HITS-CLIP
mmu-miR-1b-5p	Csnk1g3	HITS-CLIP	mmu-miR-186-5p	Emc3	HITS-CLIP
mmu-miR-1b-5p	E2f1	HITS-CLIP	mmu-miR-1b-5p	Csnk1g3	HITS-CLIP
mmu-miR-1b-5p	Nras	HITS-CLIP	mmu-miR-1b-5p	Nacc2	HITS-CLIP
mmu-miR-1b-5p	Acot11	HITS-CLIP	mmu-miR-29a-3p	Sparc	HITS-CLIP
mmu-miR-1b-5p	Atf2	HITS-CLIP	mmu-miR-21a-5p	Tns1	HITS-CLIP
mmu-miR-1b-5p	Chek1	HITS-CLIP	mmu-miR-1b-5p	Acvr2a	HITS-CLIP
mmu-miR-1b-5p	Lhfpl4	HITS-CLIP	mmu-miR-1b-5p	Cisd2	HITS-CLIP
mmu-miR-1b-5p	Tdrd1	HITS-CLIP	mmu-miR-186-5p	Fmnl2	HITS-CLIP
mmu-miR-1b-5p	Acot11	HITS-CLIP	mmu-miR-1b-5p	Frmd6	HITS-CLIP
mmu-miR-1b-5p	Atf2	HITS-CLIP	mmu-miR-186-5p	Gdi2	HITS-CLIP
mmu-miR-1b-5p	Chek1	HITS-CLIP	mmu-miR-186-5p	Ifi204	HITS-CLIP
mmu-miR-1b-5p	E2f1	HITS-CLIP	mmu-miR-186-5p	Lrig2	HITS-CLIP
mmu-miR-1b-5p	Tas1r3	HITS-CLIP	mmu-miR-1a-3p	Pax3	HITS-CLIP
mmu-miR-1b-5p	Tdrd1	HITS-CLIP	mmu-miR-29a-3p	Zbtb5	HITS-CLIP
mmu-miR-1b-5p	Acot11	HITS-CLIP	mmu-miR-29a-3p	Sparc	HITS-CLIP
mmu-miR-1b-5p	Atf2	HITS-CLIP	mmu-miR-21a-5p	Tns1	HITS-CLIP
mmu-miR-1b-5p	Chek1	HITS-CLIP	mmu-miR-1b-5p	Frmd6	HITS-CLIP
mmu-miR-1b-5p	E2f1	HITS-CLIP	mmu-miR-186-5p	Mmp12	HITS-CLIP
mmu-miR-1b-5p	Lhfpl4	HITS-CLIP	mmu-miR-1b-5p	Csnk1g3	HITS-CLIP
mmu-miR-1b-5p	Nras	HITS-CLIP	mmu-miR-29a-3p	Sparc	HITS-CLIP
mmu-miR-1b-5p	Slc25a46	HITS-CLIP	mmu-miR-29a-3p	Bicd1	HITS-CLIP
mmu-miR-1b-5p	Tas1r3	HITS-CLIP	mmu-miR-1b-5p	E2f1	HITS-CLIP
mmu-miR-1b-5p	Tdrd1	HITS-CLIP	mmu-miR-1b-5p	Nras	HITS-CLIP
mmu-miR-1b-5p	Nacc2	HITS-CLIP	mmu-miR-1b-5p	Acot11	HITS-CLIP
mmu-miR-1b-5p	Acot11	HITS-CLIP	mmu-miR-1b-5p	Atf2	HITS-CLIP
mmu-miR-1b-5p	Atf2	HITS-CLIP	mmu-miR-1b-5p	Chek1	HITS-CLIP
mmu-miR-1b-5p	Chek1	HITS-CLIP	mmu-miR-186-5p	Gjc3	HITS-CLIP
mmu-miR-1b-5p	E2f1	HITS-CLIP	mmu-miR-1b-5p	Lhfpl4	HITS-CLIP
mmu-miR-1b-5p	Slc25a46	HITS-CLIP	mmu-miR-1a-3p	Pax3	HITS-CLIP
mmu-miR-1b-5p	Tas1r3	HITS-CLIP	mmu-miR-1b-5p	Tdrd1	HITS-CLIP
mmu-miR-1b-5p	Tdrd1	HITS-CLIP	mmu-miR-1a-3p	Mup14	HITS-CLIP
mmu-miR-1b-5p	Nras	HITS-CLIP	mmu-miR-1a-3p	Mup10	HITS-CLIP
mmu-miR-1b-5p	Chek1	HITS-CLIP	mmu-miR-1a-3p	Mup12	HITS-CLIP
mmu-miR-1b-5p	E2f1	HITS-CLIP	mmu-miR-1a-3p	Mup19	HITS-CLIP
mmu-miR-1b-5p	Tas1r3	HITS-CLIP	mmu-miR-21a-5p	Rmnd5a	HITS-CLIP
mmu-miR-1b-5p	Fbxl14	HITS-CLIP	mmu-miR-1b-5p	Acot11	HITS-CLIP
mmu-miR-1b-5p	Psd3	HITS-CLIP	mmu-miR-1b-5p	Atf2	HITS-CLIP
mmu-miR-1b-5p	Ss18l1	HITS-CLIP	mmu-miR-1b-5p	Chek1	HITS-CLIP
mmu-miR-1b-5p	Stxbp6	HITS-CLIP	mmu-miR-1b-5p	E2f1	HITS-CLIP
mmu-miR-1b-5p	Bsn	HITS-CLIP	mmu-miR-186-5p	Mmp12	HITS-CLIP
mmu-miR-1b-5p	Chek1	HITS-CLIP	mmu-miR-1a-3p	Pax3	HITS-CLIP
mmu-miR-1b-5p	E2f1	HITS-CLIP	mmu-miR-1b-5p	Tas1r3	HITS-CLIP
mmu-miR-1b-5p	Tbc1d13	HITS-CLIP	mmu-miR-1b-5p	Tdrd1	HITS-CLIP
mmu-miR-1b-5p	Nras	HITS-CLIP	mmu-miR-1b-5p	Acot11	HITS-CLIP
mmu-miR-1b-5p	Psd3	HITS-CLIP	mmu-miR-1b-5p	Atf2	HITS-CLIP
mmu-miR-1b-5p	Ss18l1	HITS-CLIP	mmu-miR-1b-5p	Chek1	HITS-CLIP
mmu-miR-1b-5p	Acot11	HITS-CLIP	mmu-miR-1b-5p	E2f1	HITS-CLIP
mmu-miR-1b-5p	Bsn	HITS-CLIP	mmu-miR-1b-5p	Lhfpl4	HITS-CLIP
mmu-miR-1b-5p	Chek1	HITS-CLIP	mmu-miR-186-5p	Mmp12	HITS-CLIP
mmu-miR-1b-5p	E2f1	HITS-CLIP	mmu-miR-1b-5p	Nras	HITS-CLIP
mmu-miR-1b-5p	Fam169b	HITS-CLIP	mmu-miR-1b-5p	Slc25a46	HITS-CLIP
mmu-miR-1b-5p	Prmt8	HITS-CLIP	mmu-miR-1b-5p	Tas1r3	HITS-CLIP
mmu-miR-1b-5p	Stxbp6	HITS-CLIP	mmu-miR-1b-5p	Tdrd1	HITS-CLIP
mmu-miR-1b-5p	Tdrd1	HITS-CLIP	mmu-miR-1a-3p	Mup14	HITS-CLIP
mmu-miR-1b-5p	1110059G10Rik	HITS-CLIP	mmu-miR-1b-5p	Nacc2	HITS-CLIP
mmu-miR-1b-5p	Ado	HITS-CLIP	mmu-miR-1b-5p	Acot11	HITS-CLIP
mmu-miR-1b-5p	Atf2	HITS-CLIP	mmu-miR-1b-5p	Atf2	HITS-CLIP
mmu-miR-1b-5p	Atp7a	HITS-CLIP	mmu-miR-1b-5p	Chek1	HITS-CLIP
mmu-miR-1b-5p	B3gnt2	HITS-CLIP	mmu-miR-1b-5p	E2f1	HITS-CLIP
mmu-miR-1b-5p	Bsn	HITS-CLIP	mmu-miR-1a-3p	Mup10	HITS-CLIP
mmu-miR-1b-5p	Ccdc138	HITS-CLIP	mmu-miR-1a-3p	Mup12	HITS-CLIP
mmu-miR-1b-5p	Ccna2	HITS-CLIP	mmu-miR-1a-3p	Mup19	HITS-CLIP
mmu-miR-1b-5p	Chic1	HITS-CLIP	mmu-miR-1b-5p	Slc25a46	HITS-CLIP
mmu-miR-1b-5p	Cisd2	HITS-CLIP	mmu-miR-1b-5p	Tas1r3	HITS-CLIP
mmu-miR-1b-5p	Csrnp3	HITS-CLIP	mmu-miR-1b-5p	Tdrd1	HITS-CLIP
mmu-miR-1b-5p	Ephb3	HITS-CLIP	mmu-miR-29a-3p	Bicd1	HITS-CLIP
mmu-miR-1b-5p	Fbxl14	HITS-CLIP	mmu-miR-1a-3p	Mup14	HITS-CLIP
mmu-miR-1b-5p	Frmd6	HITS-CLIP	mmu-miR-1b-5p	Nras	HITS-CLIP
mmu-miR-1b-5p	Gabra2	HITS-CLIP	mmu-miR-1b-5p	Chek1	HITS-CLIP
mmu-miR-1b-5p	Gfod1	HITS-CLIP	mmu-miR-1b-5p	E2f1	HITS-CLIP
mmu-miR-1b-5p	Htt	HITS-CLIP	mmu-miR-1a-3p	Mup10	HITS-CLIP
mmu-miR-1b-5p	Il15ra	HITS-CLIP	mmu-miR-1a-3p	Mup12	HITS-CLIP
mmu-miR-1b-5p	Iws1	HITS-CLIP	mmu-miR-1a-3p	Mup19	HITS-CLIP
mmu-miR-1b-5p	Lin28b	HITS-CLIP	mmu-miR-1b-5p	Tas1r3	HITS-CLIP
mmu-miR-1b-5p	Loxl3	HITS-CLIP	mmu-miR-1b-5p	Fbxl14	HITS-CLIP
mmu-miR-1b-5p	Mtf1	HITS-CLIP	mmu-miR-99a-5p	Grik3	HITS-CLIP
mmu-miR-1b-5p	Nras	HITS-CLIP	mmu-miR-100-5p	Grik3	HITS-CLIP
mmu-miR-1b-5p	Pitpnb	HITS-CLIP	mmu-miR-29a-3p	Mcl1	HITS-CLIP
mmu-miR-1b-5p	Pofut1	HITS-CLIP	mmu-miR-1a-3p	Mup11	HITS-CLIP
mmu-miR-1b-5p	Psd3	HITS-CLIP	mmu-miR-1a-3p	Mup14	HITS-CLIP
mmu-miR-1b-5p	Rasa2	HITS-CLIP	mmu-miR-1a-3p	Mup17	HITS-CLIP
mmu-miR-1b-5p	Rbbp9	HITS-CLIP	mmu-miR-1b-5p	Psd3	HITS-CLIP
mmu-miR-1b-5p	Rgl1	HITS-CLIP	mmu-miR-1b-5p	Ss18l1	HITS-CLIP
mmu-miR-1b-5p	Rsbn1l	HITS-CLIP	mmu-miR-1b-5p	Stxbp6	HITS-CLIP
mmu-miR-1b-5p	Rufy2	HITS-CLIP	mmu-miR-1b-5p	Bsn	HITS-CLIP
mmu-miR-1b-5p	Slc25a46	HITS-CLIP	mmu-miR-1b-5p	Chek1	HITS-CLIP
mmu-miR-1b-5p	Srgap3	HITS-CLIP	mmu-miR-1b-5p	E2f1	HITS-CLIP
mmu-miR-1b-5p	Ss18l1	HITS-CLIP	mmu-miR-29a-3p	Hif3a	HITS-CLIP
mmu-miR-1b-5p	Strbp	HITS-CLIP	mmu-miR-1a-3p	Mup10	HITS-CLIP
mmu-miR-1b-5p	Tlr4	HITS-CLIP	mmu-miR-1a-3p	Mup12	HITS-CLIP
mmu-miR-1b-5p	Tmem200a	HITS-CLIP	mmu-miR-1a-3p	Mup19	HITS-CLIP
mmu-miR-1b-5p	Unc5b	HITS-CLIP	mmu-miR-1b-5p	Tbc1d13	HITS-CLIP
mmu-miR-1b-5p	Uty	HITS-CLIP	mmu-miR-1a-3p	Mup14	HITS-CLIP
mmu-miR-1b-5p	Zbtb39	HITS-CLIP	mmu-miR-1b-5p	Nras	HITS-CLIP
mmu-miR-1b-5p	Zfp462	HITS-CLIP	mmu-miR-1b-5p	Psd3	HITS-CLIP
mmu-miR-1b-5p	A630001G21Rik	HITS-CLIP	mmu-miR-1b-5p	Ss18l1	HITS-CLIP
mmu-miR-1b-5p	Acot11	HITS-CLIP	mmu-miR-1b-5p	Acot11	HITS-CLIP
mmu-miR-1b-5p	AI429214	HITS-CLIP	mmu-miR-1b-5p	Bsn	HITS-CLIP
mmu-miR-1b-5p	Akap7	HITS-CLIP	mmu-miR-1b-5p	Chek1	HITS-CLIP
mmu-miR-1b-5p	Arl15	HITS-CLIP	mmu-miR-1b-5p	E2f1	HITS-CLIP
mmu-miR-1b-5p	BC003965	HITS-CLIP	mmu-miR-1b-5p	Fam169b	HITS-CLIP
mmu-miR-1b-5p	Ccpg1	HITS-CLIP	mmu-miR-29a-3p	Hif3a	HITS-CLIP
mmu-miR-1b-5p	Cd28	HITS-CLIP	mmu-miR-1a-3p	Mup10	HITS-CLIP
mmu-miR-1b-5p	Chek1	HITS-CLIP	mmu-miR-1a-3p	Mup12	HITS-CLIP
mmu-miR-1b-5p	Fam169b	HITS-CLIP	mmu-miR-1a-3p	Mup19	HITS-CLIP
mmu-miR-1b-5p	Foxk1	HITS-CLIP	mmu-miR-1a-3p	Pax3	HITS-CLIP
mmu-miR-1b-5p	Haus2	HITS-CLIP	mmu-miR-1b-5p	Prmt8	HITS-CLIP
mmu-miR-1b-5p	Mavs	HITS-CLIP	mmu-miR-1b-5p	Stxbp6	HITS-CLIP
mmu-miR-1b-5p	Oip5	HITS-CLIP	mmu-miR-1b-5p	Tdrd1	HITS-CLIP
mmu-miR-1b-5p	Pdxk	HITS-CLIP	mmu-miR-1b-5p	1110059G10Rik	HITS-CLIP
mmu-miR-1b-5p	Plag1	HITS-CLIP	mmu-miR-186-5p	Acbd5	HITS-CLIP
mmu-miR-1b-5p	Prpf18	HITS-CLIP	mmu-miR-1b-5p	Ado	HITS-CLIP
mmu-miR-1b-5p	Rbm41	HITS-CLIP	mmu-miR-1b-5p	Atf2	HITS-CLIP
mmu-miR-1b-5p	Rps3	HITS-CLIP	mmu-miR-1b-5p	Atp7a	HITS-CLIP
mmu-miR-1b-5p	Sass6	HITS-CLIP	mmu-miR-1b-5p	B3gnt2	HITS-CLIP
mmu-miR-1b-5p	Slc16a9	HITS-CLIP	mmu-miR-1b-5p	Bsn	HITS-CLIP
mmu-miR-1b-5p	Tigd5	HITS-CLIP	mmu-miR-1b-5p	Ccdc138	HITS-CLIP
mmu-miR-1b-5p	Tpte	HITS-CLIP	mmu-miR-186-5p	Ccdc138	HITS-CLIP
mmu-miR-1b-5p	Ubac1	HITS-CLIP	mmu-miR-1b-5p	Ccna2	HITS-CLIP
mmu-miR-1b-5p	Wfdc12	HITS-CLIP	mmu-miR-1b-5p	Chic1	HITS-CLIP
mmu-miR-1b-5p	Zfp354a	HITS-CLIP	mmu-miR-1b-5p	Cisd2	HITS-CLIP
mmu-miR-1b-5p	Zfp446	HITS-CLIP	mmu-miR-29a-3p	Cisd2	HITS-CLIP
mmu-miR-1b-5p	Zfp874b	HITS-CLIP	mmu-miR-1b-5p	Csrnp3	HITS-CLIP
mmu-miR-1b-5p	Zfp941	HITS-CLIP	mmu-miR-1b-5p	Ephb3	HITS-CLIP
mmu-miR-1b-5p	Zfp963	HITS-CLIP	mmu-miR-1b-5p	Fbxl14	HITS-CLIP
mmu-miR-1b-5p	Zscan4c	HITS-CLIP	mmu-miR-1b-5p	Frmd6	HITS-CLIP
mmu-miR-1b-5p	Zscan4d	HITS-CLIP	mmu-miR-1b-5p	Gabra2	HITS-CLIP
mmu-miR-1b-5p	Arl15	HITS-CLIP	mmu-miR-1b-5p	Gfod1	HITS-CLIP
mmu-miR-1b-5p	Ccna2	HITS-CLIP	mmu-miR-29a-3p	Hif3a	HITS-CLIP
mmu-miR-1b-5p	Cds2	HITS-CLIP	mmu-miR-1b-5p	Htt	HITS-CLIP
mmu-miR-1b-5p	Chic1	HITS-CLIP	mmu-miR-1b-5p	Il15ra	HITS-CLIP
mmu-miR-1b-5p	Csrnp3	HITS-CLIP	mmu-miR-1b-5p	Iws1	HITS-CLIP
mmu-miR-1b-5p	Cysltr1	HITS-CLIP	mmu-miR-1b-5p	Lin28b	HITS-CLIP
mmu-miR-1b-5p	Dtna	HITS-CLIP	mmu-miR-1b-5p	Loxl3	HITS-CLIP
mmu-miR-1b-5p	Fbxl14	HITS-CLIP	mmu-miR-21a-5p	Map3k1	HITS-CLIP
mmu-miR-1b-5p	Fbxl14	HITS-CLIP	mmu-miR-1b-5p	Mtf1	HITS-CLIP
mmu-miR-1b-5p	Fbxo45	HITS-CLIP	mmu-miR-1b-5p	Nras	HITS-CLIP
mmu-miR-1b-5p	Frmd6	HITS-CLIP	mmu-miR-1a-3p	Pax3	HITS-CLIP
mmu-miR-1b-5p	Gabpb2	HITS-CLIP	mmu-miR-1b-5p	Pitpnb	HITS-CLIP
mmu-miR-1b-5p	Gabra2	HITS-CLIP	mmu-miR-1b-5p	Pofut1	HITS-CLIP
mmu-miR-1b-5p	Hoxd1	HITS-CLIP	mmu-miR-1b-5p	Psd3	HITS-CLIP
mmu-miR-1b-5p	Htt	HITS-CLIP	mmu-miR-1b-5p	Rasa2	HITS-CLIP
mmu-miR-1b-5p	Iars2	HITS-CLIP	mmu-miR-1b-5p	Rbbp9	HITS-CLIP
mmu-miR-1b-5p	Il15ra	HITS-CLIP	mmu-miR-1b-5p	Rgl1	HITS-CLIP
mmu-miR-1b-5p	Lhfpl4	HITS-CLIP	mmu-miR-1b-5p	Rsbn1l	HITS-CLIP
mmu-miR-1b-5p	Loxl3	HITS-CLIP	mmu-miR-1b-5p	Rufy2	HITS-CLIP
mmu-miR-1b-5p	Pgm2l1	HITS-CLIP	mmu-miR-1b-5p	Slc25a46	HITS-CLIP
mmu-miR-1b-5p	Pik3ca	HITS-CLIP	mmu-miR-186-5p	Sp1	HITS-CLIP
mmu-miR-1b-5p	Piwil2	HITS-CLIP	mmu-miR-1b-5p	Srgap3	HITS-CLIP
mmu-miR-1b-5p	Plxna1	HITS-CLIP	mmu-miR-1b-5p	Ss18l1	HITS-CLIP
mmu-miR-1b-5p	Pofut1	HITS-CLIP	mmu-miR-1b-5p	Strbp	HITS-CLIP
mmu-miR-1b-5p	Psd3	HITS-CLIP	mmu-miR-1b-5p	Tlr4	HITS-CLIP
mmu-miR-1b-5p	Ptdss1	HITS-CLIP	mmu-miR-1b-5p	Tmem200a	HITS-CLIP
mmu-miR-1b-5p	Rbm47	HITS-CLIP	mmu-miR-1b-5p	Unc5b	HITS-CLIP
mmu-miR-1b-5p	Rufy2	HITS-CLIP	mmu-miR-1b-5p	Uty	HITS-CLIP
mmu-miR-1b-5p	Satb2	HITS-CLIP	mmu-miR-1b-5p	Zbtb39	HITS-CLIP
mmu-miR-1b-5p	Slc25a46	HITS-CLIP	mmu-miR-1b-5p	Zfp462	HITS-CLIP
mmu-miR-1b-5p	Snx27	HITS-CLIP	mmu-miR-1b-5p	Etfbkmt	HITS-CLIP
mmu-miR-1b-5p	Tigd5	HITS-CLIP	mmu-miR-1b-5p	A630001G21Rik	HITS-CLIP
mmu-miR-1b-5p	Tmem161b	HITS-CLIP	mmu-miR-1b-5p	Ccdc169	HITS-CLIP
mmu-miR-1b-5p	Tnrc6b	HITS-CLIP	mmu-miR-1b-5p	Acot11	HITS-CLIP
mmu-miR-1b-5p	Trhr	HITS-CLIP	mmu-miR-1b-5p	AI429214	HITS-CLIP
mmu-miR-1b-5p	Ubac1	HITS-CLIP	mmu-miR-1b-5p	Lrrc75b	HITS-CLIP
mmu-miR-1b-5p	Zbtb39	HITS-CLIP	mmu-miR-1b-5p	Akap7	HITS-CLIP
mmu-miR-1b-5p	A630001G21Rik	HITS-CLIP	mmu-miR-1b-5p	Arl15	HITS-CLIP
mmu-miR-1b-5p	Acot11	HITS-CLIP	mmu-miR-186-5p	Armc1	HITS-CLIP
mmu-miR-1b-5p	Casp8	HITS-CLIP	mmu-miR-1b-5p	BC003965	HITS-CLIP
mmu-miR-1b-5p	Ccdc138	HITS-CLIP	mmu-miR-1b-5p	Ccpg1	HITS-CLIP
mmu-miR-1b-5p	Cwf19l2	HITS-CLIP	mmu-miR-1b-5p	Cd28	HITS-CLIP
mmu-miR-1b-5p	Haus2	HITS-CLIP	mmu-miR-186-5p	Ces2g	HITS-CLIP
mmu-miR-1b-5p	Mavs	HITS-CLIP	mmu-miR-1b-5p	Chek1	HITS-CLIP
mmu-miR-1b-5p	Prl5a1	HITS-CLIP	mmu-miR-186-5p	Cpox	HITS-CLIP
mmu-miR-1b-5p	Prmt8	HITS-CLIP	mmu-miR-1b-5p	Fam169b	HITS-CLIP
mmu-miR-1b-5p	Rgl1	HITS-CLIP	mmu-miR-1b-5p	Nxpe3	HITS-CLIP
mmu-miR-1b-5p	Slc41a3	HITS-CLIP	mmu-miR-1b-5p	Foxk1	HITS-CLIP
mmu-miR-1b-5p	Tdrd1	HITS-CLIP	mmu-miR-1b-5p	Haus2	HITS-CLIP
mmu-miR-1b-5p	Zfp446	HITS-CLIP	mmu-miR-186-5p	Id4	HITS-CLIP
mmu-miR-1b-5p	Zfp963	HITS-CLIP	mmu-miR-1b-5p	Mavs	HITS-CLIP
mmu-miR-1b-5p	2610002M06Rik	CLIP-seq	mmu-miR-1b-5p	Oip5	HITS-CLIP
mmu-miR-1b-5p	4933427D06Rik	CLIP-seq	mmu-miR-1b-5p	Pdxk	HITS-CLIP
mmu-miR-1b-5p	Aass	CLIP-seq	mmu-miR-1b-5p	Plag1	HITS-CLIP
mmu-miR-1b-5p	Abcd2	CLIP-seq	mmu-miR-1b-5p	Prpf18	HITS-CLIP
mmu-miR-1b-5p	Actr1a	CLIP-seq	mmu-miR-186-5p	Qpct	HITS-CLIP
mmu-miR-1b-5p	Aff1	CLIP-seq	mmu-miR-1b-5p	Rbm41	HITS-CLIP
mmu-miR-1b-5p	Akt3	CLIP-seq	mmu-miR-1b-5p	Rps3	HITS-CLIP
mmu-miR-1b-5p	Ank1	CLIP-seq	mmu-miR-1b-5p	Sass6	HITS-CLIP
mmu-miR-1b-5p	Ankrd40	CLIP-seq	mmu-miR-1b-5p	Slc16a9	HITS-CLIP
mmu-miR-1b-5p	Ap2a2	CLIP-seq	mmu-miR-186-5p	Stxbp4	HITS-CLIP
mmu-miR-1b-5p	Ap3s1	CLIP-seq	mmu-miR-1b-5p	Tfcp2l1	HITS-CLIP
mmu-miR-1b-5p	Apaf1	CLIP-seq	mmu-miR-1b-5p	Tigd5	HITS-CLIP
mmu-miR-1b-5p	Arhgap32	CLIP-seq	mmu-miR-1b-5p	Tpte	HITS-CLIP
mmu-miR-1b-5p	Armc2	CLIP-seq	mmu-miR-1b-5p	Ubac1	HITS-CLIP
mmu-miR-1b-5p	Ash1l	CLIP-seq	mmu-miR-1b-5p	Wfdc12	HITS-CLIP
mmu-miR-1b-5p	Asxl2	CLIP-seq	mmu-miR-29a-3p	Zfp26	HITS-CLIP
mmu-miR-1b-5p	Atg12	CLIP-seq	mmu-miR-1b-5p	Zfp354a	HITS-CLIP
mmu-miR-1b-5p	Atp2b4	CLIP-seq	mmu-miR-1b-5p	Zfp446	HITS-CLIP
mmu-miR-1b-5p	Atp6v1a	CLIP-seq	mmu-miR-1b-5p	Zfp874b	HITS-CLIP
mmu-miR-1b-5p	Atxn1l	CLIP-seq	mmu-miR-1b-5p	Zfp941	HITS-CLIP
mmu-miR-1b-5p	Aurka	CLIP-seq	mmu-miR-1b-5p	Zfp963	HITS-CLIP
mmu-miR-1b-5p	AW551984	CLIP-seq	mmu-miR-1b-5p	Zscan4c	HITS-CLIP
mmu-miR-1b-5p	Azin1	CLIP-seq	mmu-miR-1b-5p	Zscan4d	HITS-CLIP
mmu-miR-1b-5p	Bcl2l11	CLIP-seq	mmu-miR-1b-5p	Arl15	HITS-CLIP
mmu-miR-1b-5p	Bmp2k	CLIP-seq	mmu-miR-186-5p	Bach2	HITS-CLIP
mmu-miR-1b-5p	Brca1	CLIP-seq	mmu-miR-186-5p	Peak1	HITS-CLIP
mmu-miR-1b-5p	Brms1l	CLIP-seq	mmu-miR-1b-5p	Ccna2	HITS-CLIP
mmu-miR-1b-5p	Cacybp	CLIP-seq	mmu-miR-1b-5p	Cds2	HITS-CLIP
mmu-miR-1b-5p	Ccnb2	CLIP-seq	mmu-miR-1b-5p	Chic1	HITS-CLIP
mmu-miR-1b-5p	Ccni	CLIP-seq	mmu-miR-1a-3p	Cpeb1	HITS-CLIP
mmu-miR-1b-5p	Cdc14b	CLIP-seq	mmu-miR-186-5p	Cpox	HITS-CLIP
mmu-miR-1b-5p	Cdc6	CLIP-seq	mmu-miR-186-5p	Crispld2	HITS-CLIP
mmu-miR-1b-5p	Cdh1	CLIP-seq	mmu-miR-1b-5p	Csrnp3	HITS-CLIP
mmu-miR-1b-5p	Cdv3	CLIP-seq	mmu-miR-21a-5p	Cyfip1	HITS-CLIP
mmu-miR-1b-5p	Cetn3	CLIP-seq	mmu-miR-1b-5p	Cysltr1	HITS-CLIP
mmu-miR-1b-5p	Chchd2	CLIP-seq	mmu-miR-1b-5p	Dtna	HITS-CLIP
mmu-miR-1b-5p	Chd2	CLIP-seq	mmu-miR-186-5p	Epm2aip1	HITS-CLIP
mmu-miR-1b-5p	Chd9	CLIP-seq	mmu-miR-1b-5p	Fbxl14	HITS-CLIP
mmu-miR-1b-5p	Chml	CLIP-seq	mmu-miR-1b-5p	Fbxl14	HITS-CLIP
mmu-miR-1b-5p	Ctdspl2	CLIP-seq	mmu-miR-1b-5p	Fbxo45	HITS-CLIP
mmu-miR-1b-5p	Cycs	CLIP-seq	mmu-miR-1b-5p	Frmd6	HITS-CLIP
mmu-miR-1b-5p	Cyld	CLIP-seq	mmu-miR-1b-5p	Gabpb2	HITS-CLIP
mmu-miR-1b-5p	Cyp20a1	CLIP-seq	mmu-miR-1b-5p	Gabra2	HITS-CLIP
mmu-miR-1b-5p	Cyp7a1	CLIP-seq	mmu-miR-186-5p	Heca	HITS-CLIP
mmu-miR-1b-5p	Daam1	CLIP-seq	mmu-miR-186-5p	Hnrnpa3	HITS-CLIP
mmu-miR-1b-5p	Dcaf10	CLIP-seq	mmu-miR-1b-5p	Hoxd1	HITS-CLIP
mmu-miR-1b-5p	Dcaf7	CLIP-seq	mmu-miR-1b-5p	Htt	HITS-CLIP
mmu-miR-1b-5p	Dcp2	CLIP-seq	mmu-miR-1b-5p	Iars2	HITS-CLIP
mmu-miR-1b-5p	Ddit4	CLIP-seq	mmu-miR-186-5p	Id4	HITS-CLIP
mmu-miR-1b-5p	Ddx56	CLIP-seq	mmu-miR-1b-5p	Il15ra	HITS-CLIP
mmu-miR-1b-5p	Depdc5	CLIP-seq	mmu-miR-186-5p	Ildr2	HITS-CLIP
mmu-miR-1b-5p	Deptor	CLIP-seq	mmu-miR-1b-5p	Lhfpl4	HITS-CLIP
mmu-miR-1b-5p	Dgcr8	CLIP-seq	mmu-miR-1b-5p	Loxl3	HITS-CLIP
mmu-miR-1b-5p	Dnaja1	CLIP-seq	mmu-miR-21a-5p	Map3k1	HITS-CLIP
mmu-miR-1b-5p	Dtwd2	CLIP-seq	mmu-miR-186-5p	Nfia	HITS-CLIP
mmu-miR-1b-5p	Eaf1	CLIP-seq	mmu-miR-1a-3p	Pax3	HITS-CLIP
mmu-miR-1b-5p	Eea1	CLIP-seq	mmu-miR-1b-5p	Pgm2l1	HITS-CLIP
mmu-miR-1b-5p	Eif4e	CLIP-seq	mmu-miR-1b-5p	Pik3ca	HITS-CLIP
mmu-miR-1b-5p	Eif5	CLIP-seq	mmu-miR-1b-5p	Piwil2	HITS-CLIP
mmu-miR-1b-5p	Ergic1	CLIP-seq	mmu-miR-1b-5p	Plxna1	HITS-CLIP
mmu-miR-1b-5p	Ergic2	CLIP-seq	mmu-miR-1b-5p	Pofut1	HITS-CLIP
mmu-miR-1b-5p	Ermap	CLIP-seq	mmu-miR-1b-5p	Psd3	HITS-CLIP
mmu-miR-1b-5p	Fbxl17	CLIP-seq	mmu-miR-1b-5p	Ptdss1	HITS-CLIP
mmu-miR-1b-5p	Fgd6	CLIP-seq	mmu-miR-186-5p	Ptprb	HITS-CLIP
mmu-miR-1b-5p	Fgr	CLIP-seq	mmu-miR-1b-5p	Rbm47	HITS-CLIP
mmu-miR-1b-5p	Fignl1	CLIP-seq	mmu-miR-186-5p	Rprd2	HITS-CLIP
mmu-miR-1b-5p	Fli1	CLIP-seq	mmu-miR-1b-5p	Rufy2	HITS-CLIP
mmu-miR-1b-5p	Foxm1	CLIP-seq	mmu-miR-186-5p	Samd4	HITS-CLIP
mmu-miR-1b-5p	Fpgt	CLIP-seq	mmu-miR-1b-5p	Satb2	HITS-CLIP
mmu-miR-1b-5p	Gab2	CLIP-seq	mmu-miR-1b-5p	Slc25a46	HITS-CLIP
mmu-miR-1b-5p	Galnt2	CLIP-seq	mmu-miR-186-5p	Slc26a5	HITS-CLIP
mmu-miR-1b-5p	Gca	CLIP-seq	mmu-miR-186-5p	Sltm	HITS-CLIP
mmu-miR-1b-5p	Gch1	CLIP-seq	mmu-miR-1b-5p	Snx27	HITS-CLIP
mmu-miR-1b-5p	Gins2	CLIP-seq	mmu-miR-186-5p	Sp6	HITS-CLIP
mmu-miR-1b-5p	Glul	CLIP-seq	mmu-miR-186-5p	Srek1	HITS-CLIP
mmu-miR-1b-5p	Golim4	CLIP-seq	mmu-miR-186-5p	Stk32a	HITS-CLIP
mmu-miR-1b-5p	Golph3	CLIP-seq	mmu-miR-186-5p	Tbl1xr1	HITS-CLIP
mmu-miR-1b-5p	Golt1b	CLIP-seq	mmu-miR-1b-5p	Tigd5	HITS-CLIP
mmu-miR-1b-5p	Grhl1	CLIP-seq	mmu-miR-1b-5p	Tmem161b	HITS-CLIP
mmu-miR-1b-5p	Grina	CLIP-seq	mmu-miR-186-5p	Tmem33	HITS-CLIP
mmu-miR-1b-5p	Gsk3b	CLIP-seq	mmu-miR-1b-5p	Tnrc6b	HITS-CLIP
mmu-miR-1b-5p	Gypa	CLIP-seq	mmu-miR-1b-5p	Trhr	HITS-CLIP
mmu-miR-1b-5p	Herpud1	CLIP-seq	mmu-miR-1b-5p	Ubac1	HITS-CLIP
mmu-miR-1b-5p	Hif1a	CLIP-seq	mmu-miR-1b-5p	Zbtb39	HITS-CLIP
mmu-miR-1b-5p	Hipk1	CLIP-seq	mmu-miR-1b-5p	Etfbkmt	HITS-CLIP
mmu-miR-1b-5p	Hmgcr	CLIP-seq	mmu-miR-186-5p	4933427D06Rik	HITS-CLIP
mmu-miR-1b-5p	Hnrnpa3	CLIP-seq	mmu-miR-1b-5p	A630001G21Rik	HITS-CLIP
mmu-miR-1b-5p	Hnrnpf	CLIP-seq	mmu-miR-1b-5p	Acot11	HITS-CLIP
mmu-miR-1b-5p	Hnrnpu	CLIP-seq	mmu-miR-1b-5p	Casp8	HITS-CLIP
mmu-miR-1b-5p	Hsd17b4	CLIP-seq	mmu-miR-1b-5p	Ccdc138	HITS-CLIP
mmu-miR-1b-5p	Hsph1	CLIP-seq	mmu-miR-186-5p	Ccdc138	HITS-CLIP
mmu-miR-1b-5p	Ier3	CLIP-seq	mmu-miR-186-5p	Ces2g	HITS-CLIP
mmu-miR-1b-5p	Ikzf5	CLIP-seq	mmu-miR-1b-5p	Cwf19l2	HITS-CLIP
mmu-miR-1b-5p	Impa1	CLIP-seq	mmu-miR-1b-5p	Haus2	HITS-CLIP
mmu-miR-1b-5p	Ino80d	CLIP-seq	mmu-miR-29a-3p	Hif3a	HITS-CLIP
mmu-miR-1b-5p	Irak2	CLIP-seq	mmu-miR-21a-5p	Kcnk6	HITS-CLIP
mmu-miR-1b-5p	Irgm2	CLIP-seq	mmu-miR-1b-5p	Mavs	HITS-CLIP
mmu-miR-1b-5p	Itpr1	CLIP-seq	mmu-miR-186-5p	Mnat1	HITS-CLIP
mmu-miR-1b-5p	Itsn1	CLIP-seq	mmu-miR-186-5p	Noc3l	HITS-CLIP
mmu-miR-1b-5p	Katnal1	CLIP-seq	mmu-miR-1b-5p	Prl5a1	HITS-CLIP
mmu-miR-1b-5p	Kbtbd2	CLIP-seq	mmu-miR-1b-5p	Prmt8	HITS-CLIP
mmu-miR-1b-5p	Kbtbd8	CLIP-seq	mmu-miR-186-5p	Qpct	HITS-CLIP
mmu-miR-1b-5p	Kdelr2	CLIP-seq	mmu-miR-1b-5p	Rgl1	HITS-CLIP
mmu-miR-1b-5p	Khdrbs1	CLIP-seq	mmu-miR-1b-5p	Slc41a3	HITS-CLIP
mmu-miR-1b-5p	Kif23	CLIP-seq	mmu-miR-186-5p	Stxbp4	HITS-CLIP
mmu-miR-1b-5p	Kif2a	CLIP-seq	mmu-miR-1b-5p	Tdrd1	HITS-CLIP
mmu-miR-1b-5p	Kit	CLIP-seq	mmu-miR-1b-5p	Zfp446	HITS-CLIP
mmu-miR-1b-5p	Klf11	CLIP-seq	mmu-miR-1b-5p	Zfp963	HITS-CLIP
mmu-miR-1b-5p	Klf8	CLIP-seq	mmu-miR-1a-3p	Cdk9	qRT-PCR//Luciferase reporter assay//Immunohistochemistry//ChIP-seq//Western blot
mmu-miR-1b-5p	Klhl11	CLIP-seq	mmu-miR-29a-3p	Dnmt3a	Microarray//qRT-PCR
mmu-miR-1b-5p	Klhl24	CLIP-seq	mmu-miR-21a-5p	Map2k3	Luciferase reporter assay
mmu-miR-1b-5p	L2hgdh	CLIP-seq	mmu-miR-1a-3p	Hspa1b	qRT-PCR//Immunoblot//
mmu-miR-1b-5p	Lasp1	CLIP-seq	mmu-miR-21a-5p	Pten	Luciferase reporter assay//qRT-PCR//Western blot
mmu-miR-1b-5p	Lin54	CLIP-seq	mmu-miR-29a-3p	Scap	U87
mmu-miR-1b-5p	Lonrf1	CLIP-seq	mmu-miR-29a-3p	Scap	U87
mmu-miR-1b-5p	Lrrc2	CLIP-seq	mmu-miR-21a-5p	Pten	qRT-PCR//Western blot
mmu-miR-1b-5p	Lrrc58	CLIP-seq	mmu-miR-21a-5p	Smad7	Luciferase reporter assay//qRT-PCR//Western blot
mmu-miR-1b-5p	Lrrfip1	CLIP-seq	mmu-miR-21a-5p	Smad7	Luciferase reporter assay//qRT-PCR//Western blot
mmu-miR-1b-5p	Lrrn3	CLIP-seq	mmu-miR-21a-5p	Smad7	Luciferase reporter assay//qRT-PCR//Western blot
mmu-miR-1b-5p	Lypla1	CLIP-seq	mmu-miR-21a-5p	Smad7	Luciferase reporter assay//qRT-PCR//Western blot
mmu-miR-1b-5p	Lyrm7	CLIP-seq	mmu-miR-21a-5p	Pten	Western blot
mmu-miR-1b-5p	Mal2	CLIP-seq	mmu-miR-21a-5p	Smad7	Western blot
mmu-miR-1b-5p	Malt1	CLIP-seq	mmu-miR-21a-5p	Pten	qRT-PCR//Western blot
mmu-miR-1b-5p	Marcks	CLIP-seq	mmu-miR-21a-5p	Cdk6	Luciferase reporter assay//qRT-PCR//Western blotting
mmu-miR-1b-5p	Mat2b	CLIP-seq	mmu-miR-29a-3p	Cdc42	Luciferase reporter assay//qRT-PCR//Western blotting
mmu-miR-1b-5p	Max	CLIP-seq	mmu-miR-29a-3p	Col4a1	Luciferase reporter assay//Western blotting//RNA-seq//qRT-PCR
mmu-miR-1b-5p	Mcm3	CLIP-seq	mmu-miR-1b-5p	Nras	HITS-CLIP
mmu-miR-1b-5p	Mcm4	CLIP-seq	mmu-miR-1b-5p	Atf2	HITS-CLIP
mmu-miR-1b-5p	Mdc1	CLIP-seq	mmu-miR-1b-5p	Tas1r3	HITS-CLIP
mmu-miR-1b-5p	Mdm2	CLIP-seq	mmu-miR-1b-5p	Tdrd1	HITS-CLIP
mmu-miR-1b-5p	Med13l	CLIP-seq	mmu-miR-1b-5p	Ubac1	HITS-CLIP
mmu-miR-1b-5p	Med17	CLIP-seq	mmu-miR-1b-5p	Cds2	HITS-CLIP
mmu-miR-1b-5p	Mex3c	CLIP-seq	mmu-miR-1b-5p	Cisd2	HITS-CLIP
mmu-miR-1b-5p	Mfsd2a	CLIP-seq	mmu-miR-1b-5p	Nacc2	HITS-CLIP
mmu-miR-1b-5p	Mib1	CLIP-seq	mmu-miR-1b-5p	St6galnac1	HITS-CLIP
mmu-miR-1b-5p	Morc3	CLIP-seq	mmu-miR-1b-5p	Zfp963	HITS-CLIP
mmu-miR-1b-5p	Mrps17	CLIP-seq	mmu-miR-1b-5p	Fbxl14	HITS-CLIP
mmu-miR-1b-5p	Msl1	CLIP-seq	mmu-miR-1b-5p	Ubac1	HITS-CLIP
mmu-miR-1b-5p	Mtf2	CLIP-seq	mmu-miR-1b-5p	Zfp963	HITS-CLIP
mmu-miR-1b-5p	Mtfr1	CLIP-seq	mmu-miR-1b-5p	Atf2	HITS-CLIP
mmu-miR-1b-5p	Mtmr3	CLIP-seq	mmu-miR-1b-5p	Bsn	HITS-CLIP
mmu-miR-1b-5p	Naa16	CLIP-seq	mmu-miR-1b-5p	Lhfpl4	HITS-CLIP
mmu-miR-1b-5p	Naa50	CLIP-seq	mmu-miR-1b-5p	Nacc2	HITS-CLIP
mmu-miR-1b-5p	Nck2	CLIP-seq	mmu-miR-1b-5p	Ss18l1	HITS-CLIP
mmu-miR-1b-5p	Ndufs5	CLIP-seq	mmu-miR-1b-5p	Bpifc	HITS-CLIP
mmu-miR-1b-5p	Nek7	CLIP-seq	mmu-miR-1b-5p	Cds2	HITS-CLIP
mmu-miR-1b-5p	Nek9	CLIP-seq	mmu-miR-1b-5p	Cisd2	HITS-CLIP
mmu-miR-1b-5p	Nfib	CLIP-seq	mmu-miR-1b-5p	Sass6	HITS-CLIP
mmu-miR-1b-5p	Npm1	CLIP-seq	mmu-miR-1b-5p	Slc16a10	HITS-CLIP
mmu-miR-1b-5p	Ntf5	CLIP-seq	mmu-miR-1b-5p	St6galnac1	HITS-CLIP
mmu-miR-1b-5p	Nudt4	CLIP-seq	mmu-miR-1b-5p	Ubac1	HITS-CLIP
mmu-miR-1b-5p	Nufip2	CLIP-seq	mmu-miR-1b-5p	Unc5b	HITS-CLIP
mmu-miR-1b-5p	Orc5	CLIP-seq	mmu-miR-1b-5p	Sass6	HITS-CLIP
mmu-miR-1b-5p	Ormdl3	CLIP-seq	mmu-miR-1b-5p	St6galnac1	HITS-CLIP
mmu-miR-1b-5p	Osbpl6	CLIP-seq	mmu-miR-1b-5p	Ubac1	HITS-CLIP
mmu-miR-1b-5p	Pafah1b2	CLIP-seq	mmu-miR-1b-5p	St6galnac1	HITS-CLIP
mmu-miR-1b-5p	Pcf11	CLIP-seq	mmu-miR-1b-5p	Ubac1	HITS-CLIP
mmu-miR-1b-5p	Pgk1	CLIP-seq	mmu-miR-1b-5p	Atf2	HITS-CLIP
mmu-miR-1b-5p	Phf20l1	CLIP-seq	mmu-miR-1b-5p	Cisd2	HITS-CLIP
mmu-miR-1b-5p	Phip	CLIP-seq	mmu-miR-1b-5p	Fbxl14	HITS-CLIP
mmu-miR-1b-5p	Pkp1	CLIP-seq	mmu-miR-1b-5p	Rbm47	HITS-CLIP
mmu-miR-1b-5p	Pkp2	CLIP-seq	mmu-miR-1b-5p	Tbc1d22b	HITS-CLIP
mmu-miR-1b-5p	Pnrc1	CLIP-seq	mmu-miR-1b-5p	Frmd6	HITS-CLIP
mmu-miR-1b-5p	Poc5	CLIP-seq	mmu-miR-1b-5p	Rbm47	HITS-CLIP
mmu-miR-1b-5p	Polr3gl	CLIP-seq	mmu-miR-1b-5p	Cisd2	HITS-CLIP
mmu-miR-1b-5p	Ppp2cb	CLIP-seq	mmu-miR-1b-5p	Frmd6	HITS-CLIP
mmu-miR-1b-5p	Prkar1a	CLIP-seq	mmu-miR-1b-5p	Rbm47	HITS-CLIP
mmu-miR-1b-5p	Prkar2b	CLIP-seq	mmu-miR-1b-5p	Rbm47	HITS-CLIP
mmu-miR-1b-5p	Prpf39	CLIP-seq	mmu-miR-1b-5p	Rbm47	HITS-CLIP
mmu-miR-1b-5p	Prr13	CLIP-seq	mmu-miR-1b-5p	Acvr2a	HITS-CLIP
mmu-miR-1b-5p	Psd4	CLIP-seq	mmu-miR-1b-5p	Csnk1g3	HITS-CLIP
mmu-miR-1b-5p	Psma2	CLIP-seq	mmu-miR-1b-5p	Rbm47	HITS-CLIP
mmu-miR-1b-5p	Pspc1	CLIP-seq	mmu-miR-1b-5p	Csnk1g3	HITS-CLIP
mmu-miR-1b-5p	Ptchd1	CLIP-seq	mmu-miR-1b-5p	Nacc2	HITS-CLIP
mmu-miR-1b-5p	Pten	CLIP-seq	mmu-miR-1b-5p	Acvr2a	HITS-CLIP
mmu-miR-1b-5p	Ptges3	CLIP-seq	mmu-miR-1b-5p	Cisd2	HITS-CLIP
mmu-miR-1b-5p	Ptma	CLIP-seq	mmu-miR-1b-5p	Frmd6	HITS-CLIP
mmu-miR-1b-5p	Ptpn4	CLIP-seq	mmu-miR-1b-5p	Frmd6	HITS-CLIP
mmu-miR-1b-5p	Pygb	CLIP-seq	mmu-miR-1b-5p	Csnk1g3	HITS-CLIP
mmu-miR-1b-5p	Pyroxd2	CLIP-seq	mmu-miR-1b-5p	E2f1	HITS-CLIP
mmu-miR-1b-5p	Qk	CLIP-seq	mmu-miR-1b-5p	Nras	HITS-CLIP
mmu-miR-1b-5p	Rab11a	CLIP-seq	mmu-miR-1b-5p	Acot11	HITS-CLIP
mmu-miR-1b-5p	Rab12	CLIP-seq	mmu-miR-1b-5p	Atf2	HITS-CLIP
mmu-miR-1b-5p	Rab14	CLIP-seq	mmu-miR-1b-5p	Chek1	HITS-CLIP
mmu-miR-1b-5p	Ranbp9	CLIP-seq	mmu-miR-1b-5p	Lhfpl4	HITS-CLIP
mmu-miR-1b-5p	Rangap1	CLIP-seq	mmu-miR-1b-5p	Tdrd1	HITS-CLIP
mmu-miR-1b-5p	Rasa1	CLIP-seq	mmu-miR-1b-5p	Acot11	HITS-CLIP
mmu-miR-1b-5p	Rbm25	CLIP-seq	mmu-miR-1b-5p	Atf2	HITS-CLIP
mmu-miR-1b-5p	Rbm26	CLIP-seq	mmu-miR-1b-5p	Chek1	HITS-CLIP
mmu-miR-1b-5p	Rc3h2	CLIP-seq	mmu-miR-1b-5p	E2f1	HITS-CLIP
mmu-miR-1b-5p	Rgs2	CLIP-seq	mmu-miR-1b-5p	Tas1r3	HITS-CLIP
mmu-miR-1b-5p	Riok3	CLIP-seq	mmu-miR-1b-5p	Tdrd1	HITS-CLIP
mmu-miR-1b-5p	Rnaseh2a	CLIP-seq	mmu-miR-1b-5p	Acot11	HITS-CLIP
mmu-miR-1b-5p	Rnf11	CLIP-seq	mmu-miR-1b-5p	Atf2	HITS-CLIP
mmu-miR-1b-5p	Rpp14	CLIP-seq	mmu-miR-1b-5p	Chek1	HITS-CLIP
mmu-miR-1b-5p	Rreb1	CLIP-seq	mmu-miR-1b-5p	E2f1	HITS-CLIP
mmu-miR-1b-5p	Rsbn1	CLIP-seq	mmu-miR-1b-5p	Lhfpl4	HITS-CLIP
mmu-miR-1b-5p	Rsl24d1	CLIP-seq	mmu-miR-1b-5p	Nras	HITS-CLIP
mmu-miR-1b-5p	Samsn1	CLIP-seq	mmu-miR-1b-5p	Slc25a46	HITS-CLIP
mmu-miR-1b-5p	Sec22b	CLIP-seq	mmu-miR-1b-5p	Tas1r3	HITS-CLIP
mmu-miR-1b-5p	Senp7	CLIP-seq	mmu-miR-1b-5p	Tdrd1	HITS-CLIP
mmu-miR-1b-5p	Set	CLIP-seq	mmu-miR-1b-5p	Nacc2	HITS-CLIP
mmu-miR-1b-5p	Sf3b1	CLIP-seq	mmu-miR-1b-5p	Acot11	HITS-CLIP
mmu-miR-1b-5p	Sfr1	CLIP-seq	mmu-miR-1b-5p	Atf2	HITS-CLIP
mmu-miR-1b-5p	Sft2d3	CLIP-seq	mmu-miR-1b-5p	Chek1	HITS-CLIP
mmu-miR-1b-5p	Sh2d3c	CLIP-seq	mmu-miR-1b-5p	E2f1	HITS-CLIP
mmu-miR-1b-5p	Shoc2	CLIP-seq	mmu-miR-1b-5p	Slc25a46	HITS-CLIP
mmu-miR-1b-5p	Sigmar1	CLIP-seq	mmu-miR-1b-5p	Tas1r3	HITS-CLIP
mmu-miR-1b-5p	Sik1	CLIP-seq	mmu-miR-1b-5p	Tdrd1	HITS-CLIP
mmu-miR-1b-5p	Slbp	CLIP-seq	mmu-miR-1b-5p	Nras	HITS-CLIP
mmu-miR-1b-5p	Slc11a2	CLIP-seq	mmu-miR-1b-5p	Chek1	HITS-CLIP
mmu-miR-1b-5p	Slc25a15	CLIP-seq	mmu-miR-1b-5p	E2f1	HITS-CLIP
mmu-miR-1b-5p	Slc35e3	CLIP-seq	mmu-miR-1b-5p	Tas1r3	HITS-CLIP
mmu-miR-1b-5p	Slc37a3	CLIP-seq	mmu-miR-1b-5p	Fbxl14	HITS-CLIP
mmu-miR-1b-5p	Slc38a2	CLIP-seq	mmu-miR-1b-5p	Psd3	HITS-CLIP
mmu-miR-1b-5p	Slk	CLIP-seq	mmu-miR-1b-5p	Ss18l1	HITS-CLIP
mmu-miR-1b-5p	Slmap	CLIP-seq	mmu-miR-1b-5p	Stxbp6	HITS-CLIP
mmu-miR-1b-5p	Smc2	CLIP-seq	mmu-miR-1b-5p	Bsn	HITS-CLIP
mmu-miR-1b-5p	Smg7	CLIP-seq	mmu-miR-1b-5p	Chek1	HITS-CLIP
mmu-miR-1b-5p	Smurf2	CLIP-seq	mmu-miR-1b-5p	E2f1	HITS-CLIP
mmu-miR-1b-5p	Smyd3	CLIP-seq	mmu-miR-1b-5p	Tbc1d13	HITS-CLIP
mmu-miR-1b-5p	Snrpb	CLIP-seq	mmu-miR-1b-5p	Nras	HITS-CLIP
mmu-miR-1b-5p	Spn	CLIP-seq	mmu-miR-1b-5p	Psd3	HITS-CLIP
mmu-miR-1b-5p	Srgap2	CLIP-seq	mmu-miR-1b-5p	Ss18l1	HITS-CLIP
mmu-miR-1b-5p	Srp14	CLIP-seq	mmu-miR-1b-5p	Acot11	HITS-CLIP
mmu-miR-1b-5p	Srpr	CLIP-seq	mmu-miR-1b-5p	Bsn	HITS-CLIP
mmu-miR-1b-5p	Srsf3	CLIP-seq	mmu-miR-1b-5p	Chek1	HITS-CLIP
mmu-miR-1b-5p	Srsf5	CLIP-seq	mmu-miR-1b-5p	E2f1	HITS-CLIP
mmu-miR-1b-5p	Srsf7	CLIP-seq	mmu-miR-1b-5p	Fam169b	HITS-CLIP
mmu-miR-1b-5p	Ssr1	CLIP-seq	mmu-miR-1b-5p	Prmt8	HITS-CLIP
mmu-miR-1b-5p	Stag2	CLIP-seq	mmu-miR-1b-5p	Stxbp6	HITS-CLIP
mmu-miR-1b-5p	Stam	CLIP-seq	mmu-miR-1b-5p	Tdrd1	HITS-CLIP
mmu-miR-1b-5p	Stmn1	CLIP-seq	mmu-miR-1b-5p	1110059G10Rik	HITS-CLIP
mmu-miR-1b-5p	Stx2	CLIP-seq	mmu-miR-1b-5p	Ado	HITS-CLIP
mmu-miR-1b-5p	Styx	CLIP-seq	mmu-miR-1b-5p	Atf2	HITS-CLIP
mmu-miR-1b-5p	Szt2	CLIP-seq	mmu-miR-1b-5p	Atp7a	HITS-CLIP
mmu-miR-1b-5p	Tada1	CLIP-seq	mmu-miR-1b-5p	B3gnt2	HITS-CLIP
mmu-miR-1b-5p	Taf4b	CLIP-seq	mmu-miR-1b-5p	Bsn	HITS-CLIP
mmu-miR-1b-5p	Tal1	CLIP-seq	mmu-miR-1b-5p	Ccdc138	HITS-CLIP
mmu-miR-1b-5p	Tbc1d24	CLIP-seq	mmu-miR-1b-5p	Ccna2	HITS-CLIP
mmu-miR-1b-5p	Tbc1d2b	CLIP-seq	mmu-miR-1b-5p	Chic1	HITS-CLIP
mmu-miR-1b-5p	Tbl1xr1	CLIP-seq	mmu-miR-1b-5p	Cisd2	HITS-CLIP
mmu-miR-1b-5p	Tcp11l1	CLIP-seq	mmu-miR-1b-5p	Csrnp3	HITS-CLIP
mmu-miR-1b-5p	Tdg	CLIP-seq	mmu-miR-1b-5p	Ephb3	HITS-CLIP
mmu-miR-1b-5p	Tfdp2	CLIP-seq	mmu-miR-1b-5p	Fbxl14	HITS-CLIP
mmu-miR-1b-5p	Tfrc	CLIP-seq	mmu-miR-1b-5p	Frmd6	HITS-CLIP
mmu-miR-1b-5p	Tgoln1	CLIP-seq	mmu-miR-1b-5p	Gabra2	HITS-CLIP
mmu-miR-1b-5p	Tgoln2	CLIP-seq	mmu-miR-1b-5p	Gfod1	HITS-CLIP
mmu-miR-1b-5p	Timm23	CLIP-seq	mmu-miR-1b-5p	Htt	HITS-CLIP
mmu-miR-1b-5p	Tmem167b	CLIP-seq	mmu-miR-1b-5p	Il15ra	HITS-CLIP
mmu-miR-1b-5p	Tmem170b	CLIP-seq	mmu-miR-1b-5p	Iws1	HITS-CLIP
mmu-miR-1b-5p	Tmem30a	CLIP-seq	mmu-miR-1b-5p	Lin28b	HITS-CLIP
mmu-miR-1b-5p	Tmem65	CLIP-seq	mmu-miR-1b-5p	Loxl3	HITS-CLIP
mmu-miR-1b-5p	Tnfrsf26	CLIP-seq	mmu-miR-1b-5p	Mtf1	HITS-CLIP
mmu-miR-1b-5p	Tns1	CLIP-seq	mmu-miR-1b-5p	Nras	HITS-CLIP
mmu-miR-1b-5p	Tollip	CLIP-seq	mmu-miR-1b-5p	Pitpnb	HITS-CLIP
mmu-miR-1b-5p	Tpd52	CLIP-seq	mmu-miR-1b-5p	Pofut1	HITS-CLIP
mmu-miR-1b-5p	Trak2	CLIP-seq	mmu-miR-1b-5p	Psd3	HITS-CLIP
mmu-miR-1b-5p	Trim44	CLIP-seq	mmu-miR-1b-5p	Rasa2	HITS-CLIP
mmu-miR-1b-5p	Tsn	CLIP-seq	mmu-miR-1b-5p	Rbbp9	HITS-CLIP
mmu-miR-1b-5p	Tspan3	CLIP-seq	mmu-miR-1b-5p	Rgl1	HITS-CLIP
mmu-miR-1b-5p	Ube2e3	CLIP-seq	mmu-miR-1b-5p	Rsbn1l	HITS-CLIP
mmu-miR-1b-5p	Ube2l6	CLIP-seq	mmu-miR-1b-5p	Rufy2	HITS-CLIP
mmu-miR-1b-5p	Ube2o	CLIP-seq	mmu-miR-1b-5p	Slc25a46	HITS-CLIP
mmu-miR-1b-5p	Unkl	CLIP-seq	mmu-miR-1b-5p	Srgap3	HITS-CLIP
mmu-miR-1b-5p	Vps26b	CLIP-seq	mmu-miR-1b-5p	Ss18l1	HITS-CLIP
mmu-miR-1b-5p	Vstm2a	CLIP-seq	mmu-miR-1b-5p	Strbp	HITS-CLIP
mmu-miR-1b-5p	Wasl	CLIP-seq	mmu-miR-1b-5p	Tlr4	HITS-CLIP
mmu-miR-1b-5p	Wdr44	CLIP-seq	mmu-miR-1b-5p	Tmem200a	HITS-CLIP
mmu-miR-1b-5p	Wif1	CLIP-seq	mmu-miR-1b-5p	Unc5b	HITS-CLIP
mmu-miR-1b-5p	Yod1	CLIP-seq	mmu-miR-1b-5p	Uty	HITS-CLIP
mmu-miR-1b-5p	Zbtb6	CLIP-seq	mmu-miR-1b-5p	Zbtb39	HITS-CLIP
mmu-miR-1b-5p	Zc3h7b	CLIP-seq	mmu-miR-1b-5p	Zfp462	HITS-CLIP
mmu-miR-1b-5p	Zeb2	CLIP-seq	mmu-miR-1b-5p	A630001G21Rik	HITS-CLIP
mmu-miR-1b-5p	Zfand5	CLIP-seq	mmu-miR-1b-5p	Acot11	HITS-CLIP
mmu-miR-1b-5p	Zfp148	CLIP-seq	mmu-miR-1b-5p	AI429214	HITS-CLIP
mmu-miR-1b-5p	Zfp26	CLIP-seq	mmu-miR-1b-5p	Akap7	HITS-CLIP
mmu-miR-1b-5p	Zfp367	CLIP-seq	mmu-miR-1b-5p	Arl15	HITS-CLIP
mmu-miR-1b-5p	Zfp36l1	CLIP-seq	mmu-miR-1b-5p	BC003965	HITS-CLIP
mmu-miR-1b-5p	Zfp36l2	CLIP-seq	mmu-miR-1b-5p	Ccpg1	HITS-CLIP
mmu-miR-1b-5p	Zfp458	CLIP-seq	mmu-miR-1b-5p	Cd28	HITS-CLIP
mmu-miR-1b-5p	Zfp599	CLIP-seq	mmu-miR-1b-5p	Chek1	HITS-CLIP
mmu-miR-1b-5p	Zfp715	CLIP-seq	mmu-miR-1b-5p	Fam169b	HITS-CLIP
mmu-miR-1b-5p	Zfp738	CLIP-seq	mmu-miR-1b-5p	Foxk1	HITS-CLIP
mmu-miR-1b-5p	Zfp759	CLIP-seq	mmu-miR-1b-5p	Haus2	HITS-CLIP
mmu-miR-1b-5p	Zfp84	CLIP-seq	mmu-miR-1b-5p	Mavs	HITS-CLIP
mmu-miR-1b-5p	Zfp951	CLIP-seq	mmu-miR-1b-5p	Oip5	HITS-CLIP
mmu-miR-1b-5p	Zfp953	CLIP-seq	mmu-miR-1b-5p	Pdxk	HITS-CLIP
mmu-miR-1b-5p	Zmym2	CLIP-seq	mmu-miR-1b-5p	Plag1	HITS-CLIP
mmu-miR-1b-5p	Zmym5	CLIP-seq	mmu-miR-1b-5p	Prpf18	HITS-CLIP
mmu-miR-1b-5p	Zmynd8	CLIP-seq	mmu-miR-1b-5p	Rbm41	HITS-CLIP
mmu-miR-1b-5p	Zxdb	CLIP-seq	mmu-miR-1b-5p	Rps3	HITS-CLIP
mmu-miR-1b-5p	2610002M06Rik	CLIP-seq	mmu-miR-1b-5p	Sass6	HITS-CLIP
mmu-miR-1b-5p	Aass	CLIP-seq	mmu-miR-1b-5p	Slc16a9	HITS-CLIP
mmu-miR-1b-5p	Abcd2	CLIP-seq	mmu-miR-1b-5p	Tigd5	HITS-CLIP
mmu-miR-1b-5p	Acer2	CLIP-seq	mmu-miR-1b-5p	Tpte	HITS-CLIP
mmu-miR-1b-5p	Adam17	CLIP-seq	mmu-miR-1b-5p	Ubac1	HITS-CLIP
mmu-miR-1b-5p	Aff1	CLIP-seq	mmu-miR-1b-5p	Wfdc12	HITS-CLIP
mmu-miR-1b-5p	Ankrd40	CLIP-seq	mmu-miR-1b-5p	Zfp354a	HITS-CLIP
mmu-miR-1b-5p	Apc	CLIP-seq	mmu-miR-1b-5p	Zfp446	HITS-CLIP
mmu-miR-1b-5p	Arhgef17	CLIP-seq	mmu-miR-1b-5p	Zfp874b	HITS-CLIP
mmu-miR-1b-5p	Arl4a	CLIP-seq	mmu-miR-1b-5p	Zfp941	HITS-CLIP
mmu-miR-1b-5p	Arl5a	CLIP-seq	mmu-miR-1b-5p	Zfp963	HITS-CLIP
mmu-miR-1b-5p	Arl5b	CLIP-seq	mmu-miR-1b-5p	Zscan4c	HITS-CLIP
mmu-miR-1b-5p	Arl6ip6	CLIP-seq	mmu-miR-1b-5p	Zscan4d	HITS-CLIP
mmu-miR-1b-5p	Asap1	CLIP-seq	mmu-miR-1b-5p	Arl15	HITS-CLIP
mmu-miR-1b-5p	Asxl2	CLIP-seq	mmu-miR-1b-5p	Ccna2	HITS-CLIP
mmu-miR-1b-5p	Atg12	CLIP-seq	mmu-miR-1b-5p	Cds2	HITS-CLIP
mmu-miR-1b-5p	Atp11b	CLIP-seq	mmu-miR-1b-5p	Chic1	HITS-CLIP
mmu-miR-1b-5p	Atp2b4	CLIP-seq	mmu-miR-1b-5p	Csrnp3	HITS-CLIP
mmu-miR-1b-5p	Aurka	CLIP-seq	mmu-miR-1b-5p	Cysltr1	HITS-CLIP
mmu-miR-1b-5p	Bach1	CLIP-seq	mmu-miR-1b-5p	Dtna	HITS-CLIP
mmu-miR-1b-5p	Bcl11b	CLIP-seq	mmu-miR-1b-5p	Fbxl14	HITS-CLIP
mmu-miR-1b-5p	Bmf	CLIP-seq	mmu-miR-1b-5p	Fbxl14	HITS-CLIP
mmu-miR-1b-5p	Btf3l4	CLIP-seq	mmu-miR-1b-5p	Fbxo45	HITS-CLIP
mmu-miR-1b-5p	Cand1	CLIP-seq	mmu-miR-1b-5p	Frmd6	HITS-CLIP
mmu-miR-1b-5p	Ccnt2	CLIP-seq	mmu-miR-1b-5p	Gabpb2	HITS-CLIP
mmu-miR-1b-5p	Cdc25a	CLIP-seq	mmu-miR-1b-5p	Gabra2	HITS-CLIP
mmu-miR-1b-5p	Cdc6	CLIP-seq	mmu-miR-1b-5p	Hoxd1	HITS-CLIP
mmu-miR-1b-5p	Chchd2	CLIP-seq	mmu-miR-1b-5p	Htt	HITS-CLIP
mmu-miR-1b-5p	Chd9	CLIP-seq	mmu-miR-1b-5p	Iars2	HITS-CLIP
mmu-miR-1b-5p	Ckap5	CLIP-seq	mmu-miR-1b-5p	Il15ra	HITS-CLIP
mmu-miR-1b-5p	Clic5	CLIP-seq	mmu-miR-1b-5p	Lhfpl4	HITS-CLIP
mmu-miR-1b-5p	Cnot6l	CLIP-seq	mmu-miR-1b-5p	Loxl3	HITS-CLIP
mmu-miR-1b-5p	Cpsf6	CLIP-seq	mmu-miR-1b-5p	Pgm2l1	HITS-CLIP
mmu-miR-1b-5p	Creb1	CLIP-seq	mmu-miR-1b-5p	Pik3ca	HITS-CLIP
mmu-miR-1b-5p	Ctcf	CLIP-seq	mmu-miR-1b-5p	Piwil2	HITS-CLIP
mmu-miR-1b-5p	Cyld	CLIP-seq	mmu-miR-1b-5p	Plxna1	HITS-CLIP
mmu-miR-1b-5p	Cyp20a1	CLIP-seq	mmu-miR-1b-5p	Pofut1	HITS-CLIP
mmu-miR-1b-5p	Cyp7a1	CLIP-seq	mmu-miR-1b-5p	Psd3	HITS-CLIP
mmu-miR-1b-5p	Daam1	CLIP-seq	mmu-miR-1b-5p	Ptdss1	HITS-CLIP
mmu-miR-1b-5p	Dcp2	CLIP-seq	mmu-miR-1b-5p	Rbm47	HITS-CLIP
mmu-miR-1b-5p	Ddit4	CLIP-seq	mmu-miR-1b-5p	Rufy2	HITS-CLIP
mmu-miR-1b-5p	Depdc5	CLIP-seq	mmu-miR-1b-5p	Satb2	HITS-CLIP
mmu-miR-1b-5p	Dgcr8	CLIP-seq	mmu-miR-1b-5p	Slc25a46	HITS-CLIP
mmu-miR-1b-5p	Dnaja1	CLIP-seq	mmu-miR-1b-5p	Snx27	HITS-CLIP
mmu-miR-1b-5p	Dpp9	CLIP-seq	mmu-miR-1b-5p	Tigd5	HITS-CLIP
mmu-miR-1b-5p	Dstyk	CLIP-seq	mmu-miR-1b-5p	Tmem161b	HITS-CLIP
mmu-miR-1b-5p	Dtwd2	CLIP-seq	mmu-miR-1b-5p	Tnrc6b	HITS-CLIP
mmu-miR-1b-5p	Eaf1	CLIP-seq	mmu-miR-1b-5p	Trhr	HITS-CLIP
mmu-miR-1b-5p	Ect2	CLIP-seq	mmu-miR-1b-5p	Ubac1	HITS-CLIP
mmu-miR-1b-5p	Eif4e	CLIP-seq	mmu-miR-1b-5p	Zbtb39	HITS-CLIP
mmu-miR-1b-5p	Eif4ebp3	CLIP-seq	mmu-miR-1b-5p	A630001G21Rik	HITS-CLIP
mmu-miR-1b-5p	Elavl1	CLIP-seq	mmu-miR-1b-5p	Acot11	HITS-CLIP
mmu-miR-1b-5p	Ergic1	CLIP-seq	mmu-miR-1b-5p	Casp8	HITS-CLIP
mmu-miR-1b-5p	Eri1	CLIP-seq	mmu-miR-1b-5p	Ccdc138	HITS-CLIP
mmu-miR-1b-5p	F13b	CLIP-seq	mmu-miR-1b-5p	Cwf19l2	HITS-CLIP
mmu-miR-1b-5p	Fbxl17	CLIP-seq	mmu-miR-1b-5p	Haus2	HITS-CLIP
mmu-miR-1b-5p	Fcho2	CLIP-seq	mmu-miR-1b-5p	Mavs	HITS-CLIP
mmu-miR-1b-5p	Fgf7	CLIP-seq	mmu-miR-1b-5p	Prl5a1	HITS-CLIP
mmu-miR-1b-5p	Fgfr1op2	CLIP-seq	mmu-miR-1b-5p	Prmt8	HITS-CLIP
mmu-miR-1b-5p	Fpgt	CLIP-seq	mmu-miR-1b-5p	Rgl1	HITS-CLIP
mmu-miR-1b-5p	G3bp1	CLIP-seq	mmu-miR-1b-5p	Slc41a3	HITS-CLIP
mmu-miR-1b-5p	Gca	CLIP-seq	mmu-miR-1b-5p	Tdrd1	HITS-CLIP
mmu-miR-1b-5p	Ghitm	CLIP-seq	mmu-miR-1b-5p	Zfp446	HITS-CLIP
mmu-miR-1b-5p	Gins2	CLIP-seq	mmu-miR-1b-5p	Zfp963	HITS-CLIP
mmu-miR-1b-5p	Gmfb	CLIP-seq	mmu-miR-99a-5p	Ppp2r5a	Luciferase reporter assay//Western blotting//qRT-PCR
mmu-miR-1b-5p	Gna11	CLIP-seq	mmu-miR-29a-3p	Col4a1	Luciferase reporter assay//Western blotting//qRT-PCR//RNA-seq
mmu-miR-1b-5p	Golph3	CLIP-seq	mmu-miR-29a-3p	Col4a2	Luciferase reporter assay//Western blotting//qRT-PCR//RNA-seq
mmu-miR-1b-5p	Golt1b	CLIP-seq	mmu-miR-29a-3p	Col4a3	Luciferase reporter assay//Western blotting//qRT-PCR//RNA-seq
mmu-miR-1b-5p	Gopc	CLIP-seq	mmu-miR-29a-3p	Col4a4	Luciferase reporter assay//Western blotting//qRT-PCR//RNA-seq
mmu-miR-1b-5p	Gpkow	CLIP-seq	mmu-miR-29a-3p	Col4a5	Luciferase reporter assay//Western blotting//qRT-PCR//RNA-seq
mmu-miR-1b-5p	Grhl1	CLIP-seq	mmu-miR-29a-3p	Lamb2	Luciferase reporter assay//Western blotting//qRT-PCR//RNA-seq
mmu-miR-1b-5p	Grina	CLIP-seq	mmu-miR-29a-3p	Lamc1	Luciferase reporter assay//Western blotting//qRT-PCR//RNA-seq
mmu-miR-1b-5p	Gripap1	CLIP-seq	mmu-miR-29a-3p	Serpinh1	Western blotting//qRT-PCR
mmu-miR-1b-5p	Grpel2	CLIP-seq	mmu-miR-1a-3p	Map3k1	Luciferase reporter assay//Western blotting//qRT-PCR
mmu-miR-1b-5p	Gsg1l	CLIP-seq	mmu-miR-1b-5p	2610002M06Rik	CLIP-seq
mmu-miR-1b-5p	Gsk3b	CLIP-seq	mmu-miR-1b-5p	4933427D06Rik	CLIP-seq
mmu-miR-1b-5p	Gyg	CLIP-seq	mmu-miR-1b-5p	Aass	CLIP-seq
mmu-miR-1b-5p	Gypa	CLIP-seq	mmu-miR-1b-5p	Abcd2	CLIP-seq
mmu-miR-1b-5p	Herpud1	CLIP-seq	mmu-miR-1b-5p	Actr1a	CLIP-seq
mmu-miR-1b-5p	Hipk1	CLIP-seq	mmu-miR-1b-5p	Aff1	CLIP-seq
mmu-miR-1b-5p	Hmgcr	CLIP-seq	mmu-miR-1b-5p	Akt3	CLIP-seq
mmu-miR-1b-5p	Hnrnpf	CLIP-seq	mmu-miR-1b-5p	Ank1	CLIP-seq
mmu-miR-1b-5p	Hunk	CLIP-seq	mmu-miR-1b-5p	Ankrd40	CLIP-seq
mmu-miR-1b-5p	Ier3	CLIP-seq	mmu-miR-1b-5p	Ap2a2	CLIP-seq
mmu-miR-1b-5p	Ino80d	CLIP-seq	mmu-miR-1b-5p	Ap3s1	CLIP-seq
mmu-miR-1b-5p	Irak2	CLIP-seq	mmu-miR-1b-5p	Apaf1	CLIP-seq
mmu-miR-1b-5p	Irf2bp2	CLIP-seq	mmu-miR-1b-5p	Arhgap32	CLIP-seq
mmu-miR-1b-5p	Irgm2	CLIP-seq	mmu-miR-1b-5p	Armc2	CLIP-seq
mmu-miR-1b-5p	Kbtbd2	CLIP-seq	mmu-miR-1b-5p	Ash1l	CLIP-seq
mmu-miR-1b-5p	Kbtbd8	CLIP-seq	mmu-miR-1b-5p	Asxl2	CLIP-seq
mmu-miR-1b-5p	Kdelr2	CLIP-seq	mmu-miR-1b-5p	Atg12	CLIP-seq
mmu-miR-1b-5p	Khdrbs1	CLIP-seq	mmu-miR-1b-5p	Atp2b4	CLIP-seq
mmu-miR-1b-5p	Kif23	CLIP-seq	mmu-miR-1b-5p	Atp6v1a	CLIP-seq
mmu-miR-1b-5p	Kif2a	CLIP-seq	mmu-miR-1b-5p	Atxn1l	CLIP-seq
mmu-miR-1b-5p	Kit	CLIP-seq	mmu-miR-1b-5p	Aurka	CLIP-seq
mmu-miR-1b-5p	Klhl12	CLIP-seq	mmu-miR-1b-5p	AW551984	CLIP-seq
mmu-miR-1b-5p	Lasp1	CLIP-seq	mmu-miR-1b-5p	Azin1	CLIP-seq
mmu-miR-1b-5p	Lhfpl2	CLIP-seq	mmu-miR-1b-5p	Bcl2l11	CLIP-seq
mmu-miR-1b-5p	Lonrf1	CLIP-seq	mmu-miR-1b-5p	Bmp2k	CLIP-seq
mmu-miR-1b-5p	Lypla1	CLIP-seq	mmu-miR-1b-5p	Brca1	CLIP-seq
mmu-miR-1b-5p	Lyrm7	CLIP-seq	mmu-miR-1b-5p	Brms1l	CLIP-seq
mmu-miR-1b-5p	Mafk	CLIP-seq	mmu-miR-1b-5p	Cacybp	CLIP-seq
mmu-miR-1b-5p	Malt1	CLIP-seq	mmu-miR-1b-5p	Ccnb2	CLIP-seq
mmu-miR-1b-5p	Man1a2	CLIP-seq	mmu-miR-1b-5p	Ccni	CLIP-seq
mmu-miR-1b-5p	Map3k2	CLIP-seq	mmu-miR-1b-5p	Cdc14b	CLIP-seq
mmu-miR-1b-5p	Map3k4	CLIP-seq	mmu-miR-1b-5p	Cdc6	CLIP-seq
mmu-miR-1b-5p	Mapk1	CLIP-seq	mmu-miR-1b-5p	Cdh1	CLIP-seq
mmu-miR-1b-5p	Mat2b	CLIP-seq	mmu-miR-1b-5p	Cdv3	CLIP-seq
mmu-miR-1b-5p	Max	CLIP-seq	mmu-miR-1b-5p	Cetn3	CLIP-seq
mmu-miR-1b-5p	Mcm3	CLIP-seq	mmu-miR-1b-5p	Chchd2	CLIP-seq
mmu-miR-1b-5p	Mcm5	CLIP-seq	mmu-miR-1b-5p	Chd2	CLIP-seq
mmu-miR-1b-5p	Mdc1	CLIP-seq	mmu-miR-1b-5p	Chd9	CLIP-seq
mmu-miR-1b-5p	Med17	CLIP-seq	mmu-miR-1b-5p	Chml	CLIP-seq
mmu-miR-1b-5p	Mib1	CLIP-seq	mmu-miR-1b-5p	Ctdspl2	CLIP-seq
mmu-miR-1b-5p	Mrc1	CLIP-seq	mmu-miR-1b-5p	Cycs	CLIP-seq
mmu-miR-1b-5p	Mtf2	CLIP-seq	mmu-miR-1b-5p	Cyld	CLIP-seq
mmu-miR-1b-5p	Mtfr1	CLIP-seq	mmu-miR-1b-5p	Cyp20a1	CLIP-seq
mmu-miR-1b-5p	Mtmr3	CLIP-seq	mmu-miR-1b-5p	Cyp7a1	CLIP-seq
mmu-miR-1b-5p	Mybl1	CLIP-seq	mmu-miR-1b-5p	Daam1	CLIP-seq
mmu-miR-1b-5p	Naa16	CLIP-seq	mmu-miR-1b-5p	Dcaf10	CLIP-seq
mmu-miR-1b-5p	Naa50	CLIP-seq	mmu-miR-1b-5p	Dcaf7	CLIP-seq
mmu-miR-1b-5p	Ndufb6	CLIP-seq	mmu-miR-1b-5p	Dcp2	CLIP-seq
mmu-miR-1b-5p	Nfib	CLIP-seq	mmu-miR-1b-5p	Ddit4	CLIP-seq
mmu-miR-1b-5p	Nin	CLIP-seq	mmu-miR-1b-5p	Ddx56	CLIP-seq
mmu-miR-1b-5p	Npat	CLIP-seq	mmu-miR-1b-5p	Depdc5	CLIP-seq
mmu-miR-1b-5p	Npm1	CLIP-seq	mmu-miR-1b-5p	Deptor	CLIP-seq
mmu-miR-1b-5p	Orc5	CLIP-seq	mmu-miR-1b-5p	Dgcr8	CLIP-seq
mmu-miR-1b-5p	Ormdl3	CLIP-seq	mmu-miR-1b-5p	Dnaja1	CLIP-seq
mmu-miR-1b-5p	Park7	CLIP-seq	mmu-miR-1b-5p	Dtwd2	CLIP-seq
mmu-miR-1b-5p	Pdxp	CLIP-seq	mmu-miR-1b-5p	Eaf1	CLIP-seq
mmu-miR-1b-5p	Pgk1	CLIP-seq	mmu-miR-1b-5p	Eea1	CLIP-seq
mmu-miR-1b-5p	Phactr2	CLIP-seq	mmu-miR-1b-5p	Eif4e	CLIP-seq
mmu-miR-1b-5p	Phlpp2	CLIP-seq	mmu-miR-1b-5p	Eif5	CLIP-seq
mmu-miR-1b-5p	Picalm	CLIP-seq	mmu-miR-1b-5p	Ergic1	CLIP-seq
mmu-miR-1b-5p	Plcl2	CLIP-seq	mmu-miR-1b-5p	Ergic2	CLIP-seq
mmu-miR-1b-5p	Pnrc1	CLIP-seq	mmu-miR-1b-5p	Ermap	CLIP-seq
mmu-miR-1b-5p	Ppcs	CLIP-seq	mmu-miR-1b-5p	Fbxl17	CLIP-seq
mmu-miR-1b-5p	Ppm1k	CLIP-seq	mmu-miR-1b-5p	Fgd6	CLIP-seq
mmu-miR-1b-5p	Ppp2cb	CLIP-seq	mmu-miR-1b-5p	Fgr	CLIP-seq
mmu-miR-1b-5p	Prkar2b	CLIP-seq	mmu-miR-1b-5p	Fignl1	CLIP-seq
mmu-miR-1b-5p	Psmc6	CLIP-seq	mmu-miR-1b-5p	Fli1	CLIP-seq
mmu-miR-1b-5p	Ptgdr	CLIP-seq	mmu-miR-1b-5p	Foxm1	CLIP-seq
mmu-miR-1b-5p	Ptges3	CLIP-seq	mmu-miR-1b-5p	Fpgt	CLIP-seq
mmu-miR-1b-5p	Ptma	CLIP-seq	mmu-miR-1b-5p	Gab2	CLIP-seq
mmu-miR-1b-5p	Pttg1ip	CLIP-seq	mmu-miR-1b-5p	Galnt2	CLIP-seq
mmu-miR-1b-5p	Pygb	CLIP-seq	mmu-miR-1b-5p	Gca	CLIP-seq
mmu-miR-1b-5p	Qk	CLIP-seq	mmu-miR-1b-5p	Gch1	CLIP-seq
mmu-miR-1b-5p	Rab12	CLIP-seq	mmu-miR-1b-5p	Gins2	CLIP-seq
mmu-miR-1b-5p	Rab14	CLIP-seq	mmu-miR-1b-5p	Glul	CLIP-seq
mmu-miR-1b-5p	Ranbp6	CLIP-seq	mmu-miR-1b-5p	Golim4	CLIP-seq
mmu-miR-1b-5p	Ranbp9	CLIP-seq	mmu-miR-1b-5p	Golph3	CLIP-seq
mmu-miR-1b-5p	Rc3h2	CLIP-seq	mmu-miR-1b-5p	Golt1b	CLIP-seq
mmu-miR-1b-5p	Rhot1	CLIP-seq	mmu-miR-1b-5p	Grhl1	CLIP-seq
mmu-miR-1b-5p	Riok3	CLIP-seq	mmu-miR-1b-5p	Grina	CLIP-seq
mmu-miR-1b-5p	Rnf128	CLIP-seq	mmu-miR-1b-5p	Gsk3b	CLIP-seq
mmu-miR-1b-5p	Rnf6	CLIP-seq	mmu-miR-1b-5p	Gypa	CLIP-seq
mmu-miR-1b-5p	Rpp14	CLIP-seq	mmu-miR-1b-5p	Herpud1	CLIP-seq
mmu-miR-1b-5p	Rreb1	CLIP-seq	mmu-miR-1b-5p	Hif1a	CLIP-seq
mmu-miR-1b-5p	Rsbn1	CLIP-seq	mmu-miR-1b-5p	Hipk1	CLIP-seq
mmu-miR-1b-5p	Rsl24d1	CLIP-seq	mmu-miR-1b-5p	Hmgcr	CLIP-seq
mmu-miR-1b-5p	Samsn1	CLIP-seq	mmu-miR-1b-5p	Hnrnpa3	CLIP-seq
mmu-miR-1b-5p	Scamp1	CLIP-seq	mmu-miR-1b-5p	Hnrnpf	CLIP-seq
mmu-miR-1b-5p	Sema6b	CLIP-seq	mmu-miR-1b-5p	Hnrnpu	CLIP-seq
mmu-miR-1b-5p	Set	CLIP-seq	mmu-miR-1b-5p	Hsd17b4	CLIP-seq
mmu-miR-1b-5p	Setd5	CLIP-seq	mmu-miR-1b-5p	Hsph1	CLIP-seq
mmu-miR-1b-5p	Sft2d3	CLIP-seq	mmu-miR-1b-5p	Ier3	CLIP-seq
mmu-miR-1b-5p	Sik1	CLIP-seq	mmu-miR-1b-5p	Ikzf5	CLIP-seq
mmu-miR-1b-5p	Six6	CLIP-seq	mmu-miR-1b-5p	Impa1	CLIP-seq
mmu-miR-1b-5p	Slc11a2	CLIP-seq	mmu-miR-1b-5p	Ino80d	CLIP-seq
mmu-miR-1b-5p	Slc25a16	CLIP-seq	mmu-miR-1b-5p	Irak2	CLIP-seq
mmu-miR-1b-5p	Slc2a2	CLIP-seq	mmu-miR-1b-5p	Irgm2	CLIP-seq
mmu-miR-1b-5p	Slc35e3	CLIP-seq	mmu-miR-1b-5p	Itpr1	CLIP-seq
mmu-miR-1b-5p	Slc38a2	CLIP-seq	mmu-miR-1b-5p	Itsn1	CLIP-seq
mmu-miR-1b-5p	Slco5a1	CLIP-seq	mmu-miR-1b-5p	Katnal1	CLIP-seq
mmu-miR-1b-5p	Slk	CLIP-seq	mmu-miR-1b-5p	Kbtbd2	CLIP-seq
mmu-miR-1b-5p	Smurf2	CLIP-seq	mmu-miR-1b-5p	Kbtbd8	CLIP-seq
mmu-miR-1b-5p	Snx30	CLIP-seq	mmu-miR-1b-5p	Kdelr2	CLIP-seq
mmu-miR-1b-5p	Sox6	CLIP-seq	mmu-miR-1b-5p	Khdrbs1	CLIP-seq
mmu-miR-1b-5p	Spn	CLIP-seq	mmu-miR-1b-5p	Kif23	CLIP-seq
mmu-miR-1b-5p	Srsf3	CLIP-seq	mmu-miR-1b-5p	Kif2a	CLIP-seq
mmu-miR-1b-5p	Srsf5	CLIP-seq	mmu-miR-1b-5p	Kit	CLIP-seq
mmu-miR-1b-5p	Ssr1	CLIP-seq	mmu-miR-1b-5p	Klf11	CLIP-seq
mmu-miR-1b-5p	Stag2	CLIP-seq	mmu-miR-1b-5p	Klf8	CLIP-seq
mmu-miR-1b-5p	Stat3	CLIP-seq	mmu-miR-1b-5p	Klhl11	CLIP-seq
mmu-miR-1b-5p	Stmn1	CLIP-seq	mmu-miR-1b-5p	Klhl24	CLIP-seq
mmu-miR-1b-5p	Stx2	CLIP-seq	mmu-miR-1b-5p	L2hgdh	CLIP-seq
mmu-miR-1b-5p	Stx7	CLIP-seq	mmu-miR-1b-5p	Lasp1	CLIP-seq
mmu-miR-1b-5p	Swi5	CLIP-seq	mmu-miR-1b-5p	Lin54	CLIP-seq
mmu-miR-1b-5p	Synj1	CLIP-seq	mmu-miR-1b-5p	Lonrf1	CLIP-seq
mmu-miR-1b-5p	Szt2	CLIP-seq	mmu-miR-1b-5p	Lrrc2	CLIP-seq
mmu-miR-1b-5p	Tal1	CLIP-seq	mmu-miR-1b-5p	Lrrc58	CLIP-seq
mmu-miR-1b-5p	Tbc1d25	CLIP-seq	mmu-miR-1b-5p	Lrrfip1	CLIP-seq
mmu-miR-1b-5p	Tbc1d2b	CLIP-seq	mmu-miR-1b-5p	Lrrn3	CLIP-seq
mmu-miR-1b-5p	Tbl1xr1	CLIP-seq	mmu-miR-1b-5p	Lypla1	CLIP-seq
mmu-miR-1b-5p	Tfrc	CLIP-seq	mmu-miR-1b-5p	Lyrm7	CLIP-seq
mmu-miR-1b-5p	Timm23	CLIP-seq	mmu-miR-1b-5p	Mal2	CLIP-seq
mmu-miR-1b-5p	Tmed5	CLIP-seq	mmu-miR-1b-5p	Malt1	CLIP-seq
mmu-miR-1b-5p	Tmem108	CLIP-seq	mmu-miR-1b-5p	Marcks	CLIP-seq
mmu-miR-1b-5p	Tmem131	CLIP-seq	mmu-miR-1b-5p	Mat2b	CLIP-seq
mmu-miR-1b-5p	Tmem151b	CLIP-seq	mmu-miR-1b-5p	Max	CLIP-seq
mmu-miR-1b-5p	Tmem18	CLIP-seq	mmu-miR-1b-5p	Mcm3	CLIP-seq
mmu-miR-1b-5p	Tmem30a	CLIP-seq	mmu-miR-1b-5p	Mcm4	CLIP-seq
mmu-miR-1b-5p	Tmem33	CLIP-seq	mmu-miR-1b-5p	Mdc1	CLIP-seq
mmu-miR-1b-5p	Tmem65	CLIP-seq	mmu-miR-1b-5p	Mdm2	CLIP-seq
mmu-miR-1b-5p	Tmx4	CLIP-seq	mmu-miR-1b-5p	Med13l	CLIP-seq
mmu-miR-1b-5p	Tnfrsf21	CLIP-seq	mmu-miR-1b-5p	Med17	CLIP-seq
mmu-miR-1b-5p	Tns3	CLIP-seq	mmu-miR-1b-5p	Mex3c	CLIP-seq
mmu-miR-1b-5p	Tollip	CLIP-seq	mmu-miR-1b-5p	Mfsd2a	CLIP-seq
mmu-miR-1b-5p	Trak2	CLIP-seq	mmu-miR-1b-5p	Mib1	CLIP-seq
mmu-miR-1b-5p	Trim44	CLIP-seq	mmu-miR-1b-5p	Morc3	CLIP-seq
mmu-miR-1b-5p	Tsn	CLIP-seq	mmu-miR-1b-5p	Mrps17	CLIP-seq
mmu-miR-1b-5p	Ube2e3	CLIP-seq	mmu-miR-1b-5p	Msl1	CLIP-seq
mmu-miR-1b-5p	Ube2l6	CLIP-seq	mmu-miR-1b-5p	Mtf2	CLIP-seq
mmu-miR-1b-5p	Ube2o	CLIP-seq	mmu-miR-1b-5p	Mtfr1	CLIP-seq
mmu-miR-1b-5p	Ube3a	CLIP-seq	mmu-miR-1b-5p	Mtmr3	CLIP-seq
mmu-miR-1b-5p	Ugt2b34	CLIP-seq	mmu-miR-1b-5p	Naa16	CLIP-seq
mmu-miR-1b-5p	Ugt2b35	CLIP-seq	mmu-miR-1b-5p	Naa50	CLIP-seq
mmu-miR-1b-5p	Ulk3	CLIP-seq	mmu-miR-1b-5p	Nck2	CLIP-seq
mmu-miR-1b-5p	Unkl	CLIP-seq	mmu-miR-1b-5p	Ndufs5	CLIP-seq
mmu-miR-1b-5p	Usp12	CLIP-seq	mmu-miR-1b-5p	Nek7	CLIP-seq
mmu-miR-1b-5p	Vcam1	CLIP-seq	mmu-miR-1b-5p	Nek9	CLIP-seq
mmu-miR-1b-5p	Vstm2a	CLIP-seq	mmu-miR-1b-5p	Nfib	CLIP-seq
mmu-miR-1b-5p	Wasl	CLIP-seq	mmu-miR-1b-5p	Npm1	CLIP-seq
mmu-miR-1b-5p	Wdr44	CLIP-seq	mmu-miR-1b-5p	Ntf5	CLIP-seq
mmu-miR-1b-5p	Wdr76	CLIP-seq	mmu-miR-1b-5p	Nudt4	CLIP-seq
mmu-miR-1b-5p	Zbtb44	CLIP-seq	mmu-miR-1b-5p	Nufip2	CLIP-seq
mmu-miR-1b-5p	Zeb2	CLIP-seq	mmu-miR-1b-5p	Orc5	CLIP-seq
mmu-miR-1b-5p	Zfand5	CLIP-seq	mmu-miR-1b-5p	Ormdl3	CLIP-seq
mmu-miR-1b-5p	Zfhx3	CLIP-seq	mmu-miR-1b-5p	Osbpl6	CLIP-seq
mmu-miR-1b-5p	Zfp367	CLIP-seq	mmu-miR-1b-5p	Pafah1b2	CLIP-seq
mmu-miR-1b-5p	Zfp36l2	CLIP-seq	mmu-miR-1b-5p	Pcf11	CLIP-seq
mmu-miR-1b-5p	Zfp738	CLIP-seq	mmu-miR-1b-5p	Pgk1	CLIP-seq
mmu-miR-1b-5p	Zfp759	CLIP-seq	mmu-miR-1b-5p	Phf20l1	CLIP-seq
mmu-miR-1b-5p	Zfp953	CLIP-seq	mmu-miR-1b-5p	Phip	CLIP-seq
mmu-miR-1b-5p	Zmym5	CLIP-seq	mmu-miR-1b-5p	Pkp1	CLIP-seq
mmu-miR-1b-5p	Zmynd8	CLIP-seq	mmu-miR-1b-5p	Pkp2	CLIP-seq
mmu-miR-1b-5p	2610002M06Rik	CLIP-seq	mmu-miR-1b-5p	Pnrc1	CLIP-seq
mmu-miR-1b-5p	Akap6	CLIP-seq	mmu-miR-1b-5p	Poc5	CLIP-seq
mmu-miR-1b-5p	Cask	CLIP-seq	mmu-miR-1b-5p	Polr3gl	CLIP-seq
mmu-miR-1b-5p	Casz1	CLIP-seq	mmu-miR-1b-5p	Ppp2cb	CLIP-seq
mmu-miR-1b-5p	Chrm1	CLIP-seq	mmu-miR-1b-5p	Prkar1a	CLIP-seq
mmu-miR-1b-5p	Col11a1	CLIP-seq	mmu-miR-1b-5p	Prkar2b	CLIP-seq
mmu-miR-1b-5p	Cpsf6	CLIP-seq	mmu-miR-1b-5p	Prpf39	CLIP-seq
mmu-miR-1b-5p	Cyld	CLIP-seq	mmu-miR-1b-5p	Prr13	CLIP-seq
mmu-miR-1b-5p	Dppa3	CLIP-seq	mmu-miR-1b-5p	Psd4	CLIP-seq
mmu-miR-1b-5p	Eif4e	CLIP-seq	mmu-miR-1b-5p	Psma2	CLIP-seq
mmu-miR-1b-5p	Fbxl17	CLIP-seq	mmu-miR-1b-5p	Pspc1	CLIP-seq
mmu-miR-1b-5p	Gpr180	CLIP-seq	mmu-miR-1b-5p	Ptchd1	CLIP-seq
mmu-miR-1b-5p	Klf8	CLIP-seq	mmu-miR-1b-5p	Pten	CLIP-seq
mmu-miR-1b-5p	L2hgdh	CLIP-seq	mmu-miR-1b-5p	Ptges3	CLIP-seq
mmu-miR-1b-5p	Lasp1	CLIP-seq	mmu-miR-1b-5p	Ptma	CLIP-seq
mmu-miR-1b-5p	Lin28a	CLIP-seq	mmu-miR-1b-5p	Ptpn4	CLIP-seq
mmu-miR-1b-5p	Lsm14a	CLIP-seq	mmu-miR-1b-5p	Pygb	CLIP-seq
mmu-miR-1b-5p	Lyrm7	CLIP-seq	mmu-miR-1b-5p	Pyroxd2	CLIP-seq
mmu-miR-1b-5p	Pfkfb2	CLIP-seq	mmu-miR-1b-5p	Qk	CLIP-seq
mmu-miR-1b-5p	Phf5a	CLIP-seq	mmu-miR-1b-5p	Rab11a	CLIP-seq
mmu-miR-1b-5p	Ppp1r15b	CLIP-seq	mmu-miR-1b-5p	Rab12	CLIP-seq
mmu-miR-1b-5p	Rab27a	CLIP-seq	mmu-miR-1b-5p	Rab14	CLIP-seq
mmu-miR-1b-5p	Rnf182	CLIP-seq	mmu-miR-1b-5p	Ranbp9	CLIP-seq
mmu-miR-1b-5p	Sema6b	CLIP-seq	mmu-miR-1b-5p	Rangap1	CLIP-seq
mmu-miR-1b-5p	Slco5a1	CLIP-seq	mmu-miR-1b-5p	Rasa1	CLIP-seq
mmu-miR-1b-5p	Spn	CLIP-seq	mmu-miR-1b-5p	Rbm25	CLIP-seq
mmu-miR-1b-5p	Tcf25	CLIP-seq	mmu-miR-1b-5p	Rbm26	CLIP-seq
mmu-miR-1b-5p	Tmem30a	CLIP-seq	mmu-miR-1b-5p	Rc3h2	CLIP-seq
mmu-miR-1b-5p	Trim9	CLIP-seq	mmu-miR-1b-5p	Rgs2	CLIP-seq
mmu-miR-1b-5p	Ube2l6	CLIP-seq	mmu-miR-1b-5p	Riok3	CLIP-seq
mmu-miR-1b-5p	Ugt2b34	CLIP-seq	mmu-miR-1b-5p	Rnaseh2a	CLIP-seq
mmu-miR-1b-5p	Zbtb6	CLIP-seq	mmu-miR-1b-5p	Rnf11	CLIP-seq
mmu-miR-1b-5p	Zc3h7b	CLIP-seq	mmu-miR-1b-5p	Rpp14	CLIP-seq
mmu-miR-1b-5p	Zmynd8	CLIP-seq	mmu-miR-1b-5p	Rreb1	CLIP-seq
mmu-miR-1b-5p	2610002M06Rik	CLIP-seq	mmu-miR-1b-5p	Rsbn1	CLIP-seq
mmu-miR-1b-5p	Atg12	CLIP-seq	mmu-miR-1b-5p	Rsl24d1	CLIP-seq
mmu-miR-1b-5p	Dppa3	CLIP-seq	mmu-miR-1b-5p	Samsn1	CLIP-seq
mmu-miR-1b-5p	Gnpda2	CLIP-seq	mmu-miR-1b-5p	Sec22b	CLIP-seq
mmu-miR-1b-5p	Gsk3b	CLIP-seq	mmu-miR-1b-5p	Senp7	CLIP-seq
mmu-miR-1b-5p	Hunk	CLIP-seq	mmu-miR-1b-5p	Set	CLIP-seq
mmu-miR-1b-5p	Ino80d	CLIP-seq	mmu-miR-1b-5p	Sf3b1	CLIP-seq
mmu-miR-1b-5p	Lasp1	CLIP-seq	mmu-miR-1b-5p	Sfr1	CLIP-seq
mmu-miR-1b-5p	Lin28a	CLIP-seq	mmu-miR-1b-5p	Sft2d3	CLIP-seq
mmu-miR-1b-5p	Lsm14a	CLIP-seq	mmu-miR-1b-5p	Sh2d3c	CLIP-seq
mmu-miR-1b-5p	Lyrm7	CLIP-seq	mmu-miR-1b-5p	Shoc2	CLIP-seq
mmu-miR-1b-5p	Malt1	CLIP-seq	mmu-miR-1b-5p	Sigmar1	CLIP-seq
mmu-miR-1b-5p	Max	CLIP-seq	mmu-miR-1b-5p	Sik1	CLIP-seq
mmu-miR-1b-5p	Mbtps2	CLIP-seq	mmu-miR-1b-5p	Slbp	CLIP-seq
mmu-miR-1b-5p	Mrc1	CLIP-seq	mmu-miR-1b-5p	Slc11a2	CLIP-seq
mmu-miR-1b-5p	Oas3	CLIP-seq	mmu-miR-1b-5p	Slc25a15	CLIP-seq
mmu-miR-1b-5p	Olfr536	CLIP-seq	mmu-miR-1b-5p	Slc35e3	CLIP-seq
mmu-miR-1b-5p	Pkp1	CLIP-seq	mmu-miR-1b-5p	Slc37a3	CLIP-seq
mmu-miR-1b-5p	Ppp1r9b	CLIP-seq	mmu-miR-1b-5p	Slc38a2	CLIP-seq
mmu-miR-1b-5p	Sema6b	CLIP-seq	mmu-miR-1b-5p	Slk	CLIP-seq
mmu-miR-1b-5p	Six6	CLIP-seq	mmu-miR-1b-5p	Slmap	CLIP-seq
mmu-miR-1b-5p	Slco5a1	CLIP-seq	mmu-miR-1b-5p	Smc2	CLIP-seq
mmu-miR-1b-5p	Spn	CLIP-seq	mmu-miR-1b-5p	Smg7	CLIP-seq
mmu-miR-1b-5p	Tbl1xr1	CLIP-seq	mmu-miR-1b-5p	Smurf2	CLIP-seq
mmu-miR-1b-5p	Tmem30a	CLIP-seq	mmu-miR-1b-5p	Smyd3	CLIP-seq
mmu-miR-1b-5p	Trim9	CLIP-seq	mmu-miR-1b-5p	Snrpb	CLIP-seq
mmu-miR-1b-5p	Ttc9c	CLIP-seq	mmu-miR-1b-5p	Spn	CLIP-seq
mmu-miR-1b-5p	Zmym5	CLIP-seq	mmu-miR-1b-5p	Srgap2	CLIP-seq
mmu-miR-1b-5p	Atg12	CLIP-seq	mmu-miR-1b-5p	Srp14	CLIP-seq
mmu-miR-1b-5p	Dtwd2	CLIP-seq	mmu-miR-1b-5p	Srpr	CLIP-seq
mmu-miR-1b-5p	Fbxl17	CLIP-seq	mmu-miR-1b-5p	Srsf3	CLIP-seq
mmu-miR-1b-5p	H2-Eb2	CLIP-seq	mmu-miR-1b-5p	Srsf5	CLIP-seq
mmu-miR-1b-5p	Msl1	CLIP-seq	mmu-miR-1b-5p	Srsf7	CLIP-seq
mmu-miR-1b-5p	Myt1	CLIP-seq	mmu-miR-1b-5p	Ssr1	CLIP-seq
mmu-miR-1b-5p	Nampt	CLIP-seq	mmu-miR-1b-5p	Stag2	CLIP-seq
mmu-miR-1b-5p	Ncl	CLIP-seq	mmu-miR-1b-5p	Stam	CLIP-seq
mmu-miR-1b-5p	Pbx1	CLIP-seq	mmu-miR-1b-5p	Stmn1	CLIP-seq
mmu-miR-1b-5p	Ppp2cb	CLIP-seq	mmu-miR-1b-5p	Stx2	CLIP-seq
mmu-miR-1b-5p	Prdm2	CLIP-seq	mmu-miR-1b-5p	Styx	CLIP-seq
mmu-miR-1b-5p	Setd5	CLIP-seq	mmu-miR-1b-5p	Szt2	CLIP-seq
mmu-miR-1b-5p	Slc14a1	CLIP-seq	mmu-miR-1b-5p	Tada1	CLIP-seq
mmu-miR-1b-5p	Sox9	CLIP-seq	mmu-miR-1b-5p	Taf4b	CLIP-seq
mmu-miR-1b-5p	Timm23	CLIP-seq	mmu-miR-1b-5p	Tal1	CLIP-seq
mmu-miR-1b-5p	Tmem30a	CLIP-seq	mmu-miR-1b-5p	Tbc1d24	CLIP-seq
mmu-miR-1b-5p	Tspan2	CLIP-seq	mmu-miR-1b-5p	Tbc1d2b	CLIP-seq
mmu-miR-1b-5p	Vav2	CLIP-seq	mmu-miR-1b-5p	Tbl1xr1	CLIP-seq
mmu-miR-1a-3p	Hspa1b	Luciferase reporter assay	mmu-miR-1b-5p	Tcp11l1	CLIP-seq
mmu-miR-1a-3p	Hspd1	Luciferase reporter assay	mmu-miR-1b-5p	Tdg	CLIP-seq
mmu-miR-1a-3p	Mef2a	qRT-PCR//Western blot	mmu-miR-1b-5p	Tfdp2	CLIP-seq
mmu-miR-1a-3p	Mef2a	Luciferase reporter assay	mmu-miR-1b-5p	Tfrc	CLIP-seq
mmu-miR-1a-3p	Mef2a	Luciferase reporter assay	mmu-miR-1b-5p	Tgoln1	CLIP-seq
mmu-miR-1a-3p	Mef2a	qRT-PCR//Luciferase reporter assay//Western blot	mmu-miR-1b-5p	Tgoln2	CLIP-seq
mmu-miR-1a-3p	Calm1	qRT-PCR//Luciferase reporter assay//Western blot	mmu-miR-1b-5p	Timm23	CLIP-seq
mmu-miR-1a-3p	Calm2	qRT-PCR//Western blot	mmu-miR-1b-5p	Tmem167b	CLIP-seq
mmu-miR-1a-3p	Calm2	Luciferase reporter assay	mmu-miR-1b-5p	Tmem170b	CLIP-seq
mmu-miR-1a-3p	Gata4	qRT-PCR//Western blot	mmu-miR-1b-5p	Tmem30a	CLIP-seq
mmu-miR-1a-3p	Igf1	qRT-PCR//Luciferase reporter assay//Western blot	mmu-miR-1b-5p	Tmem65	CLIP-seq
mmu-miR-1a-3p	Igf1r	qRT-PCR//Luciferase reporter assay//Western blot	mmu-miR-1b-5p	Tnfrsf26	CLIP-seq
mmu-miR-1a-3p	Hand2	Review	mmu-miR-1b-5p	Tns1	CLIP-seq
mmu-miR-1a-3p	Hdac4	Microarray//Northern blot	mmu-miR-1b-5p	Tollip	CLIP-seq
mmu-miR-1a-3p	Srf	Microarray//Northern blot	mmu-miR-1b-5p	Tpd52	CLIP-seq
mmu-miR-1a-3p	Pax7	Immunohistochemistry//Microarray//Northern blot//qRT-PCR//Western blot	mmu-miR-1b-5p	Trak2	CLIP-seq
mmu-miR-1a-3p	Pax7	Immunohistochemistry//Microarray//Northern blot//qRT-PCR//Western blot	mmu-miR-1b-5p	Trim44	CLIP-seq
mmu-miR-1a-3p	Pax7	Immunohistochemistry//Microarray//Northern blot//qRT-PCR//Western blot	mmu-miR-1b-5p	Tsn	CLIP-seq
mmu-miR-1a-3p	Pax7	Immunohistochemistry//Microarray//Northern blot//qRT-PCR//Western blot	mmu-miR-1b-5p	Tspan3	CLIP-seq
mmu-miR-1a-3p	Hand2	Luciferase reporter assay//Northern blot//qRT-PCR//Western blot	mmu-miR-1b-5p	Ube2e3	CLIP-seq
mmu-miR-1a-3p	Hand2	Luciferase reporter assay//Northern blot//qRT-PCR//Western blot	mmu-miR-1b-5p	Ube2l6	CLIP-seq
mmu-miR-1a-3p	Hand2	Luciferase reporter assay//Northern blot//qRT-PCR//Western blot	mmu-miR-1b-5p	Ube2o	CLIP-seq
mmu-miR-1a-3p	Pola1	Immunofluorescence//Luciferase reporter assay//Microarray//Western blot	mmu-miR-1b-5p	Unkl	CLIP-seq
mmu-miR-1a-3p	Gja1	Luciferase reporter assay	mmu-miR-1b-5p	Vps26b	CLIP-seq
mmu-miR-1a-3p	Gja1	Luciferase reporter assay	mmu-miR-1b-5p	Vstm2a	CLIP-seq
mmu-miR-1a-3p	Gja1	Luciferase reporter assay	mmu-miR-1b-5p	Wasl	CLIP-seq
mmu-miR-1a-3p	Gja1	Luciferase reporter assay	mmu-miR-1b-5p	Wdr44	CLIP-seq
mmu-miR-1a-3p	Nppa	Immunocytochemistry//Microarray	mmu-miR-1b-5p	Wif1	CLIP-seq
mmu-miR-1a-3p	Rasa1	Microarray//Western blot	mmu-miR-1b-5p	Yod1	CLIP-seq
mmu-miR-1a-3p	Cdk9	Microarray//Western blot	mmu-miR-1b-5p	Zbtb6	CLIP-seq
mmu-miR-1a-3p	Fn1	Microarray//Western blot	mmu-miR-1b-5p	Zc3h7b	CLIP-seq
mmu-miR-1a-3p	Rheb	Microarray//Western blot	mmu-miR-1b-5p	Zeb2	CLIP-seq
mmu-miR-1a-3p	Rps6	Microarray//Western blot	mmu-miR-1b-5p	Zfand5	CLIP-seq
mmu-miR-1a-3p	Acta1	Microarray//Western blot	mmu-miR-1b-5p	Zfp148	CLIP-seq
mmu-miR-1a-3p	Myh6	Microarray//Western blot	mmu-miR-1b-5p	Zfp26	CLIP-seq
mmu-miR-1a-3p	Ucp2	Luciferase reporter assay//Western blot	mmu-miR-1b-5p	Zfp367	CLIP-seq
mmu-miR-1a-3p	Hand2	Microarray//Western blot	mmu-miR-1b-5p	Zfp36l1	CLIP-seq
mmu-miR-1a-3p	Irx5	Luciferase reporter assay//Microarray//qRT-PCR//Western blot	mmu-miR-1b-5p	Zfp36l2	CLIP-seq
mmu-miR-1a-3p	Klf4	Luciferase reporter assay//qRT-PCR//Western blot	mmu-miR-1b-5p	Zfp458	CLIP-seq
mmu-miR-1a-3p	Klf4	Luciferase reporter assay//qRT-PCR//Western blot	mmu-miR-1b-5p	Zfp599	CLIP-seq
mmu-miR-1a-3p	Cdc42	Luciferase reporter assay//qRT-PCR//Western blot	mmu-miR-1b-5p	Zfp715	CLIP-seq
mmu-miR-1a-3p	Cdc42	Luciferase reporter assay//qRT-PCR//Western blot	mmu-miR-1b-5p	Zfp738	CLIP-seq
mmu-miR-1a-3p	Cdc42	Luciferase reporter assay//qRT-PCR//Western blot	mmu-miR-1b-5p	Zfp759	CLIP-seq
mmu-miR-1a-3p	Cdc42	Luciferase reporter assay//qRT-PCR//Western blot	mmu-miR-1b-5p	Zfp84	CLIP-seq
mmu-miR-1a-3p	Tlx2	Luciferase reporter assay	mmu-miR-1b-5p	Zfp951	CLIP-seq
mmu-miR-1a-3p	Tlx2	Luciferase reporter assay	mmu-miR-1b-5p	Zfp953	CLIP-seq
mmu-miR-1a-3p	Anxa5	Luciferase reporter assay	mmu-miR-1b-5p	Zmym2	CLIP-seq
mmu-miR-1a-3p	Anxa5	Luciferase reporter assay	mmu-miR-1b-5p	Zmym5	CLIP-seq
mmu-miR-1a-3p	Smarcd2	Luciferase reporter assay//Western blot	mmu-miR-1b-5p	Zmynd8	CLIP-seq
mmu-miR-1a-3p	Clcn3	Luciferase reporter assay//Western blot	mmu-miR-1b-5p	Zxdb	CLIP-seq
mmu-miR-1a-3p	Smarcb1	Luciferase reporter assay//Western blot	mmu-miR-1b-5p	2610002M06Rik	CLIP-seq
mmu-miR-1a-3p	Map4k3	Luciferase reporter assay//Western blot	mmu-miR-1b-5p	Aass	CLIP-seq
mmu-miR-1a-3p	Fzd7	Luciferase reporter assay//Western blot	mmu-miR-1b-5p	Abcd2	CLIP-seq
mmu-miR-1a-3p	Meox2	Luciferase reporter assay//Western blot	mmu-miR-1b-5p	Acer2	CLIP-seq
mmu-miR-1a-3p	Nfat5	Luciferase reporter assay//Western blot	mmu-miR-1b-5p	Adam17	CLIP-seq
mmu-miR-1a-3p	Rarb	Luciferase reporter assay//Western blot	mmu-miR-1b-5p	Aff1	CLIP-seq
mmu-miR-1a-3p	Sh3bgrl	Luciferase reporter assay//Western blot	mmu-miR-1b-5p	Ankrd40	CLIP-seq
mmu-miR-1a-3p	Hes1	Western blot//qRT-PCR	mmu-miR-1b-5p	Apc	CLIP-seq
mmu-miR-1a-3p	Ets1	Luciferase reporter assay//Microarray//QRTPCR//Western blot	mmu-miR-1b-5p	Arhgef17	CLIP-seq
mmu-miR-1a-3p	Myocd	Immunohistochemistry//In situ hybridization//Luciferase reporter assay//Microarray//qRT-PCR//Western blot	mmu-miR-1b-5p	Arl4a	CLIP-seq
mmu-miR-1a-3p	Myocd	Immunohistochemistry//In situ hybridization//Luciferase reporter assay//Microarray//qRT-PCR//Western blot	mmu-miR-1b-5p	Arl5a	CLIP-seq
mmu-miR-1a-3p	Adar	Immunofluorescence//Luciferase reporter assay//qRT-PCR//Western blot	mmu-miR-1b-5p	Arl5b	CLIP-seq
mmu-miR-1a-3p	Adar	Immunofluorescence//Luciferase reporter assay//qRT-PCR//Western blot	mmu-miR-1b-5p	Arl6ip6	CLIP-seq
mmu-miR-1a-3p	Pax3	HITS-CLIP	mmu-miR-1b-5p	Asap1	CLIP-seq
mmu-miR-1a-3p	Pax3	HITS-CLIP	mmu-miR-1b-5p	Asxl2	CLIP-seq
mmu-miR-1a-3p	Pax3	HITS-CLIP	mmu-miR-1b-5p	Atg12	CLIP-seq
mmu-miR-1a-3p	Pax3	HITS-CLIP	mmu-miR-1b-5p	Atp11b	CLIP-seq
mmu-miR-1a-3p	Pax3	HITS-CLIP	mmu-miR-1b-5p	Atp2b4	CLIP-seq
mmu-miR-1a-3p	Rnf170	HITS-CLIP	mmu-miR-1b-5p	Aurka	CLIP-seq
mmu-miR-1a-3p	Tgoln1	HITS-CLIP	mmu-miR-1b-5p	Bach1	CLIP-seq
mmu-miR-1a-3p	Pax3	HITS-CLIP	mmu-miR-1b-5p	Bcl11b	CLIP-seq
mmu-miR-1a-3p	Pax3	HITS-CLIP	mmu-miR-1b-5p	Bmf	CLIP-seq
mmu-miR-1a-3p	Pax3	HITS-CLIP	mmu-miR-1b-5p	Btf3l4	CLIP-seq
mmu-miR-1a-3p	Pax3	HITS-CLIP	mmu-miR-1b-5p	Cand1	CLIP-seq
mmu-miR-1a-3p	Pax3	HITS-CLIP	mmu-miR-1b-5p	Ccnt2	CLIP-seq
mmu-miR-1a-3p	Mup14	HITS-CLIP	mmu-miR-1b-5p	Cdc25a	CLIP-seq
mmu-miR-1a-3p	Mup10	HITS-CLIP	mmu-miR-1b-5p	Cdc6	CLIP-seq
mmu-miR-1a-3p	Mup12	HITS-CLIP	mmu-miR-1b-5p	Chchd2	CLIP-seq
mmu-miR-1a-3p	Mup19	HITS-CLIP	mmu-miR-1b-5p	Chd9	CLIP-seq
mmu-miR-1a-3p	Pax3	HITS-CLIP	mmu-miR-1b-5p	Ckap5	CLIP-seq
mmu-miR-1a-3p	Mup14	HITS-CLIP	mmu-miR-1b-5p	Clic5	CLIP-seq
mmu-miR-1a-3p	Mup10	HITS-CLIP	mmu-miR-1b-5p	Cnot6l	CLIP-seq
mmu-miR-1a-3p	Mup12	HITS-CLIP	mmu-miR-1b-5p	Cpsf6	CLIP-seq
mmu-miR-1a-3p	Mup19	HITS-CLIP	mmu-miR-1b-5p	Creb1	CLIP-seq
mmu-miR-1a-3p	Mup14	HITS-CLIP	mmu-miR-1b-5p	Ctcf	CLIP-seq
mmu-miR-1a-3p	Mup10	HITS-CLIP	mmu-miR-1b-5p	Cyld	CLIP-seq
mmu-miR-1a-3p	Mup12	HITS-CLIP	mmu-miR-1b-5p	Cyp20a1	CLIP-seq
mmu-miR-1a-3p	Mup19	HITS-CLIP	mmu-miR-1b-5p	Cyp7a1	CLIP-seq
mmu-miR-1a-3p	Mup11	HITS-CLIP	mmu-miR-1b-5p	Daam1	CLIP-seq
mmu-miR-1a-3p	Mup14	HITS-CLIP	mmu-miR-1b-5p	Dcp2	CLIP-seq
mmu-miR-1a-3p	Mup17	HITS-CLIP	mmu-miR-1b-5p	Ddit4	CLIP-seq
mmu-miR-1a-3p	Mup10	HITS-CLIP	mmu-miR-1b-5p	Depdc5	CLIP-seq
mmu-miR-1a-3p	Mup12	HITS-CLIP	mmu-miR-1b-5p	Dgcr8	CLIP-seq
mmu-miR-1a-3p	Mup19	HITS-CLIP	mmu-miR-1b-5p	Dnaja1	CLIP-seq
mmu-miR-1a-3p	Mup14	HITS-CLIP	mmu-miR-1b-5p	Dpp9	CLIP-seq
mmu-miR-1a-3p	Mup10	HITS-CLIP	mmu-miR-1b-5p	Dstyk	CLIP-seq
mmu-miR-1a-3p	Mup12	HITS-CLIP	mmu-miR-1b-5p	Dtwd2	CLIP-seq
mmu-miR-1a-3p	Mup19	HITS-CLIP	mmu-miR-1b-5p	Eaf1	CLIP-seq
mmu-miR-1a-3p	Pax3	HITS-CLIP	mmu-miR-1b-5p	Ect2	CLIP-seq
mmu-miR-1a-3p	Pax3	HITS-CLIP	mmu-miR-1b-5p	Eif4e	CLIP-seq
mmu-miR-1a-3p	Cpeb1	HITS-CLIP	mmu-miR-1b-5p	Eif4ebp3	CLIP-seq
mmu-miR-1a-3p	Pax3	HITS-CLIP	mmu-miR-1b-5p	Elavl1	CLIP-seq
mmu-miR-1a-3p	Cdk9	qRT-PCR//Luciferase reporter assay//Immunohistochemistry//ChIP-seq//Western blot	mmu-miR-1b-5p	Ergic1	CLIP-seq
mmu-miR-1a-3p	Hspa1b	qRT-PCR//Immunoblot//	mmu-miR-1b-5p	Eri1	CLIP-seq
mmu-miR-1a-3p	Map3k1	Luciferase reporter assay//Western blotting//qRT-PCR	mmu-miR-1b-5p	F13b	CLIP-seq
mmu-miR-21a-5p	Reck	Luciferase reporter assay	mmu-miR-1b-5p	Fbxl17	CLIP-seq
mmu-miR-21a-5p	Pten	Luciferase reporter assay//Western blot	mmu-miR-1b-5p	Fcho2	CLIP-seq
mmu-miR-21a-5p	Spry2	Luciferase reporter assay//Western blot	mmu-miR-1b-5p	Fgf7	CLIP-seq
mmu-miR-21a-5p	Spry2	Luciferase reporter assay//Western blot	mmu-miR-1b-5p	Fgfr1op2	CLIP-seq
mmu-miR-21a-5p	Pdcd4	Luciferase reporter assay//Western blot	mmu-miR-1b-5p	Fpgt	CLIP-seq
mmu-miR-21a-5p	Peli1	Luciferase reporter assay	mmu-miR-1b-5p	G3bp1	CLIP-seq
mmu-miR-21a-5p	Peli1	Luciferase reporter assay	mmu-miR-1b-5p	Gca	CLIP-seq
mmu-miR-21a-5p	Spry1	Review//Luciferase reporter assay//Western blot	mmu-miR-1b-5p	Ghitm	CLIP-seq
mmu-miR-21a-5p	Fasl	Luciferase reporter assay//Western blot//Northern blot	mmu-miR-1b-5p	Gins2	CLIP-seq
mmu-miR-21a-5p	Spry1	Luciferase reporter assay//Western blot	mmu-miR-1b-5p	Gmfb	CLIP-seq
mmu-miR-21a-5p	Pdcd4	qRT-PCR	mmu-miR-1b-5p	Gna11	CLIP-seq
mmu-miR-21a-5p	Reck	qRT-PCR	mmu-miR-1b-5p	Golph3	CLIP-seq
mmu-miR-21a-5p	Pdcd4	qRT-PCR	mmu-miR-1b-5p	Golt1b	CLIP-seq
mmu-miR-21a-5p	Tgfbi	ELISA//FACS//Luciferase reporter assay//qRT-PCR//Western blot	mmu-miR-1b-5p	Gopc	CLIP-seq
mmu-miR-21a-5p	Tgfbi	ELISA//FACS//Luciferase reporter assay//qRT-PCR//Western blot	mmu-miR-1b-5p	Gpkow	CLIP-seq
mmu-miR-21a-5p	Tgfbi	ELISA//FACS//Luciferase reporter assay//qRT-PCR//Western blot	mmu-miR-1b-5p	Grhl1	CLIP-seq
mmu-miR-21a-5p	Reck	Western blot	mmu-miR-1b-5p	Grina	CLIP-seq
mmu-miR-21a-5p	Spry4	qRT-PCR	mmu-miR-1b-5p	Gripap1	CLIP-seq
mmu-miR-21a-5p	Reck	Western blot	mmu-miR-1b-5p	Grpel2	CLIP-seq
mmu-miR-21a-5p	Spry3	Western blot	mmu-miR-1b-5p	Gsg1l	CLIP-seq
mmu-miR-21a-5p	Spry3	Western blot	mmu-miR-1b-5p	Gsk3b	CLIP-seq
mmu-miR-21a-5p	Pdcd4	Western blot	mmu-miR-1b-5p	Gyg	CLIP-seq
mmu-miR-21a-5p	Spry1	Western blot	mmu-miR-1b-5p	Gypa	CLIP-seq
mmu-miR-21a-5p	Pten	Reporter assay	mmu-miR-1b-5p	Herpud1	CLIP-seq
mmu-miR-21a-5p	Peli1	Reporter assay;qRT-PCR;Other	mmu-miR-1b-5p	Hipk1	CLIP-seq
mmu-miR-21a-5p	Fasl	Reporter assay;Western blot;Other	mmu-miR-1b-5p	Hmgcr	CLIP-seq
mmu-miR-21a-5p	Spry2	Reporter assay;Western blot;Other	mmu-miR-1b-5p	Hnrnpf	CLIP-seq
mmu-miR-21a-5p	Pias3	Western blot	mmu-miR-1b-5p	Hunk	CLIP-seq
mmu-miR-21a-5p	Tgfbr3	Luciferase reporter assay//qRT-PCR//Western blot	mmu-miR-1b-5p	Ier3	CLIP-seq
mmu-miR-21a-5p	Tnfaip8l2	ChIP-seq//Flow//Luciferase reporter assay//qRT-PCR//Western blot	mmu-miR-1b-5p	Ino80d	CLIP-seq
mmu-miR-21a-5p	Tnfaip8l2	ChIP-seq//Flow//Luciferase reporter assay//qRT-PCR//Western blot	mmu-miR-1b-5p	Irak2	CLIP-seq
mmu-miR-21a-5p	Smad7	Luciferase reporter assay//Northern blot//QRTPCR//Immunoprecipitation	mmu-miR-1b-5p	Irf2bp2	CLIP-seq
mmu-miR-21a-5p	Smad7	Luciferase reporter assay//Northern blot//Immunoprecipitation	mmu-miR-1b-5p	Irgm2	CLIP-seq
mmu-miR-21a-5p	Gt(ROSA)26Sor	Immunohistochemistry//Luciferase reporter assay//qRT-PCR//Southern blot	mmu-miR-1b-5p	Kbtbd2	CLIP-seq
mmu-miR-21a-5p	Yy1	Luciferase reporter assay//qRT-PCR	mmu-miR-1b-5p	Kbtbd8	CLIP-seq
mmu-miR-21a-5p	Eif4e3	Luciferase reporter assay//qRT-PCR	mmu-miR-1b-5p	Kdelr2	CLIP-seq
mmu-miR-21a-5p	Pdcd10	Luciferase reporter assay//qRT-PCR	mmu-miR-1b-5p	Khdrbs1	CLIP-seq
mmu-miR-21a-5p	Timp3	qRT-PCR	mmu-miR-1b-5p	Kif23	CLIP-seq
mmu-miR-21a-5p	Pdcd4	ELISA//Luciferase reporter assay//QRTPCR//Western blot	mmu-miR-1b-5p	Kif2a	CLIP-seq
mmu-miR-21a-5p	Mmp9	Immunohistochemistry//In situ hybridization//qRT-PCR//Western blot	mmu-miR-1b-5p	Kit	CLIP-seq
mmu-miR-21a-5p	Mmp9	Immunohistochemistry//In situ hybridization//qRT-PCR//Western blot	mmu-miR-1b-5p	Klhl12	CLIP-seq
mmu-miR-21a-5p	Rpp40	HITS-CLIP	mmu-miR-1b-5p	Lasp1	CLIP-seq
mmu-miR-21a-5p	Rpp40	HITS-CLIP	mmu-miR-1b-5p	Lhfpl2	CLIP-seq
mmu-miR-21a-5p	Rpp40	HITS-CLIP	mmu-miR-1b-5p	Lonrf1	CLIP-seq
mmu-miR-21a-5p	Gon7	HITS-CLIP	mmu-miR-1b-5p	Lypla1	CLIP-seq
mmu-miR-21a-5p	Moap1	HITS-CLIP	mmu-miR-1b-5p	Lyrm7	CLIP-seq
mmu-miR-21a-5p	Rpp40	HITS-CLIP	mmu-miR-1b-5p	Mafk	CLIP-seq
mmu-miR-21a-5p	Tns1	HITS-CLIP	mmu-miR-1b-5p	Malt1	CLIP-seq
mmu-miR-21a-5p	E2f2	HITS-CLIP	mmu-miR-1b-5p	Man1a2	CLIP-seq
mmu-miR-21a-5p	Gid4	HITS-CLIP	mmu-miR-1b-5p	Map3k2	CLIP-seq
mmu-miR-21a-5p	Tns1	HITS-CLIP	mmu-miR-1b-5p	Map3k4	CLIP-seq
mmu-miR-21a-5p	Tns1	HITS-CLIP	mmu-miR-1b-5p	Mapk1	CLIP-seq
mmu-miR-21a-5p	Tns1	HITS-CLIP	mmu-miR-1b-5p	Mat2b	CLIP-seq
mmu-miR-21a-5p	Rmnd5a	HITS-CLIP	mmu-miR-1b-5p	Max	CLIP-seq
mmu-miR-21a-5p	Map3k1	HITS-CLIP	mmu-miR-1b-5p	Mcm3	CLIP-seq
mmu-miR-21a-5p	Cyfip1	HITS-CLIP	mmu-miR-1b-5p	Mcm5	CLIP-seq
mmu-miR-21a-5p	Map3k1	HITS-CLIP	mmu-miR-1b-5p	Mdc1	CLIP-seq
mmu-miR-21a-5p	Kcnk6	HITS-CLIP	mmu-miR-1b-5p	Med17	CLIP-seq
mmu-miR-21a-5p	Map2k3	Luciferase reporter assay	mmu-miR-1b-5p	Mib1	CLIP-seq
mmu-miR-21a-5p	Pten	Luciferase reporter assay//qRT-PCR//Western blot	mmu-miR-1b-5p	Mrc1	CLIP-seq
mmu-miR-21a-5p	Pten	qRT-PCR//Western blot	mmu-miR-1b-5p	Mtf2	CLIP-seq
mmu-miR-21a-5p	Smad7	Luciferase reporter assay//qRT-PCR//Western blot	mmu-miR-1b-5p	Mtfr1	CLIP-seq
mmu-miR-21a-5p	Smad7	Luciferase reporter assay//qRT-PCR//Western blot	mmu-miR-1b-5p	Mtmr3	CLIP-seq
mmu-miR-21a-5p	Smad7	Luciferase reporter assay//qRT-PCR//Western blot	mmu-miR-1b-5p	Mybl1	CLIP-seq
mmu-miR-21a-5p	Smad7	Luciferase reporter assay//qRT-PCR//Western blot	mmu-miR-1b-5p	Naa16	CLIP-seq
mmu-miR-21a-5p	Pten	Western blot	mmu-miR-1b-5p	Naa50	CLIP-seq
mmu-miR-21a-5p	Smad7	Western blot	mmu-miR-1b-5p	Ndufb6	CLIP-seq
mmu-miR-21a-5p	Pten	qRT-PCR//Western blot	mmu-miR-1b-5p	Nfib	CLIP-seq
mmu-miR-21a-5p	Cdk6	Luciferase reporter assay//qRT-PCR//Western blotting	mmu-miR-1b-5p	Nin	CLIP-seq
mmu-miR-192-5p	Zeb2	Northern blot//qRT-PCR//Western blot	mmu-miR-1b-5p	Npat	CLIP-seq
mmu-miR-192-5p	Zeb2	Northern blot//qRT-PCR//Western blot	mmu-miR-1b-5p	Npm1	CLIP-seq
mmu-miR-192-5p	Zeb2	Reporter assay	mmu-miR-1b-5p	Orc5	CLIP-seq
mmu-miR-192-5p	Lyrm9	HITS-CLIP	mmu-miR-1b-5p	Ormdl3	CLIP-seq
mmu-miR-192-5p	Myo9a	HITS-CLIP	mmu-miR-1b-5p	Park7	CLIP-seq
mmu-miR-192-5p	Myo9a	HITS-CLIP	mmu-miR-1b-5p	Pdxp	CLIP-seq
mmu-miR-192-5p	Myo9a	HITS-CLIP	mmu-miR-1b-5p	Pgk1	CLIP-seq
mmu-miR-192-5p	Myo9a	HITS-CLIP	mmu-miR-1b-5p	Phactr2	CLIP-seq
mmu-miR-192-5p	Nectin4	HITS-CLIP	mmu-miR-1b-5p	Phlpp2	CLIP-seq
mmu-miR-192-5p	Nectin4	HITS-CLIP	mmu-miR-1b-5p	Picalm	CLIP-seq
mmu-miR-192-5p	Nectin4	HITS-CLIP	mmu-miR-1b-5p	Plcl2	CLIP-seq
mmu-miR-192-5p	Reep3	HITS-CLIP	mmu-miR-1b-5p	Pnrc1	CLIP-seq
mmu-miR-192-5p	Grb14	HITS-CLIP	mmu-miR-1b-5p	Ppcs	CLIP-seq
mmu-miR-192-5p	Nectin4	HITS-CLIP	mmu-miR-1b-5p	Ppm1k	CLIP-seq
mmu-miR-192-5p	Arhgap19	Luciferase reporter assay//Western blotting//Immunofluorescence//qRT-PCR	mmu-miR-1b-5p	Ppp2cb	CLIP-seq
mmu-miR-192-5p	Yy1	Luciferase reporter assay//Western blotting//qRT-PCR	mmu-miR-1b-5p	Prkar2b	CLIP-seq
mmu-miR-192-5p	Arfgef1	Luciferase reporter assay//Western blotting//qRT-PCR	mmu-miR-1b-5p	Psmc6	CLIP-seq
mmu-miR-27a-3p	Runx1	Luciferase reporter assay//qRT-PCR//Western blot//Northern blot	mmu-miR-1b-5p	Ptgdr	CLIP-seq
mmu-miR-27a-3p	Pparg	Luciferase reporter assay//Western blot	mmu-miR-1b-5p	Ptges3	CLIP-seq
mmu-miR-27a-3p	Pparg	Luciferase reporter assay//Western blot	mmu-miR-1b-5p	Ptma	CLIP-seq
mmu-miR-27a-3p	Runx1	Luciferase reporter assay//qRT-PCR//Western blot	mmu-miR-1b-5p	Pttg1ip	CLIP-seq
mmu-miR-27a-3p	Runx1	Luciferase reporter assay//qRT-PCR//Western blot	mmu-miR-1b-5p	Pygb	CLIP-seq
mmu-miR-27a-3p	Runx1	Luciferase reporter assay//qRT-PCR//Western blot	mmu-miR-1b-5p	Qk	CLIP-seq
mmu-miR-27a-3p	Runx1	Luciferase reporter assay//qRT-PCR//Western blot	mmu-miR-1b-5p	Rab12	CLIP-seq
mmu-miR-27a-3p	Srm	GFP reporter assay//Immunocytochemistry//Microarray//qRT-PCR//Quantitative proteomic approach	mmu-miR-1b-5p	Rab14	CLIP-seq
mmu-miR-27a-3p	Odc1	GFP reporter assay//Immunocytochemistry//Microarray//qRT-PCR//Quantitative proteomic approach//Western blot	mmu-miR-1b-5p	Ranbp6	CLIP-seq
mmu-miR-27a-3p	Runx1	Reporter assay;Western blot	mmu-miR-1b-5p	Ranbp9	CLIP-seq
mmu-miR-27a-3p	Runx2	Microarray//qRT-PCR//Western blot	mmu-miR-1b-5p	Rc3h2	CLIP-seq
mmu-miR-27a-3p	alp	Microarray//qRT-PCR//Western blot	mmu-miR-1b-5p	Rhot1	CLIP-seq
mmu-miR-27a-3p	Spp1	Microarray//qRT-PCR//Western blot	mmu-miR-1b-5p	Riok3	CLIP-seq
mmu-miR-27a-3p	Tcirg1	Microarray//qRT-PCR//Western blot	mmu-miR-1b-5p	Rnf128	CLIP-seq
mmu-miR-27a-3p	Bmp2	Microarray//qRT-PCR//Western blot	mmu-miR-1b-5p	Rnf6	CLIP-seq
mmu-miR-27a-3p	Bmpr1a	Microarray//qRT-PCR//Western blot	mmu-miR-1b-5p	Rpp14	CLIP-seq
mmu-miR-27a-3p	Smad9	Microarray//qRT-PCR//Western blot	mmu-miR-1b-5p	Rreb1	CLIP-seq
mmu-miR-27a-3p	Il10	ELISALuciferase reporter assay//Microarray//qRT-PCR//Western blot	mmu-miR-1b-5p	Rsbn1	CLIP-seq
mmu-miR-27a-3p	Il10	Luciferase reporter assay//qRT-PCR//WEstern blot//ELISA	mmu-miR-1b-5p	Rsl24d1	CLIP-seq
mmu-miR-27a-3p	Bbc3	Luciferase reporter assay	mmu-miR-1b-5p	Samsn1	CLIP-seq
mmu-miR-27a-3p	Pmaip1	Luciferase reporter assay	mmu-miR-1b-5p	Scamp1	CLIP-seq
mmu-miR-27a-3p	Bax	Luciferase reporter assay	mmu-miR-1b-5p	Sema6b	CLIP-seq
mmu-miR-27a-3p	Bbc3	Luciferase reporter assay	mmu-miR-1b-5p	Set	CLIP-seq
mmu-miR-27a-3p	Pmaip1	Luciferase reporter assay	mmu-miR-1b-5p	Setd5	CLIP-seq
mmu-miR-27a-3p	Bax	Luciferase reporter assay	mmu-miR-1b-5p	Sft2d3	CLIP-seq
mmu-miR-27a-3p	Slco5a1	HITS-CLIP	mmu-miR-1b-5p	Sik1	CLIP-seq
mmu-miR-27a-3p	Ccl9	HITS-CLIP	mmu-miR-1b-5p	Six6	CLIP-seq
mmu-miR-27a-3p	Cxcr2	HITS-CLIP	mmu-miR-1b-5p	Slc11a2	CLIP-seq
mmu-miR-27a-3p	Rprd1a	HITS-CLIP	mmu-miR-1b-5p	Slc25a16	CLIP-seq
mmu-miR-27a-3p	Trem1	HITS-CLIP	mmu-miR-1b-5p	Slc2a2	CLIP-seq
mmu-miR-27a-3p	Cxcr2	HITS-CLIP	mmu-miR-1b-5p	Slc35e3	CLIP-seq
mmu-miR-27a-3p	Mrpl35	HITS-CLIP	mmu-miR-1b-5p	Slc38a2	CLIP-seq
mmu-miR-27a-3p	Neurod6	HITS-CLIP	mmu-miR-1b-5p	Slco5a1	CLIP-seq
mmu-miR-27a-3p	Ttyh1	HITS-CLIP	mmu-miR-1b-5p	Slk	CLIP-seq
mmu-miR-27a-3p	Cxcr2	HITS-CLIP	mmu-miR-1b-5p	Smurf2	CLIP-seq
mmu-miR-27a-3p	Pcdhb5	HITS-CLIP	mmu-miR-1b-5p	Snx30	CLIP-seq
mmu-miR-27a-3p	Ranbp17	HITS-CLIP	mmu-miR-1b-5p	Sox6	CLIP-seq
mmu-miR-27a-3p	Rprd1a	HITS-CLIP	mmu-miR-1b-5p	Spn	CLIP-seq
mmu-miR-27a-3p	Tmem179	HITS-CLIP	mmu-miR-1b-5p	Srsf3	CLIP-seq
mmu-miR-27a-3p	Neurod6	HITS-CLIP	mmu-miR-1b-5p	Srsf5	CLIP-seq
mmu-miR-27a-3p	Cxcr2	HITS-CLIP	mmu-miR-1b-5p	Ssr1	CLIP-seq
mmu-miR-27a-3p	Slco5a1	HITS-CLIP	mmu-miR-1b-5p	Stag2	CLIP-seq
mmu-miR-27a-3p	Ranbp17	HITS-CLIP	mmu-miR-1b-5p	Stat3	CLIP-seq
mmu-miR-27a-3p	Ttyh1	HITS-CLIP	mmu-miR-1b-5p	Stmn1	CLIP-seq
mmu-miR-27a-3p	Pcdhb5	HITS-CLIP	mmu-miR-1b-5p	Stx2	CLIP-seq
mmu-miR-27a-3p	Rprd1a	HITS-CLIP	mmu-miR-1b-5p	Stx7	CLIP-seq
mmu-miR-27a-3p	Trem1	HITS-CLIP	mmu-miR-1b-5p	Swi5	CLIP-seq
mmu-miR-27a-3p	Slco5a1	HITS-CLIP	mmu-miR-1b-5p	Synj1	CLIP-seq
mmu-miR-27a-3p	Slco5a1	HITS-CLIP	mmu-miR-1b-5p	Szt2	CLIP-seq
mmu-miR-27a-3p	Sox11	HITS-CLIP	mmu-miR-1b-5p	Tal1	CLIP-seq
mmu-miR-27a-3p	Slco5a1	HITS-CLIP	mmu-miR-1b-5p	Tbc1d25	CLIP-seq
mmu-miR-27a-3p	Slco5a1	HITS-CLIP	mmu-miR-1b-5p	Tbc1d2b	CLIP-seq
mmu-miR-27a-3p	Sox11	HITS-CLIP	mmu-miR-1b-5p	Tbl1xr1	CLIP-seq
mmu-miR-27a-3p	Sox11	HITS-CLIP	mmu-miR-1b-5p	Tfrc	CLIP-seq
mmu-miR-27a-3p	Sox11	HITS-CLIP	mmu-miR-1b-5p	Timm23	CLIP-seq
mmu-miR-27a-3p	Sox11	HITS-CLIP	mmu-miR-1b-5p	Tmed5	CLIP-seq
mmu-miR-27a-3p	Cblb	HITS-CLIP	mmu-miR-1b-5p	Tmem108	CLIP-seq
mmu-miR-27a-3p	Slco5a1	HITS-CLIP	mmu-miR-1b-5p	Tmem131	CLIP-seq
mmu-miR-27a-3p	Sox11	HITS-CLIP	mmu-miR-1b-5p	Tmem151b	CLIP-seq
mmu-miR-27a-3p	Slco5a1	HITS-CLIP	mmu-miR-1b-5p	Tmem18	CLIP-seq
mmu-miR-27a-3p	Sox11	HITS-CLIP	mmu-miR-1b-5p	Tmem30a	CLIP-seq
mmu-miR-27a-3p	Jph1	HITS-CLIP	mmu-miR-1b-5p	Tmem33	CLIP-seq
mmu-miR-27a-3p	Sox11	HITS-CLIP	mmu-miR-1b-5p	Tmem65	CLIP-seq
mmu-miR-27a-3p	Neurod6	HITS-CLIP	mmu-miR-1b-5p	Tmx4	CLIP-seq
mmu-miR-27a-3p	Neurod6	HITS-CLIP	mmu-miR-1b-5p	Tnfrsf21	CLIP-seq
mmu-miR-27a-3p	Lifr	HITS-CLIP	mmu-miR-1b-5p	Tns3	CLIP-seq
mmu-miR-27a-3p	Wars2	HITS-CLIP	mmu-miR-1b-5p	Tollip	CLIP-seq
mmu-miR-27a-3p	Epha4	HITS-CLIP	mmu-miR-1b-5p	Trak2	CLIP-seq
mmu-miR-27a-3p	Lsm6	HITS-CLIP	mmu-miR-1b-5p	Trim44	CLIP-seq
mmu-miR-27a-3p	Trem1	HITS-CLIP	mmu-miR-1b-5p	Tsn	CLIP-seq
mmu-miR-27a-3p	Wars2	HITS-CLIP	mmu-miR-1b-5p	Ube2e3	CLIP-seq
mmu-miR-27a-3p	Zfp329	HITS-CLIP	mmu-miR-1b-5p	Ube2l6	CLIP-seq
mmu-miR-27a-3p	Csnk1e	HITS-CLIP	mmu-miR-1b-5p	Ube2o	CLIP-seq
mmu-miR-27a-3p	Neurod6	HITS-CLIP	mmu-miR-1b-5p	Ube3a	CLIP-seq
mmu-miR-27a-3p	Ret	HITS-CLIP	mmu-miR-1b-5p	Ugt2b34	CLIP-seq
mmu-miR-27a-3p	Foxo1	qRT-PCR//Luciferase reporter assay//Western blot	mmu-miR-1b-5p	Ugt2b35	CLIP-seq
mmu-miR-27a-3p	Smad3	qRT-PCR//Luciferase reporter assay//Western blot	mmu-miR-1b-5p	Ulk3	CLIP-seq
mmu-miR-27a-3p	Serpini1	Luciferase reporter assay	mmu-miR-1b-5p	Unkl	CLIP-seq
mmu-miR-27a-3p	Serpini1	Luciferase reporter assay	mmu-miR-1b-5p	Usp12	CLIP-seq
mmu-miR-27a-3p	Sp7	Luciferase reporter assay	mmu-miR-1b-5p	Vcam1	CLIP-seq
mmu-miR-27a-3p	Sp7	Luciferase reporter assay	mmu-miR-1b-5p	Vstm2a	CLIP-seq
mmu-miR-27a-3p	Sp7	Luciferase reporter assay	mmu-miR-1b-5p	Wasl	CLIP-seq
mmu-miR-27a-3p	Smad3	ELISA//Luciferase reporter assay//Microarray//Western blotting	mmu-miR-1b-5p	Wdr44	CLIP-seq
mmu-miR-27a-3p	Apc	Western blotting//Immunohistochemistry (IHC)//RNA-seq//Immunofluorescence//qRT-PCR//In situ hybridization	mmu-miR-1b-5p	Wdr76	CLIP-seq
mmu-miR-27a-3p	Nkd1	Western blotting//Immunohistochemistry (IHC)//RNA-seq//Immunofluorescence//qRT-PCR//In situ hybridization	mmu-miR-1b-5p	Zbtb44	CLIP-seq
mmu-miR-27a-3p	Cd28	Luciferase reporter assay//Western blotting//qRT-PCR	mmu-miR-1b-5p	Zeb2	CLIP-seq
mmu-miR-99a-5p	Smarca5	Luciferase reporter assay//qRT-PCR//Western blot	mmu-miR-1b-5p	Zfand5	CLIP-seq
mmu-miR-99a-5p	Smarca5	Luciferase reporter assay//qRT-PCR//Western blot	mmu-miR-1b-5p	Zfhx3	CLIP-seq
mmu-miR-99a-5p	Smarca5	Luciferase reporter assay//qRT-PCR//Western blot	mmu-miR-1b-5p	Zfp367	CLIP-seq
mmu-miR-99a-5p	Smarca5	Luciferase reporter assay//qRT-PCR//Western blot	mmu-miR-1b-5p	Zfp36l2	CLIP-seq
mmu-miR-99a-5p	Comp	HITS-CLIP	mmu-miR-1b-5p	Zfp738	CLIP-seq
mmu-miR-99a-5p	Slc35d2	HITS-CLIP	mmu-miR-1b-5p	Zfp759	CLIP-seq
mmu-miR-99a-5p	Slc35d2	HITS-CLIP	mmu-miR-1b-5p	Zfp953	CLIP-seq
mmu-miR-99a-5p	Asxl2	HITS-CLIP	mmu-miR-1b-5p	Zmym5	CLIP-seq
mmu-miR-99a-5p	Comp	HITS-CLIP	mmu-miR-1b-5p	Zmynd8	CLIP-seq
mmu-miR-99a-5p	Slc35d2	HITS-CLIP	mmu-miR-1b-5p	2610002M06Rik	CLIP-seq
mmu-miR-99a-5p	Comp	HITS-CLIP	mmu-miR-1b-5p	Akap6	CLIP-seq
mmu-miR-99a-5p	Grik3	HITS-CLIP	mmu-miR-1b-5p	Cask	CLIP-seq
mmu-miR-99a-5p	Ppp2r5a	Luciferase reporter assay//Western blotting//qRT-PCR	mmu-miR-1b-5p	Casz1	CLIP-seq
			mmu-miR-1b-5p	Chrm1	CLIP-seq
			mmu-miR-1b-5p	Col11a1	CLIP-seq
			mmu-miR-1b-5p	Cpsf6	CLIP-seq
			mmu-miR-1b-5p	Cyld	CLIP-seq
			mmu-miR-1b-5p	Dppa3	CLIP-seq
			mmu-miR-1b-5p	Eif4e	CLIP-seq
			mmu-miR-1b-5p	Fbxl17	CLIP-seq
			mmu-miR-1b-5p	Gpr180	CLIP-seq
			mmu-miR-1b-5p	Klf8	CLIP-seq
			mmu-miR-1b-5p	L2hgdh	CLIP-seq
			mmu-miR-1b-5p	Lasp1	CLIP-seq
			mmu-miR-1b-5p	Lin28a	CLIP-seq
			mmu-miR-1b-5p	Lsm14a	CLIP-seq
			mmu-miR-1b-5p	Lyrm7	CLIP-seq
			mmu-miR-1b-5p	Pfkfb2	CLIP-seq
			mmu-miR-1b-5p	Phf5a	CLIP-seq
			mmu-miR-1b-5p	Ppp1r15b	CLIP-seq
			mmu-miR-1b-5p	Rab27a	CLIP-seq
			mmu-miR-1b-5p	Rnf182	CLIP-seq
			mmu-miR-1b-5p	Sema6b	CLIP-seq
			mmu-miR-1b-5p	Slco5a1	CLIP-seq
			mmu-miR-1b-5p	Spn	CLIP-seq
			mmu-miR-1b-5p	Tcf25	CLIP-seq
			mmu-miR-1b-5p	Tmem30a	CLIP-seq
			mmu-miR-1b-5p	Trim9	CLIP-seq
			mmu-miR-1b-5p	Ube2l6	CLIP-seq
			mmu-miR-1b-5p	Ugt2b34	CLIP-seq
			mmu-miR-1b-5p	Zbtb6	CLIP-seq
			mmu-miR-1b-5p	Zc3h7b	CLIP-seq
			mmu-miR-1b-5p	Zmynd8	CLIP-seq
			mmu-miR-1b-5p	2610002M06Rik	CLIP-seq
			mmu-miR-1b-5p	Atg12	CLIP-seq
			mmu-miR-1b-5p	Dppa3	CLIP-seq
			mmu-miR-1b-5p	Gnpda2	CLIP-seq
			mmu-miR-1b-5p	Gsk3b	CLIP-seq
			mmu-miR-1b-5p	Hunk	CLIP-seq
			mmu-miR-1b-5p	Ino80d	CLIP-seq
			mmu-miR-1b-5p	Lasp1	CLIP-seq
			mmu-miR-1b-5p	Lin28a	CLIP-seq
			mmu-miR-1b-5p	Lsm14a	CLIP-seq
			mmu-miR-1b-5p	Lyrm7	CLIP-seq
			mmu-miR-1b-5p	Malt1	CLIP-seq
			mmu-miR-1b-5p	Max	CLIP-seq
			mmu-miR-1b-5p	Mbtps2	CLIP-seq
			mmu-miR-1b-5p	Mrc1	CLIP-seq
			mmu-miR-1b-5p	Oas3	CLIP-seq
			mmu-miR-1b-5p	Olfr536	CLIP-seq
			mmu-miR-1b-5p	Pkp1	CLIP-seq
			mmu-miR-1b-5p	Ppp1r9b	CLIP-seq
			mmu-miR-1b-5p	Sema6b	CLIP-seq
			mmu-miR-1b-5p	Six6	CLIP-seq
			mmu-miR-1b-5p	Slco5a1	CLIP-seq
			mmu-miR-1b-5p	Spn	CLIP-seq
			mmu-miR-1b-5p	Tbl1xr1	CLIP-seq
			mmu-miR-1b-5p	Tmem30a	CLIP-seq
			mmu-miR-1b-5p	Trim9	CLIP-seq
			mmu-miR-1b-5p	Ttc9c	CLIP-seq
			mmu-miR-1b-5p	Zmym5	CLIP-seq
			mmu-miR-1b-5p	Atg12	CLIP-seq
			mmu-miR-1b-5p	Dtwd2	CLIP-seq
			mmu-miR-1b-5p	Fbxl17	CLIP-seq
			mmu-miR-1b-5p	H2-Eb2	CLIP-seq
			mmu-miR-1b-5p	Msl1	CLIP-seq
			mmu-miR-1b-5p	Myt1	CLIP-seq
			mmu-miR-1b-5p	Nampt	CLIP-seq
			mmu-miR-1b-5p	Ncl	CLIP-seq
			mmu-miR-1b-5p	Pbx1	CLIP-seq
			mmu-miR-1b-5p	Ppp2cb	CLIP-seq
			mmu-miR-1b-5p	Prdm2	CLIP-seq
			mmu-miR-1b-5p	Setd5	CLIP-seq
			mmu-miR-1b-5p	Slc14a1	CLIP-seq
			mmu-miR-1b-5p	Sox9	CLIP-seq
			mmu-miR-1b-5p	Timm23	CLIP-seq
			mmu-miR-1b-5p	Tmem30a	CLIP-seq
			mmu-miR-1b-5p	Tspan2	CLIP-seq
			mmu-miR-1b-5p	Vav2	CLIP-seq

## Sheet: S2-Phase_Down_Targets
Table S2. miRTarBase-validated target genes for Venn diagram validation
Category: Phase-down targets (Composite, ZT15-sed vs ZT3-sed, ZT15-exe vs ZT3-exe)
miRNA selection: BaseMean ≥ 25, |log2FC| > 0.30, p < 0.10.
Database: miRTarBase Release 10 (Mus musculus, experimentally validated only).
Phase composite-down			sed-down			exe-down
miRNA	Target Gene	Experiments	miRNA	Target Gene	Experiments	miRNA	Target Gene	Experiments
mmu-miR-2137	Dcp1a	CLIP-seq	mmu-miR-122-5p	Cd320	Luciferase reporter assay//qRT-PCR//Western blot	mmu-miR-122-5p	Cd320	Luciferase reporter assay//qRT-PCR//Western blot
mmu-miR-2137	Fryl	CLIP-seq	mmu-miR-122-5p	Cd320	Luciferase reporter assay//qRT-PCR//Western blot	mmu-miR-122-5p	Cd320	Luciferase reporter assay//qRT-PCR//Western blot
mmu-miR-2137	Lhx5	CLIP-seq	mmu-miR-122-5p	Ndrg3	Luciferase reporter assay//qRT-PCR//Western blot	mmu-miR-122-5p	Ndrg3	Luciferase reporter assay//qRT-PCR//Western blot
mmu-miR-2137	Lmnb2	CLIP-seq	mmu-miR-122-5p	Ndrg3	Luciferase reporter assay//qRT-PCR//Western blot	mmu-miR-122-5p	Ndrg3	Luciferase reporter assay//qRT-PCR//Western blot
mmu-miR-2137	Ppp1r12a	CLIP-seq	mmu-miR-122-5p	Ndrg3	Luciferase reporter assay//qRT-PCR//Western blot	mmu-miR-122-5p	Ndrg3	Luciferase reporter assay//qRT-PCR//Western blot
mmu-miR-2137	Snapc1	CLIP-seq	mmu-miR-122-5p	Aldoa	Luciferase reporter assay//qRT-PCR//Western blot	mmu-miR-122-5p	Aldoa	Luciferase reporter assay//qRT-PCR//Western blot
mmu-miR-2137	Cep250	CLIP-seq	mmu-miR-122-5p	Bckdk	Luciferase reporter assay//qRT-PCR//Western blot	mmu-miR-122-5p	Bckdk	Luciferase reporter assay//qRT-PCR//Western blot
mmu-miR-2137	Lhx5	CLIP-seq	mmu-miR-122-5p	Bckdk	Luciferase reporter assay//qRT-PCR//Western blot	mmu-miR-122-5p	Bckdk	Luciferase reporter assay//qRT-PCR//Western blot
mmu-miR-2137	Lhx5	CLIP-seq	mmu-miR-122-5p	Bckdk	Luciferase reporter assay//qRT-PCR//Western blot	mmu-miR-122-5p	Bckdk	Luciferase reporter assay//qRT-PCR//Western blot
mmu-miR-2137	Dst	CLIP-seq	mmu-miR-122-5p	Aldoa	Luciferase reporter assay	mmu-miR-122-5p	Aldoa	Luciferase reporter assay
mmu-miR-2137	Mgat4b	CLIP-seq	mmu-miR-122-5p	Ndrg3	Luciferase reporter assay	mmu-miR-122-5p	Ndrg3	Luciferase reporter assay
mmu-miR-122-5p	Cd320	Luciferase reporter assay//qRT-PCR//Western blot	mmu-miR-122-5p	Tmed3	Luciferase reporter assay	mmu-miR-122-5p	Tmed3	Luciferase reporter assay
mmu-miR-122-5p	Cd320	Luciferase reporter assay//qRT-PCR//Western blot	mmu-miR-122-5p	Slc35a4	Luciferase reporter assay	mmu-miR-122-5p	Slc35a4	Luciferase reporter assay
mmu-miR-122-5p	Ndrg3	Luciferase reporter assay//qRT-PCR//Western blot	mmu-miR-122-5p	Aldoa	qRT-PCR	mmu-miR-122-5p	Aldoa	qRT-PCR
mmu-miR-122-5p	Ndrg3	Luciferase reporter assay//qRT-PCR//Western blot	mmu-miR-122-5p	Gys1	qRT-PCR	mmu-miR-122-5p	Gys1	qRT-PCR
mmu-miR-122-5p	Ndrg3	Luciferase reporter assay//qRT-PCR//Western blot	mmu-miR-122-5p	Slc7a1	qRT-PCR	mmu-miR-122-5p	Slc7a1	qRT-PCR
mmu-miR-122-5p	Aldoa	Luciferase reporter assay//qRT-PCR//Western blot	mmu-miR-122-5p	Ccng1	qRT-PCR	mmu-miR-122-5p	Ccng1	qRT-PCR
mmu-miR-122-5p	Bckdk	Luciferase reporter assay//qRT-PCR//Western blot	mmu-miR-122-5p	P4ha1	qRT-PCR	mmu-miR-122-5p	P4ha1	qRT-PCR
mmu-miR-122-5p	Bckdk	Luciferase reporter assay//qRT-PCR//Western blot	mmu-miR-122-5p	Apob	Western blot	mmu-miR-122-5p	Apob	Western blot
mmu-miR-122-5p	Bckdk	Luciferase reporter assay//qRT-PCR//Western blot	mmu-miR-122-5p	Bach1	qRT-PCR	mmu-miR-122-5p	Bach1	qRT-PCR
mmu-miR-122-5p	Aldoa	Luciferase reporter assay	mmu-miR-122-5p	Rell1	Hist1h1c	mmu-miR-122-5p	Rell1	Hist1h1c
mmu-miR-122-5p	Ndrg3	Luciferase reporter assay	mmu-miR-122-5p	Smarcd1	Hist1h1c	mmu-miR-122-5p	Smarcd1	Hist1h1c
mmu-miR-122-5p	Tmed3	Luciferase reporter assay	mmu-miR-122-5p	Ddc	Hist1h1c	mmu-miR-122-5p	Ddc	Hist1h1c
mmu-miR-122-5p	Slc35a4	Luciferase reporter assay	mmu-miR-122-5p	Rcan1	Hist1h1c	mmu-miR-122-5p	Rcan1	Hist1h1c
mmu-miR-122-5p	Aldoa	qRT-PCR	mmu-miR-122-5p	Gde1	Hist1h1c	mmu-miR-122-5p	Gde1	Hist1h1c
mmu-miR-122-5p	Gys1	qRT-PCR	mmu-miR-122-5p	Sbk1	Hist1h1c	mmu-miR-122-5p	Sbk1	Hist1h1c
mmu-miR-122-5p	Slc7a1	qRT-PCR	mmu-miR-122-5p	Tgfbr1	Hist1h1c	mmu-miR-122-5p	Tgfbr1	Hist1h1c
mmu-miR-122-5p	Ccng1	qRT-PCR	mmu-miR-122-5p	Slc7a1	qRT-PCR	mmu-miR-122-5p	Slc7a1	qRT-PCR
mmu-miR-122-5p	P4ha1	qRT-PCR	mmu-miR-122-5p	Aldoa	Branched DNA probe assay	mmu-miR-122-5p	Aldoa	Branched DNA probe assay
mmu-miR-122-5p	Apob	Western blot	mmu-miR-122-5p	Gpx7	Branched DNA probe assay	mmu-miR-122-5p	Gpx7	Branched DNA probe assay
mmu-miR-122-5p	Bach1	qRT-PCR	mmu-miR-122-5p	Cers6	Branched DNA probe assay	mmu-miR-122-5p	Cers6	Branched DNA probe assay
mmu-miR-122-5p	Rell1	Hist1h1c	mmu-miR-122-5p	Slc35a4	Branched DNA probe assay	mmu-miR-122-5p	Slc35a4	Branched DNA probe assay
mmu-miR-122-5p	Smarcd1	Hist1h1c	mmu-miR-122-5p	Tmed3	Branched DNA probe assay	mmu-miR-122-5p	Tmed3	Branched DNA probe assay
mmu-miR-122-5p	Ddc	Hist1h1c	mmu-miR-122-5p	Tmem50b	Branched DNA probe assay	mmu-miR-122-5p	Tmem50b	Branched DNA probe assay
mmu-miR-122-5p	Rcan1	Hist1h1c	mmu-miR-122-5p	Aldoa	Branched DNA probe assay	mmu-miR-122-5p	Aldoa	Branched DNA probe assay
mmu-miR-122-5p	Gde1	Hist1h1c	mmu-miR-206-3p	Gja1	Luciferase reporter assay//Western blot	mmu-miR-145a-5p	Hoxa9	FACS//Western blot
mmu-miR-122-5p	Sbk1	Hist1h1c	mmu-miR-206-3p	Gja1	Luciferase reporter assay//Western blot	mmu-miR-145a-5p	Hoxa9	FACS//Western blot
mmu-miR-122-5p	Tgfbr1	Hist1h1c	mmu-miR-206-3p	Hdac4	Luciferase reporter assay//Western blot	mmu-miR-145a-5p	Irs1	Western blot
mmu-miR-122-5p	Slc7a1	qRT-PCR	mmu-miR-206-3p	Hdac4	Luciferase reporter assay//Western blot	mmu-miR-145a-5p	Prkce	qRT-PCR//Luciferase reporter assay//Western blot
mmu-miR-122-5p	Aldoa	Branched DNA probe assay	mmu-miR-206-3p	Hdac4	Luciferase reporter assay//Western blot	mmu-miR-145a-5p	Klf4	Immunohistochemistry//In situ hybridization//Luciferase reporter assay//qRT-PCR//Western blot
mmu-miR-122-5p	Gpx7	Branched DNA probe assay	mmu-miR-206-3p	Hdac4	Luciferase reporter assay//Western blot	mmu-miR-145a-5p	Camk2d	Immunohistochemistry//In situ hybridization//Luciferase reporter assay//qRT-PCR//Western blot
mmu-miR-122-5p	Cers6	Branched DNA probe assay	mmu-miR-206-3p	Met	Review	mmu-miR-145a-5p	Rreb1	ChIP-seq//Luciferase reporter assay//Microarray//qRT-PCR//Western blot
mmu-miR-122-5p	Slc35a4	Branched DNA probe assay	mmu-miR-25-3p	Fbxw7	Luciferase reporter assay//qRT-PCR	mmu-miR-145a-5p	Kras	ChIP-seq//Luciferase reporter assay//Microarray//qRT-PCR//Western blot
mmu-miR-122-5p	Tmed3	Branched DNA probe assay	mmu-miR-206-3p	Pax7	Immunohistochemistry//Microarray//Northern blot//qRT-PCR//Western blot	mmu-miR-145a-5p	Kras	ChIP-seq//Luciferase reporter assay//Microarray//qRT-PCR//Western blot
mmu-miR-122-5p	Tmem50b	Branched DNA probe assay	mmu-miR-206-3p	Pax7	Immunohistochemistry//Microarray//Northern blot//qRT-PCR//Western blot	mmu-miR-145a-5p	Sox9	Luciferase reporter assay//qRT-PCR//Western blot
mmu-miR-122-5p	Aldoa	Branched DNA probe assay	mmu-miR-206-3p	Pax7	Immunohistochemistry//Microarray//Northern blot//qRT-PCR//Western blot	mmu-miR-145a-5p	Sox9	Luciferase reporter assay//qRT-PCR//Western blot
mmu-miR-122-5p	Klf6	Luciferase reporter assay//Microarray//qRT-PCR//Western blot	mmu-miR-206-3p	Pax7	Immunohistochemistry//Microarray//Northern blot//qRT-PCR//Western blot	mmu-miR-145a-5p	Rreb1	ChIP-seq//Luciferase reporter assay//Microarray//qRT-PCR//Western blot
mmu-miR-122-5p	Klf6	Luciferase reporter assay//Microarray//qRT-PCR//Western blot	mmu-miR-206-3p	Pola1	Immunofluorescence//Luciferase reporter assay//Microarray//Western blot	mmu-miR-145a-5p	Kras	ChIP-seq//Luciferase reporter assay//Microarray//qRT-PCR//Western blot
mmu-miR-122-5p	Klf6	Luciferase reporter assay//Microarray//qRT-PCR//Western blot	mmu-miR-206-3p	Pola1	Immunofluorescence//Luciferase reporter assay//Microarray//Western blot	mmu-miR-145a-5p	Kras	ChIP-seq//Luciferase reporter assay//Microarray//qRT-PCR//Western blot
mmu-miR-122-5p	Klf6	Luciferase reporter assay//Microarray//qRT-PCR//Western blot	mmu-miR-206-3p	Pola1	Immunofluorescence//Luciferase reporter assay//Microarray//Western blot	mmu-miR-145a-5p	Sox9	Luciferase reporter assay//qRT-PCR//Western blot
mmu-miR-122-5p	B2m	Luciferase reporter assay	mmu-miR-206-3p	Pola1	Immunofluorescence//Luciferase reporter assay//Microarray//Western blot	mmu-miR-145a-5p	Sox9	Luciferase reporter assay//qRT-PCR//Western blot
mmu-miR-122-5p	Afp	Luciferase reporter assay	mmu-miR-206-3p	Id1	Luciferase reporter assay//Microarray	mmu-miR-122-5p	Klf6	Luciferase reporter assay//Microarray//qRT-PCR//Western blot
mmu-miR-122-5p	Ccl2	Luciferase reporter assay	mmu-miR-206-3p	Id2	Luciferase reporter assay//Microarray	mmu-miR-122-5p	Klf6	Luciferase reporter assay//Microarray//qRT-PCR//Western blot
mmu-miR-122-5p	Csf3r	Luciferase reporter assay	mmu-miR-206-3p	Id3	Luciferase reporter assay//Microarray	mmu-miR-122-5p	Klf6	Luciferase reporter assay//Microarray//qRT-PCR//Western blot
mmu-miR-122-5p	Cxcl13	Luciferase reporter assay	mmu-miR-206-3p	Hhip	Luciferase reporter assay//Microarray	mmu-miR-122-5p	Klf6	Luciferase reporter assay//Microarray//qRT-PCR//Western blot
mmu-miR-122-5p	Cyp2b13	Luciferase reporter assay	mmu-miR-206-3p	Gja1	Luciferase reporter assay//Microarray	mmu-miR-122-5p	B2m	Luciferase reporter assay
mmu-miR-122-5p	Dbp	Luciferase reporter assay	mmu-miR-206-3p	Mmd	Luciferase reporter assay//Microarray	mmu-miR-122-5p	Afp	Luciferase reporter assay
mmu-miR-122-5p	Igf2	Luciferase reporter assay	mmu-miR-206-3p	Bdnf	Luciferase reporter assay//Microarray	mmu-miR-122-5p	Ccl2	Luciferase reporter assay
mmu-miR-122-5p	Il1b	Luciferase reporter assay	mmu-miR-206-3p	Igsf5	Luciferase reporter assay//Microarray	mmu-miR-122-5p	Csf3r	Luciferase reporter assay
mmu-miR-122-5p	Jun	Luciferase reporter assay	mmu-miR-206-3p	Fstl1	Luciferase reporter assay//Northern blot//qRT-PCR	mmu-miR-122-5p	Cxcl13	Luciferase reporter assay
mmu-miR-122-5p	Per1	Luciferase reporter assay	mmu-miR-206-3p	Fstl1	Luciferase reporter assay//Northern blot//qRT-PCR	mmu-miR-122-5p	Cyp2b13	Luciferase reporter assay
mmu-miR-122-5p	Aldoa	Luciferase reporter assay	mmu-miR-206-3p	Fstl1	Luciferase reporter assay//Northern blot//qRT-PCR	mmu-miR-122-5p	Dbp	Luciferase reporter assay
mmu-miR-122-5p	Alpl	Luciferase reporter assay//Microarray	mmu-miR-206-3p	Utrn	Luciferase reporter assay//Northern blot//qRT-PCR	mmu-miR-122-5p	Igf2	Luciferase reporter assay
mmu-miR-122-5p	Cs	Luciferase reporter assay//Microarray	mmu-miR-206-3p	Gja1	Luciferase reporter assay//qRT-PCR//Western blot	mmu-miR-122-5p	Il1b	Luciferase reporter assay
mmu-miR-122-5p	Prom1	Luciferase reporter assay//Microarray//qRT-PCR	mmu-miR-206-3p	Gja1	Luciferase reporter assay//qRT-PCR//Western blot	mmu-miR-122-5p	Jun	Luciferase reporter assay
mmu-miR-122-5p	Sox4	Luciferase reporter assay//Microarray//qRT-PCR	mmu-miR-206-3p	Gja1	Luciferase reporter assay//qRT-PCR//Western blot	mmu-miR-122-5p	Per1	Luciferase reporter assay
mmu-miR-122-5p	Klf6	Luciferase reporter assay//Microarray//qRT-PCR//Western blot	mmu-miR-206-3p	Gja1	Luciferase reporter assay//qRT-PCR//Western blot	mmu-miR-122-5p	Aldoa	Luciferase reporter assay
mmu-miR-122-5p	Klf6	Luciferase reporter assay//Microarray//qRT-PCR//Western blot	mmu-miR-206-3p	Spry1	Luciferase reporter assay	mmu-miR-122-5p	Alpl	Luciferase reporter assay//Microarray
mmu-miR-122-5p	Klf6	Luciferase reporter assay//Microarray//qRT-PCR//Western blot	mmu-miR-206-3p	Notch3	Luciferase reporter assay//qRT-PCR//Western blot	mmu-miR-122-5p	Cs	Luciferase reporter assay//Microarray
mmu-miR-122-5p	Klf6	Luciferase reporter assay//Microarray//qRT-PCR//Western blot	mmu-miR-206-3p	Pax7	Immunocytochemistry//Luciferase reporter assay//Microarray//Western blot	mmu-miR-122-5p	Prom1	Luciferase reporter assay//Microarray//qRT-PCR
mmu-miR-122-5p	B2m	Luciferase reporter assay	mmu-miR-206-3p	Pax7	Immunocytochemistry//Luciferase reporter assay//Microarray//Western blot	mmu-miR-122-5p	Sox4	Luciferase reporter assay//Microarray//qRT-PCR
mmu-miR-122-5p	Afp	Luciferase reporter assay	mmu-miR-206-3p	Pax7	Immunocytochemistry//Luciferase reporter assay//Microarray//Western blot	mmu-miR-145a-5p	Rreb1	ChIP-seq//Luciferase reporter assay//Microarray//qRT-PCR//Western blot
mmu-miR-122-5p	Ccl2	Luciferase reporter assay	mmu-miR-206-3p	Pax7	Immunocytochemistry//Luciferase reporter assay//Microarray//Western blot	mmu-miR-145a-5p	Kras	ChIP-seq//Luciferase reporter assay//Microarray//qRT-PCR//Western blot
mmu-miR-122-5p	Csf3r	Luciferase reporter assay	mmu-miR-206-3p	Pax7	Immunocytochemistry//Luciferase reporter assay//Microarray//Western blot	mmu-miR-145a-5p	Kras	ChIP-seq//Luciferase reporter assay//Microarray//qRT-PCR//Western blot
mmu-miR-122-5p	Cxcl13	Luciferase reporter assay	mmu-miR-206-3p	Pax7	Immunocytochemistry//Luciferase reporter assay//Microarray//Western blot	mmu-miR-145a-5p	Sox9	Luciferase reporter assay//qRT-PCR//Western blot
mmu-miR-122-5p	Cyp2b13	Luciferase reporter assay	mmu-miR-30c-5p	Runx1	Luciferase reporter assay//Western blot	mmu-miR-145a-5p	Sox9	Luciferase reporter assay//qRT-PCR//Western blot
mmu-miR-122-5p	Dbp	Luciferase reporter assay	mmu-miR-206-3p	Hdac4	Luciferase reporter assay//qRT-PCR//Western blot	mmu-miR-122-5p	Klf6	Luciferase reporter assay//Microarray//qRT-PCR//Western blot
mmu-miR-122-5p	Igf2	Luciferase reporter assay	mmu-miR-206-3p	Hdac4	Luciferase reporter assay//qRT-PCR//Western blot	mmu-miR-122-5p	Klf6	Luciferase reporter assay//Microarray//qRT-PCR//Western blot
mmu-miR-122-5p	Il1b	Luciferase reporter assay	mmu-miR-206-3p	Timp3	Luciferase reporter assay	mmu-miR-122-5p	Klf6	Luciferase reporter assay//Microarray//qRT-PCR//Western blot
mmu-miR-122-5p	Jun	Luciferase reporter assay	mmu-miR-206-3p	Hdac4	Luciferase reporter assay//qRT-PCR//Western blot	mmu-miR-122-5p	Klf6	Luciferase reporter assay//Microarray//qRT-PCR//Western blot
mmu-miR-122-5p	Per1	Luciferase reporter assay	mmu-miR-206-3p	Hdac4	Luciferase reporter assay//qRT-PCR//Western blot	mmu-miR-122-5p	B2m	Luciferase reporter assay
mmu-miR-122-5p	Aldoa	Luciferase reporter assay	mmu-miR-206-3p	Timp3	Luciferase reporter assay	mmu-miR-122-5p	Afp	Luciferase reporter assay
mmu-miR-122-5p	Alpl	Luciferase reporter assay//Microarray	mmu-miR-122-5p	Klf6	Luciferase reporter assay//Microarray//qRT-PCR//Western blot	mmu-miR-122-5p	Ccl2	Luciferase reporter assay
mmu-miR-122-5p	Cs	Luciferase reporter assay//Microarray	mmu-miR-122-5p	Klf6	Luciferase reporter assay//Microarray//qRT-PCR//Western blot	mmu-miR-122-5p	Csf3r	Luciferase reporter assay
mmu-miR-122-5p	Prom1	Luciferase reporter assay//Microarray//qRT-PCR	mmu-miR-122-5p	Klf6	Luciferase reporter assay//Microarray//qRT-PCR//Western blot	mmu-miR-122-5p	Cxcl13	Luciferase reporter assay
mmu-miR-122-5p	Sox4	Luciferase reporter assay//Microarray//qRT-PCR	mmu-miR-122-5p	Klf6	Luciferase reporter assay//Microarray//qRT-PCR//Western blot	mmu-miR-122-5p	Cyp2b13	Luciferase reporter assay
mmu-miR-122-5p	Uros	Microarray	mmu-miR-122-5p	B2m	Luciferase reporter assay	mmu-miR-122-5p	Dbp	Luciferase reporter assay
mmu-miR-122-5p	Ppox	Microarray	mmu-miR-122-5p	Afp	Luciferase reporter assay	mmu-miR-122-5p	Igf2	Luciferase reporter assay
mmu-miR-122-5p	Urod	Microarray	mmu-miR-122-5p	Ccl2	Luciferase reporter assay	mmu-miR-122-5p	Il1b	Luciferase reporter assay
mmu-miR-122-5p	Cpox	Microarray	mmu-miR-122-5p	Csf3r	Luciferase reporter assay	mmu-miR-122-5p	Jun	Luciferase reporter assay
mmu-miR-122-5p	Fech	Microarray	mmu-miR-122-5p	Cxcl13	Luciferase reporter assay	mmu-miR-122-5p	Per1	Luciferase reporter assay
mmu-miR-122-5p	Hamp	qRT-PCR	mmu-miR-122-5p	Cyp2b13	Luciferase reporter assay	mmu-miR-122-5p	Aldoa	Luciferase reporter assay
mmu-miR-122-5p	Tfr2	qRT-PCR	mmu-miR-122-5p	Dbp	Luciferase reporter assay	mmu-miR-122-5p	Alpl	Luciferase reporter assay//Microarray
mmu-miR-122-5p	Smad4	qRT-PCR	mmu-miR-122-5p	Igf2	Luciferase reporter assay	mmu-miR-122-5p	Cs	Luciferase reporter assay//Microarray
mmu-miR-122-5p	Smad7	qRT-PCR	mmu-miR-122-5p	Il1b	Luciferase reporter assay	mmu-miR-122-5p	Prom1	Luciferase reporter assay//Microarray//qRT-PCR
mmu-miR-122-5p	Bmpr1a	qRT-PCR	mmu-miR-122-5p	Jun	Luciferase reporter assay	mmu-miR-122-5p	Sox4	Luciferase reporter assay//Microarray//qRT-PCR
mmu-miR-122-5p	Hba-a1	qRT-PCR;Microarray	mmu-miR-122-5p	Per1	Luciferase reporter assay	mmu-miR-145a-5p	Ccnd2	Luciferase reporter assay
mmu-miR-122-5p	Hmbs	qRT-PCR;Microarray	mmu-miR-122-5p	Aldoa	Luciferase reporter assay	mmu-miR-145a-5p	Ccnd2	Luciferase reporter assay
mmu-miR-122-5p	Mir17	qRT-PCR;Microarray	mmu-miR-122-5p	Alpl	Luciferase reporter assay//Microarray	mmu-miR-145a-5p	Acvr1b	Luciferase reporter assay
mmu-miR-122-5p	Alas2	qRT-PCR;Microarray	mmu-miR-122-5p	Cs	Luciferase reporter assay//Microarray	mmu-miR-145a-5p	Acvr1b	Luciferase reporter assay
mmu-miR-122-5p	Tfrc	qRT-PCR;Microarray	mmu-miR-122-5p	Prom1	Luciferase reporter assay//Microarray//qRT-PCR	mmu-miR-145a-5p	Klf4	Luciferase reporter assay
mmu-miR-122-5p	Socs2	Reporter assay	mmu-miR-122-5p	Sox4	Luciferase reporter assay//Microarray//qRT-PCR	mmu-miR-145a-5p	Sp7	Luciferase reporter assay
mmu-miR-122-5p	Gys1	qRT-PCR	mmu-miR-206-3p	Hdac4	Luciferase reporter assay//qRT-PCR//Western blot	mmu-miR-145a-5p	Klf4	Luciferase reporter assay
mmu-miR-122-5p	Slc35g1	Reporter assay	mmu-miR-206-3p	Hdac4	Luciferase reporter assay//qRT-PCR//Western blot	mmu-miR-145a-5p	Klf4	Luciferase reporter assay
mmu-miR-122-5p	Camk2b	Reporter assay	mmu-miR-206-3p	Timp3	Luciferase reporter assay	mmu-miR-122-5p	Uros	Microarray
mmu-miR-122-5p	Gde1	Reporter assay	mmu-miR-122-5p	Klf6	Luciferase reporter assay//Microarray//qRT-PCR//Western blot	mmu-miR-122-5p	Ppox	Microarray
mmu-miR-122-5p	Rcan1	Reporter assay	mmu-miR-122-5p	Klf6	Luciferase reporter assay//Microarray//qRT-PCR//Western blot	mmu-miR-122-5p	Urod	Microarray
mmu-miR-122-5p	Irf6	Reporter assay	mmu-miR-122-5p	Klf6	Luciferase reporter assay//Microarray//qRT-PCR//Western blot	mmu-miR-122-5p	Cpox	Microarray
mmu-miR-122-5p	Rbl2	Reporter assay	mmu-miR-122-5p	Klf6	Luciferase reporter assay//Microarray//qRT-PCR//Western blot	mmu-miR-122-5p	Fech	Microarray
mmu-miR-122-5p	Ddc	Reporter assay;Other	mmu-miR-122-5p	B2m	Luciferase reporter assay	mmu-miR-122-5p	Hamp	qRT-PCR
mmu-miR-122-5p	Ndrg3	Reporter assay;Other	mmu-miR-122-5p	Afp	Luciferase reporter assay	mmu-miR-122-5p	Tfr2	qRT-PCR
mmu-miR-122-5p	Cd320	Reporter assay;Other	mmu-miR-122-5p	Ccl2	Luciferase reporter assay	mmu-miR-122-5p	Smad4	qRT-PCR
mmu-miR-122-5p	Bckdk	Reporter assay;Other	mmu-miR-122-5p	Csf3r	Luciferase reporter assay	mmu-miR-122-5p	Smad7	qRT-PCR
mmu-miR-122-5p	Slc7a1	Reporter assay	mmu-miR-122-5p	Cxcl13	Luciferase reporter assay	mmu-miR-122-5p	Bmpr1a	qRT-PCR
mmu-miR-122-5p	Hfe	Reporter assay;qRT-PCR	mmu-miR-122-5p	Cyp2b13	Luciferase reporter assay	mmu-miR-122-5p	Hba-a1	qRT-PCR;Microarray
mmu-miR-122-5p	Ccnd1	Reporter assay;qRT-PCR	mmu-miR-122-5p	Dbp	Luciferase reporter assay	mmu-miR-122-5p	Hmbs	qRT-PCR;Microarray
mmu-miR-122-5p	Sbk1	Reporter assay;qRT-PCR;Other	mmu-miR-122-5p	Igf2	Luciferase reporter assay	mmu-miR-122-5p	Mir17	qRT-PCR;Microarray
mmu-miR-122-5p	Tgfbr1	Reporter assay;qRT-PCR;Other	mmu-miR-122-5p	Il1b	Luciferase reporter assay	mmu-miR-122-5p	Alas2	qRT-PCR;Microarray
mmu-miR-122-5p	Rell1	Reporter assay;qRT-PCR;Other	mmu-miR-122-5p	Jun	Luciferase reporter assay	mmu-miR-122-5p	Tfrc	qRT-PCR;Microarray
mmu-miR-122-5p	Smarcd1	Reporter assay;qRT-PCR;Other	mmu-miR-122-5p	Per1	Luciferase reporter assay	mmu-miR-122-5p	Socs2	Reporter assay
mmu-miR-122-5p	Aldoa	qRT-PCR	mmu-miR-122-5p	Aldoa	Luciferase reporter assay	mmu-miR-122-5p	Gys1	qRT-PCR
mmu-miR-122-5p	Aldoa	Reporter assay;qRT-PCR	mmu-miR-122-5p	Alpl	Luciferase reporter assay//Microarray	mmu-miR-122-5p	Slc35g1	Reporter assay
mmu-miR-122-5p	Aldoa	Reporter assay	mmu-miR-122-5p	Cs	Luciferase reporter assay//Microarray	mmu-miR-122-5p	Camk2b	Reporter assay
mmu-miR-122-5p	Pkm	PLC/PRF5) cell lines"	mmu-miR-122-5p	Prom1	Luciferase reporter assay//Microarray//qRT-PCR	mmu-miR-122-5p	Gde1	Reporter assay
mmu-miR-122-5p	Pkm	PLC/PRF5) cell lines"	mmu-miR-122-5p	Sox4	Luciferase reporter assay//Microarray//qRT-PCR	mmu-miR-122-5p	Rcan1	Reporter assay
mmu-miR-122-5p	Tfdp2	PLC/PRF5) cell lines"	mmu-miR-25-3p	Wwp2	Flow//Immunoblot//Luciferase reporter assay//qRT-PCR	mmu-miR-122-5p	Irf6	Reporter assay
mmu-miR-122-5p	Tfdp2	PLC/PRF5) cell lines"	mmu-miR-25-3p	Fbxw7	Flow//Immunoblot//Luciferase reporter assay//qRT-PCR	mmu-miR-122-5p	Rbl2	Reporter assay
mmu-miR-122-5p	E2f1	PLC/PRF5) cell lines"	mmu-miR-25-3p	Fbxw7	Flow//Immunoblot//Luciferase reporter assay//qRT-PCR	mmu-miR-122-5p	Ddc	Reporter assay;Other
mmu-miR-122-5p	H2-T24	HITS-CLIP	mmu-miR-30c-5p	Snai1	Luciferase reporter assay//Western blot	mmu-miR-122-5p	Ndrg3	Reporter assay;Other
mmu-miR-122-5p	Nanog	HITS-CLIP	mmu-miR-122-5p	Uros	Microarray	mmu-miR-122-5p	Cd320	Reporter assay;Other
mmu-miR-122-5p	Sfxn4	HITS-CLIP	mmu-miR-122-5p	Ppox	Microarray	mmu-miR-122-5p	Bckdk	Reporter assay;Other
mmu-miR-122-5p	Chrna1	HITS-CLIP	mmu-miR-122-5p	Urod	Microarray	mmu-miR-122-5p	Slc7a1	Reporter assay
mmu-miR-122-5p	H2-T24	HITS-CLIP	mmu-miR-122-5p	Cpox	Microarray	mmu-miR-122-5p	Hfe	Reporter assay;qRT-PCR
mmu-miR-122-5p	Ppp1r16b	HITS-CLIP	mmu-miR-122-5p	Fech	Microarray	mmu-miR-122-5p	Ccnd1	Reporter assay;qRT-PCR
mmu-miR-122-5p	Xpo7	HITS-CLIP	mmu-miR-122-5p	Hamp	qRT-PCR	mmu-miR-122-5p	Sbk1	Reporter assay;qRT-PCR;Other
mmu-miR-122-5p	Chrna1	HITS-CLIP	mmu-miR-122-5p	Tfr2	qRT-PCR	mmu-miR-122-5p	Tgfbr1	Reporter assay;qRT-PCR;Other
mmu-miR-122-5p	Ggps1	HITS-CLIP	mmu-miR-122-5p	Smad4	qRT-PCR	mmu-miR-122-5p	Rell1	Reporter assay;qRT-PCR;Other
mmu-miR-122-5p	H2-T24	HITS-CLIP	mmu-miR-122-5p	Smad7	qRT-PCR	mmu-miR-122-5p	Smarcd1	Reporter assay;qRT-PCR;Other
mmu-miR-122-5p	Sgo2a	HITS-CLIP	mmu-miR-122-5p	Bmpr1a	qRT-PCR	mmu-miR-122-5p	Aldoa	qRT-PCR
mmu-miR-122-5p	Thap1	HITS-CLIP	mmu-miR-122-5p	Hba-a1	qRT-PCR;Microarray	mmu-miR-122-5p	Aldoa	Reporter assay;qRT-PCR
mmu-miR-122-5p	Xpo7	HITS-CLIP	mmu-miR-122-5p	Hmbs	qRT-PCR;Microarray	mmu-miR-122-5p	Aldoa	Reporter assay
mmu-miR-122-5p	Chrna1	HITS-CLIP	mmu-miR-122-5p	Mir17	qRT-PCR;Microarray	mmu-miR-145a-5p	Tmod3	Reporter assay
mmu-miR-122-5p	H2-T24	HITS-CLIP	mmu-miR-122-5p	Alas2	qRT-PCR;Microarray	mmu-miR-122-5p	Pkm	PLC/PRF5) cell lines"
mmu-miR-122-5p	Nanog	HITS-CLIP	mmu-miR-122-5p	Tfrc	qRT-PCR;Microarray	mmu-miR-122-5p	Pkm	PLC/PRF5) cell lines"
mmu-miR-122-5p	Zfp949	HITS-CLIP	mmu-miR-122-5p	Socs2	Reporter assay	mmu-miR-122-5p	Tfdp2	PLC/PRF5) cell lines"
mmu-miR-122-5p	H2-T24	HITS-CLIP	mmu-miR-122-5p	Gys1	qRT-PCR	mmu-miR-122-5p	Tfdp2	PLC/PRF5) cell lines"
mmu-miR-122-5p	Snhg11	HITS-CLIP	mmu-miR-122-5p	Slc35g1	Reporter assay	mmu-miR-122-5p	E2f1	PLC/PRF5) cell lines"
mmu-miR-122-5p	Thap1	HITS-CLIP	mmu-miR-122-5p	Camk2b	Reporter assay	mmu-miR-145a-5p	Klf5	Luciferase reporter assay//qRT-PCR//Western blot
mmu-miR-122-5p	Cdh12	HITS-CLIP	mmu-miR-122-5p	Gde1	Reporter assay	mmu-miR-145a-5p	Foxo1	Luciferase reporter assay//qRT-PCR//Microarray//Western blot
mmu-miR-122-5p	Iffo2	HITS-CLIP	mmu-miR-122-5p	Rcan1	Reporter assay	mmu-miR-145a-5p	Foxo1	Luciferase reporter assay//qRT-PCR//Microarray//Western blot
mmu-miR-122-5p	Cdh12	HITS-CLIP	mmu-miR-122-5p	Irf6	Reporter assay	mmu-miR-145a-5p	Klf5	Luciferase reporter assay//qRT-PCR//Western blot
mmu-miR-122-5p	Nanog	HITS-CLIP	mmu-miR-122-5p	Rbl2	Reporter assay	mmu-miR-145a-5p	Foxo1	Luciferase reporter assay//qRT-PCR//Microarray//Western blot
mmu-miR-122-5p	Paxip1	HITS-CLIP	mmu-miR-122-5p	Ddc	Reporter assay;Other	mmu-miR-145a-5p	Foxo1	Luciferase reporter assay//qRT-PCR//Microarray//Western blot
mmu-miR-122-5p	Iffo2	HITS-CLIP	mmu-miR-122-5p	Ndrg3	Reporter assay;Other	mmu-miR-186-5p	Mmp12	HITS-CLIP
mmu-miR-122-5p	Zfp113	HITS-CLIP	mmu-miR-122-5p	Cd320	Reporter assay;Other	mmu-miR-342-3p	Tmem8b	HITS-CLIP
mmu-miR-122-5p	H2-T24	HITS-CLIP	mmu-miR-122-5p	Bckdk	Reporter assay;Other	mmu-miR-342-3p	Arnt	HITS-CLIP
mmu-miR-122-5p	Sec23ip	HITS-CLIP	mmu-miR-122-5p	Slc7a1	Reporter assay	mmu-miR-342-3p	D16Ertd472e	HITS-CLIP
mmu-miR-122-5p	Zfp113	HITS-CLIP	mmu-miR-122-5p	Hfe	Reporter assay;qRT-PCR	mmu-miR-342-3p	Lrp8	HITS-CLIP
mmu-miR-122-5p	E2f1	ChIP-seq//qRT-PCR//Western blot	mmu-miR-122-5p	Ccnd1	Reporter assay;qRT-PCR	mmu-miR-342-3p	Selenot	HITS-CLIP
mmu-miR-92a-3p	Mylip	Luciferase reporter assay	mmu-miR-122-5p	Sbk1	Reporter assay;qRT-PCR;Other	mmu-miR-342-3p	Agpat4	HITS-CLIP
mmu-miR-92a-3p	Hipk3	Luciferase reporter assay	mmu-miR-122-5p	Tgfbr1	Reporter assay;qRT-PCR;Other	mmu-miR-342-3p	Arhgef15	HITS-CLIP
mmu-miR-92a-3p	Mylip	Western blot	mmu-miR-122-5p	Rell1	Reporter assay;qRT-PCR;Other	mmu-miR-342-3p	Wdcp	HITS-CLIP
mmu-miR-92a-3p	Hipk3	Reporter assay	mmu-miR-122-5p	Smarcd1	Reporter assay;qRT-PCR;Other	mmu-miR-145a-5p	Dusp18	HITS-CLIP
mmu-miR-92a-3p	Trp63	Luciferase reporter assay//qRT-PCR//Western blot	mmu-miR-122-5p	Aldoa	qRT-PCR	mmu-miR-342-3p	Gad2	HITS-CLIP
mmu-miR-92a-3p	Map2k4	Luciferase reporter assay	mmu-miR-122-5p	Aldoa	Reporter assay;qRT-PCR	mmu-miR-342-3p	Pax3	HITS-CLIP
mmu-miR-92a-3p	Zfpm2	Luciferase reporter assay//qRT-PCR//Western blot	mmu-miR-122-5p	Aldoa	Reporter assay	mmu-miR-342-3p	Tmem8b	HITS-CLIP
mmu-miR-92a-3p	Tbx3	ChIP-seq//Immunofluorescence//In situ hybridization//Luciferase reporter assay//qRT-PCR	mmu-miR-206-3p	Pola1	Northern blot;Other	mmu-miR-342-3p	Zdhhc24	HITS-CLIP
mmu-miR-92a-3p	Tbx3	ChIP-seq//Immunofluorescence//In situ hybridization//Luciferase reporter assay//qRT-PCR	mmu-miR-206-3p	Gja1	Reporter assay	mmu-miR-342-3p	Cadm2	HITS-CLIP
mmu-miR-92a-3p	Tbx3	Luciferase reporter assay//immunofluorescence	mmu-miR-206-3p	Hmgb3	In situ hybridization//Luciferase reporter assay//Microarray//qRT-PCR//Western blot	mmu-miR-342-3p	Gad2	HITS-CLIP
mmu-miR-92a-3p	Shox2	Luciferase reporter assay//immunofluorescence	mmu-miR-206-3p	Clcn3	Luciferase reporter assay//Western blot	mmu-miR-342-3p	Trp53i11	HITS-CLIP
mmu-miR-92a-3p	Stk10	HITS-CLIP	mmu-miR-206-3p	Smarcd2	Luciferase reporter assay//Western blot	mmu-miR-342-3p	Agpat4	HITS-CLIP
mmu-miR-92a-3p	Zfp970	HITS-CLIP	mmu-miR-206-3p	Smarcb1	Luciferase reporter assay//Western blot	mmu-miR-342-3p	Arhgef15	HITS-CLIP
mmu-miR-92a-3p	Il5ra	HITS-CLIP	mmu-miR-206-3p	Map4k3	Luciferase reporter assay//Western blot	mmu-miR-342-3p	Arnt	HITS-CLIP
mmu-miR-92a-3p	Zfp300	HITS-CLIP	mmu-miR-206-3p	Fzd7	Luciferase reporter assay//Western blot	mmu-miR-342-3p	Gid4	HITS-CLIP
mmu-miR-92a-3p	Zfp970	HITS-CLIP	mmu-miR-206-3p	Meox2	Luciferase reporter assay//Western blot	mmu-miR-342-3p	Arf3	HITS-CLIP
mmu-miR-92a-3p	Il5ra	HITS-CLIP	mmu-miR-206-3p	Nfat5	Luciferase reporter assay//Western blot	mmu-miR-342-3p	Atxn7	HITS-CLIP
mmu-miR-92a-3p	Zfp970	HITS-CLIP	mmu-miR-206-3p	Rarb	Luciferase reporter assay//Western blot	mmu-miR-342-3p	Bbc3	HITS-CLIP
mmu-miR-92a-3p	Il5ra	HITS-CLIP	mmu-miR-206-3p	Sh3bgrl	Luciferase reporter assay//Western blot	mmu-miR-342-3p	Cadm2	HITS-CLIP
mmu-miR-92a-3p	Il5ra	HITS-CLIP	mmu-miR-122-5p	Pkm	PLC/PRF5) cell lines"	mmu-miR-342-3p	Ctif	HITS-CLIP
mmu-miR-92a-3p	Uba1y	HITS-CLIP	mmu-miR-122-5p	Pkm	PLC/PRF5) cell lines"	mmu-miR-342-3p	D16Ertd472e	HITS-CLIP
mmu-miR-92a-3p	Zfp970	HITS-CLIP	mmu-miR-122-5p	Tfdp2	PLC/PRF5) cell lines"	mmu-miR-342-3p	E2f1	HITS-CLIP
mmu-miR-92a-3p	Il5ra	HITS-CLIP	mmu-miR-122-5p	Tfdp2	PLC/PRF5) cell lines"	mmu-miR-342-3p	Fbxl17	HITS-CLIP
mmu-miR-92a-3p	Btg2	HITS-CLIP	mmu-miR-122-5p	E2f1	PLC/PRF5) cell lines"	mmu-miR-145a-5p	Fbxl17	HITS-CLIP
mmu-miR-92a-3p	Gm5148	HITS-CLIP	mmu-miR-30c-5p	Ccne2	Luciferase reporter assay//qRT-PCR	mmu-miR-342-3p	Frmd3	HITS-CLIP
mmu-miR-92a-3p	Gm5148	HITS-CLIP	mmu-miR-30c-5p	Celsr3	Luciferase reporter assay//qRT-PCR	mmu-miR-342-3p	Fubp1	HITS-CLIP
mmu-miR-92a-3p	Gm5148	HITS-CLIP	mmu-miR-30c-5p	Egfr	Luciferase reporter assay//qRT-PCR	mmu-miR-342-3p	Hook3	HITS-CLIP
mmu-miR-92a-3p	Tagap	HITS-CLIP	mmu-miR-30c-5p	Mdm2	Luciferase reporter assay//qRT-PCR	mmu-miR-342-3p	Lrp8	HITS-CLIP
mmu-miR-92a-3p	Tagap1	HITS-CLIP	mmu-miR-30c-5p	Mtdh	Luciferase reporter assay//qRT-PCR	mmu-miR-342-3p	Lrp8	HITS-CLIP
mmu-miR-92a-3p	Cd69	HITS-CLIP	mmu-miR-30c-5p	Smad1	Luciferase reporter assay//qRT-PCR	mmu-miR-342-3p	Mmab	HITS-CLIP
mmu-miR-92a-3p	Chm	HITS-CLIP	mmu-miR-30c-5p	Twf1	Luciferase reporter assay//qRT-PCR	mmu-miR-342-3p	Mmab	HITS-CLIP
mmu-miR-92a-3p	Zpbp	HITS-CLIP	mmu-miR-30c-5p	Timp3	Luciferase reporter assay//qRT-PCR	mmu-miR-342-3p	Ociad2	HITS-CLIP
mmu-miR-92a-3p	Stk10	HITS-CLIP	mmu-miR-206-3p	Fn1	Flow//Immunofluorescence//Luciferase reporter assay//qRT-PCR//Western blot	mmu-miR-342-3p	Prdm2	HITS-CLIP
mmu-miR-92a-3p	Stk10	HITS-CLIP	mmu-miR-206-3p	Eif4e3	Luciferase reporter assay//qRT-PCR	mmu-miR-342-3p	Prrg3	HITS-CLIP
mmu-miR-92a-3p	Rhbdl3	HITS-CLIP	mmu-miR-206-3p	Pdcd10	Luciferase reporter assay//qRT-PCR	mmu-miR-342-3p	Sfn	HITS-CLIP
mmu-miR-92a-3p	Stk10	HITS-CLIP	mmu-miR-206-3p	Adar	Immunofluorescence//Luciferase reporter assay//qRT-PCR//Western blot	mmu-miR-342-3p	Sfn	HITS-CLIP
mmu-miR-92a-3p	Gm5148	HITS-CLIP	mmu-miR-206-3p	Adar	Immunofluorescence//Luciferase reporter assay//qRT-PCR//Western blot	mmu-miR-342-3p	Tcte1	HITS-CLIP
mmu-miR-92a-3p	Cpeb1	HITS-CLIP	mmu-miR-206-3p	Adar	Immunofluorescence//Luciferase reporter assay//qRT-PCR//Western blot	mmu-miR-342-3p	Tmem8b	HITS-CLIP
mmu-miR-92a-3p	Fam136a	HITS-CLIP	mmu-miR-206-3p	Adar	Immunofluorescence//Luciferase reporter assay//qRT-PCR//Western blot	mmu-miR-342-3p	Wdr59	HITS-CLIP
mmu-miR-92a-3p	Stk10	HITS-CLIP	mmu-miR-30c-5p	Tnrc6b	HITS-CLIP	mmu-miR-342-3p	Zdhhc7	HITS-CLIP
mmu-miR-92a-3p	Ncam2	HITS-CLIP	mmu-miR-30c-5p	Wdr89	HITS-CLIP	mmu-miR-342-3p	Coa5	HITS-CLIP
			mmu-miR-206-3p	Pax3	HITS-CLIP	mmu-miR-342-3p	Acvr1b	HITS-CLIP
			mmu-miR-25-3p	Stk10	HITS-CLIP	mmu-miR-342-3p	Arhgef15	HITS-CLIP
			mmu-miR-30c-5p	Tnrc6b	HITS-CLIP	mmu-miR-342-3p	Arnt	HITS-CLIP
			mmu-miR-25-3p	Zfp970	HITS-CLIP	mmu-miR-342-3p	Ccdc25	HITS-CLIP
			mmu-miR-30c-5p	Cd300a	HITS-CLIP	mmu-miR-342-3p	Cd3d	HITS-CLIP
			mmu-miR-122-5p	H2-T24	HITS-CLIP	mmu-miR-145a-5p	Cdc14b	HITS-CLIP
			mmu-miR-25-3p	Il5ra	HITS-CLIP	mmu-miR-145a-5p	Chrnb4	HITS-CLIP
			mmu-miR-122-5p	Nanog	HITS-CLIP	mmu-miR-342-3p	Cisd2	HITS-CLIP
			mmu-miR-122-5p	Sfxn4	HITS-CLIP	mmu-miR-145a-5p	Cog7	HITS-CLIP
			mmu-miR-30c-5p	Trp53rkb	HITS-CLIP	mmu-miR-342-3p	Creb5	HITS-CLIP
			mmu-miR-25-3p	Zfp300	HITS-CLIP	mmu-miR-145a-5p	Dusp18	HITS-CLIP
			mmu-miR-25-3p	Zfp970	HITS-CLIP	mmu-miR-342-3p	Ephx3	HITS-CLIP
			mmu-miR-30c-5p	Cd300a	HITS-CLIP	mmu-miR-342-3p	F11r	HITS-CLIP
			mmu-miR-122-5p	Chrna1	HITS-CLIP	mmu-miR-342-3p	Gad2	HITS-CLIP
			mmu-miR-30c-5p	Csf1	HITS-CLIP	mmu-miR-342-3p	Ppp1r26	HITS-CLIP
			mmu-miR-122-5p	H2-T24	HITS-CLIP	mmu-miR-342-3p	Gpd1l	HITS-CLIP
			mmu-miR-25-3p	Il5ra	HITS-CLIP	mmu-miR-122-5p	H2-T24	HITS-CLIP
			mmu-miR-122-5p	Ppp1r16b	HITS-CLIP	mmu-miR-342-3p	Kcna4	HITS-CLIP
			mmu-miR-30c-5p	Trp53rkb	HITS-CLIP	mmu-miR-342-3p	Ly6g6d	HITS-CLIP
			mmu-miR-30c-5p	Lpar3	HITS-CLIP	mmu-miR-145a-5p	Maoa	HITS-CLIP
			mmu-miR-122-5p	Xpo7	HITS-CLIP	mmu-miR-186-5p	Mmp12	HITS-CLIP
			mmu-miR-122-5p	Chrna1	HITS-CLIP	mmu-miR-342-3p	Mrpl35	HITS-CLIP
			mmu-miR-122-5p	Ggps1	HITS-CLIP	mmu-miR-122-5p	Nanog	HITS-CLIP
			mmu-miR-25-3p	Zfp970	HITS-CLIP	mmu-miR-342-3p	Nfatc4	HITS-CLIP
			mmu-miR-122-5p	H2-T24	HITS-CLIP	mmu-miR-342-3p	Pacs2	HITS-CLIP
			mmu-miR-25-3p	Il5ra	HITS-CLIP	mmu-miR-342-3p	Pak4	HITS-CLIP
			mmu-miR-122-5p	Sgo2a	HITS-CLIP	mmu-miR-342-3p	Prrg4	HITS-CLIP
			mmu-miR-122-5p	Thap1	HITS-CLIP	mmu-miR-342-3p	Prrg4	HITS-CLIP
			mmu-miR-30c-5p	Trp53rkb	HITS-CLIP	mmu-miR-342-3p	Pttg1	HITS-CLIP
			mmu-miR-30c-5p	Lpar3	HITS-CLIP	mmu-miR-342-3p	Trmt10a	HITS-CLIP
			mmu-miR-122-5p	Xpo7	HITS-CLIP	mmu-miR-122-5p	Sfxn4	HITS-CLIP
			mmu-miR-122-5p	Chrna1	HITS-CLIP	mmu-miR-342-3p	Tmem201	HITS-CLIP
			mmu-miR-122-5p	H2-T24	HITS-CLIP	mmu-miR-342-3p	Trak1	HITS-CLIP
			mmu-miR-25-3p	Il5ra	HITS-CLIP	mmu-miR-186-5p	Utp23	HITS-CLIP
			mmu-miR-122-5p	Nanog	HITS-CLIP	mmu-miR-342-3p	Xpnpep3	HITS-CLIP
			mmu-miR-25-3p	Uba1y	HITS-CLIP	mmu-miR-145a-5p	Zbtb10	HITS-CLIP
			mmu-miR-122-5p	Zfp949	HITS-CLIP	mmu-miR-342-3p	Zdhhc24	HITS-CLIP
			mmu-miR-30c-5p	Lpar3	HITS-CLIP	mmu-miR-342-3p	Zfp663	HITS-CLIP
			mmu-miR-30c-5p	Csf1	HITS-CLIP	mmu-miR-342-3p	Zfp839	HITS-CLIP
			mmu-miR-25-3p	Zfp970	HITS-CLIP	mmu-miR-342-3p	Ino80d	HITS-CLIP
			mmu-miR-122-5p	H2-T24	HITS-CLIP	mmu-miR-342-3p	Iqsec3	HITS-CLIP
			mmu-miR-25-3p	Il5ra	HITS-CLIP	mmu-miR-342-3p	Lrp8	HITS-CLIP
			mmu-miR-122-5p	Snhg11	HITS-CLIP	mmu-miR-342-3p	Lrp8	HITS-CLIP
			mmu-miR-122-5p	Thap1	HITS-CLIP	mmu-miR-342-3p	Pgbd1	HITS-CLIP
			mmu-miR-30c-5p	Zfp9	HITS-CLIP	mmu-miR-342-3p	Pus7	HITS-CLIP
			mmu-miR-25-3p	Btg2	HITS-CLIP	mmu-miR-342-3p	Sfn	HITS-CLIP
			mmu-miR-25-3p	Gm5148	HITS-CLIP	mmu-miR-342-3p	Spock2	HITS-CLIP
			mmu-miR-206-3p	Pax3	HITS-CLIP	mmu-miR-342-3p	Spryd3	HITS-CLIP
			mmu-miR-25-3p	Gm5148	HITS-CLIP	mmu-miR-342-3p	Tcte1	HITS-CLIP
			mmu-miR-30c-5p	Ing1	HITS-CLIP	mmu-miR-342-3p	Ubtf	HITS-CLIP
			mmu-miR-206-3p	Pax3	HITS-CLIP	mmu-miR-342-3p	Arhgef9	HITS-CLIP
			mmu-miR-30c-5p	Cep170b	HITS-CLIP	mmu-miR-342-3p	Atxn7	HITS-CLIP
			mmu-miR-30c-5p	Serpine1	HITS-CLIP	mmu-miR-122-5p	Chrna1	HITS-CLIP
			mmu-miR-30c-5p	Cep170b	HITS-CLIP	mmu-miR-186-5p	Colec12	HITS-CLIP
			mmu-miR-25-3p	Gm5148	HITS-CLIP	mmu-miR-342-3p	Creb5	HITS-CLIP
			mmu-miR-206-3p	Pax3	HITS-CLIP	mmu-miR-342-3p	Cry2	HITS-CLIP
			mmu-miR-206-3p	Pax3	HITS-CLIP	mmu-miR-145a-5p	Dusp18	HITS-CLIP
			mmu-miR-25-3p	Tagap	HITS-CLIP	mmu-miR-342-3p	E2f1	HITS-CLIP
			mmu-miR-25-3p	Tagap1	HITS-CLIP	mmu-miR-342-3p	Ephx3	HITS-CLIP
			mmu-miR-206-3p	Rnf170	HITS-CLIP	mmu-miR-342-3p	F11r	HITS-CLIP
			mmu-miR-30c-5p	Cdk13	HITS-CLIP	mmu-miR-122-5p	H2-T24	HITS-CLIP
			mmu-miR-206-3p	Tgoln1	HITS-CLIP	mmu-miR-342-3p	Itgam	HITS-CLIP
			mmu-miR-25-3p	Cd69	HITS-CLIP	mmu-miR-342-3p	Lcorl	HITS-CLIP
			mmu-miR-30c-5p	Fam227a	HITS-CLIP	mmu-miR-342-3p	Ly6g6d	HITS-CLIP
			mmu-miR-25-3p	Chm	HITS-CLIP	mmu-miR-145a-5p	Maoa	HITS-CLIP
			mmu-miR-206-3p	Pax3	HITS-CLIP	mmu-miR-186-5p	Mmp12	HITS-CLIP
			mmu-miR-206-3p	Pax3	HITS-CLIP	mmu-miR-342-3p	Mrpl35	HITS-CLIP
			mmu-miR-206-3p	Pax3	HITS-CLIP	mmu-miR-342-3p	Pak4	HITS-CLIP
			mmu-miR-30c-5p	Ptrhd1	HITS-CLIP	mmu-miR-122-5p	Ppp1r16b	HITS-CLIP
			mmu-miR-30c-5p	Camk4	HITS-CLIP	mmu-miR-342-3p	Prrg3	HITS-CLIP
			mmu-miR-30c-5p	Slc16a1	HITS-CLIP	mmu-miR-342-3p	Prrg4	HITS-CLIP
			mmu-miR-25-3p	Zpbp	HITS-CLIP	mmu-miR-342-3p	Tmem8b	HITS-CLIP
			mmu-miR-30c-5p	Camk4	HITS-CLIP	mmu-miR-186-5p	Utp23	HITS-CLIP
			mmu-miR-206-3p	Pax3	HITS-CLIP	mmu-miR-342-3p	Zfp663	HITS-CLIP
			mmu-miR-30c-5p	Tbc1d5	HITS-CLIP	mmu-miR-342-3p	Zfp839	HITS-CLIP
			mmu-miR-30c-5p	Tnrc6b	HITS-CLIP	mmu-miR-145a-5p	Zfp937	HITS-CLIP
			mmu-miR-30c-5p	Wdr89	HITS-CLIP	mmu-miR-342-3p	Akirin1	HITS-CLIP
			mmu-miR-30c-5p	Cep170b	HITS-CLIP	mmu-miR-342-3p	Arf3	HITS-CLIP
			mmu-miR-206-3p	Pax3	HITS-CLIP	mmu-miR-342-3p	Arnt	HITS-CLIP
			mmu-miR-122-5p	Cdh12	HITS-CLIP	mmu-miR-342-3p	Atxn7	HITS-CLIP
			mmu-miR-122-5p	Iffo2	HITS-CLIP	mmu-miR-342-3p	Bbc3	HITS-CLIP
			mmu-miR-206-3p	Mup14	HITS-CLIP	mmu-miR-342-3p	Cadm2	HITS-CLIP
			mmu-miR-25-3p	Stk10	HITS-CLIP	mmu-miR-145a-5p	Chrnb4	HITS-CLIP
			mmu-miR-30c-5p	Tnrc6b	HITS-CLIP	mmu-miR-342-3p	Cpne3	HITS-CLIP
			mmu-miR-30c-5p	Il18r1	HITS-CLIP	mmu-miR-342-3p	Cry2	HITS-CLIP
			mmu-miR-206-3p	Mup10	HITS-CLIP	mmu-miR-342-3p	Ctif	HITS-CLIP
			mmu-miR-206-3p	Mup12	HITS-CLIP	mmu-miR-342-3p	D16Ertd472e	HITS-CLIP
			mmu-miR-206-3p	Mup19	HITS-CLIP	mmu-miR-342-3p	E2f1	HITS-CLIP
			mmu-miR-30c-5p	Tnrc6b	HITS-CLIP	mmu-miR-342-3p	Ets1	HITS-CLIP
			mmu-miR-30c-5p	Wdr89	HITS-CLIP	mmu-miR-342-3p	Fam53c	HITS-CLIP
			mmu-miR-206-3p	Pax3	HITS-CLIP	mmu-miR-342-3p	Fubp1	HITS-CLIP
			mmu-miR-30c-5p	Tnrc6b	HITS-CLIP	mmu-miR-342-3p	Hook3	HITS-CLIP
			mmu-miR-30c-5p	Wdr89	HITS-CLIP	mmu-miR-342-3p	Ino80d	HITS-CLIP
			mmu-miR-206-3p	Mup14	HITS-CLIP	mmu-miR-342-3p	Iqsec3	HITS-CLIP
			mmu-miR-30c-5p	Tnrc6b	HITS-CLIP	mmu-miR-342-3p	Lrp8	HITS-CLIP
			mmu-miR-30c-5p	Wdr89	HITS-CLIP	mmu-miR-342-3p	Mef2a	HITS-CLIP
			mmu-miR-206-3p	Mup10	HITS-CLIP	mmu-miR-342-3p	Mmab	HITS-CLIP
			mmu-miR-206-3p	Mup12	HITS-CLIP	mmu-miR-342-3p	Mmab	HITS-CLIP
			mmu-miR-206-3p	Mup19	HITS-CLIP	mmu-miR-342-3p	Mtus1	HITS-CLIP
			mmu-miR-206-3p	Mup14	HITS-CLIP	mmu-miR-186-5p	Nr5a2	HITS-CLIP
			mmu-miR-25-3p	Stk10	HITS-CLIP	mmu-miR-342-3p	Ociad2	HITS-CLIP
			mmu-miR-30c-5p	Tnrc6b	HITS-CLIP	mmu-miR-342-3p	Plekhg1	HITS-CLIP
			mmu-miR-30c-5p	Wdr89	HITS-CLIP	mmu-miR-342-3p	Prrg3	HITS-CLIP
			mmu-miR-206-3p	Mup10	HITS-CLIP	mmu-miR-342-3p	Pus7	HITS-CLIP
			mmu-miR-206-3p	Mup12	HITS-CLIP	mmu-miR-342-3p	Slc7a11	HITS-CLIP
			mmu-miR-206-3p	Mup19	HITS-CLIP	mmu-miR-342-3p	Tcte1	HITS-CLIP
			mmu-miR-30c-5p	Cep170b	HITS-CLIP	mmu-miR-342-3p	Tmem8b	HITS-CLIP
			mmu-miR-122-5p	Cdh12	HITS-CLIP	mmu-miR-342-3p	Trak1	HITS-CLIP
			mmu-miR-30c-5p	Lpar3	HITS-CLIP	mmu-miR-342-3p	Ubtf	HITS-CLIP
			mmu-miR-206-3p	Mup11	HITS-CLIP	mmu-miR-122-5p	Xpo7	HITS-CLIP
			mmu-miR-206-3p	Mup14	HITS-CLIP	mmu-miR-342-3p	Zfp663	HITS-CLIP
			mmu-miR-206-3p	Mup17	HITS-CLIP	mmu-miR-342-3p	Atm	HITS-CLIP
			mmu-miR-30c-5p	Reep4	HITS-CLIP	mmu-miR-342-3p	Ccdc25	HITS-CLIP
			mmu-miR-30c-5p	Tnrc6b	HITS-CLIP	mmu-miR-342-3p	Cd3d	HITS-CLIP
			mmu-miR-30c-5p	Wdr89	HITS-CLIP	mmu-miR-122-5p	Chrna1	HITS-CLIP
			mmu-miR-206-3p	Mup10	HITS-CLIP	mmu-miR-342-3p	Cisd2	HITS-CLIP
			mmu-miR-206-3p	Mup12	HITS-CLIP	mmu-miR-342-3p	Clec7a	HITS-CLIP
			mmu-miR-206-3p	Mup19	HITS-CLIP	mmu-miR-145a-5p	Cog7	HITS-CLIP
			mmu-miR-122-5p	Nanog	HITS-CLIP	mmu-miR-342-3p	Creb5	HITS-CLIP
			mmu-miR-122-5p	Paxip1	HITS-CLIP	mmu-miR-145a-5p	Dusp18	HITS-CLIP
			mmu-miR-30c-5p	Cep170b	HITS-CLIP	mmu-miR-342-3p	Ephx3	HITS-CLIP
			mmu-miR-122-5p	Iffo2	HITS-CLIP	mmu-miR-342-3p	F11r	HITS-CLIP
			mmu-miR-206-3p	Mup14	HITS-CLIP	mmu-miR-122-5p	Ggps1	HITS-CLIP
			mmu-miR-30c-5p	Tnrc6b	HITS-CLIP	mmu-miR-342-3p	Gpd1l	HITS-CLIP
			mmu-miR-30c-5p	Wdr89	HITS-CLIP	mmu-miR-122-5p	H2-T24	HITS-CLIP
			mmu-miR-206-3p	Mup10	HITS-CLIP	mmu-miR-342-3p	Ly6g6d	HITS-CLIP
			mmu-miR-206-3p	Mup12	HITS-CLIP	mmu-miR-342-3p	Midn	HITS-CLIP
			mmu-miR-206-3p	Mup19	HITS-CLIP	mmu-miR-186-5p	Mmp12	HITS-CLIP
			mmu-miR-206-3p	Pax3	HITS-CLIP	mmu-miR-145a-5p	Ms4a6c	HITS-CLIP
			mmu-miR-30c-5p	Reep4	HITS-CLIP	mmu-miR-342-3p	Pak4	HITS-CLIP
			mmu-miR-30c-5p	Eno2	HITS-CLIP	mmu-miR-342-3p	Pck1	HITS-CLIP
			mmu-miR-30c-5p	Amer1	HITS-CLIP	mmu-miR-342-3p	Prrg4	HITS-CLIP
			mmu-miR-30c-5p	Hoxb3	HITS-CLIP	mmu-miR-342-3p	Pttg1	HITS-CLIP
			mmu-miR-206-3p	Pax3	HITS-CLIP	mmu-miR-342-3p	Trmt10a	HITS-CLIP
			mmu-miR-30c-5p	Pigh	HITS-CLIP	mmu-miR-122-5p	Sgo2a	HITS-CLIP
			mmu-miR-25-3p	Rhbdl3	HITS-CLIP	mmu-miR-122-5p	Thap1	HITS-CLIP
			mmu-miR-25-3p	Stk10	HITS-CLIP	mmu-miR-342-3p	Tmem201	HITS-CLIP
			mmu-miR-30c-5p	Tnrc6b	HITS-CLIP	mmu-miR-342-3p	Usp45	HITS-CLIP
			mmu-miR-122-5p	Zfp113	HITS-CLIP	mmu-miR-145a-5p	Utp23	HITS-CLIP
			mmu-miR-30c-5p	Zfp711	HITS-CLIP	mmu-miR-186-5p	Utp23	HITS-CLIP
			mmu-miR-30c-5p	Cep170b	HITS-CLIP	mmu-miR-342-3p	Vav1	HITS-CLIP
			mmu-miR-30c-5p	Cd300a	HITS-CLIP	mmu-miR-342-3p	Wdr59	HITS-CLIP
			mmu-miR-25-3p	Gm5148	HITS-CLIP	mmu-miR-342-3p	Zdhhc7	HITS-CLIP
			mmu-miR-122-5p	H2-T24	HITS-CLIP	mmu-miR-342-3p	Zfp839	HITS-CLIP
			mmu-miR-30c-5p	Il18r1	HITS-CLIP	mmu-miR-342-3p	Hook3	HITS-CLIP
			mmu-miR-30c-5p	Ints12	HITS-CLIP	mmu-miR-342-3p	Tcte1	HITS-CLIP
			mmu-miR-30c-5p	Reep4	HITS-CLIP	mmu-miR-122-5p	Xpo7	HITS-CLIP
			mmu-miR-30c-5p	Zfp446	HITS-CLIP	mmu-miR-342-3p	Selenot	HITS-CLIP
			mmu-miR-30c-5p	Gskip	HITS-CLIP	mmu-miR-342-3p	Coa5	HITS-CLIP
			mmu-miR-30c-5p	Cep170b	HITS-CLIP	mmu-miR-342-3p	Arnt	HITS-CLIP
			mmu-miR-206-3p	Cpeb1	HITS-CLIP	mmu-miR-342-3p	Ccdc25	HITS-CLIP
			mmu-miR-25-3p	Cpeb1	HITS-CLIP	mmu-miR-342-3p	Cd3d	HITS-CLIP
			mmu-miR-30c-5p	Dpy19l1	HITS-CLIP	mmu-miR-145a-5p	Cdc14b	HITS-CLIP
			mmu-miR-30c-5p	Amer1	HITS-CLIP	mmu-miR-122-5p	Chrna1	HITS-CLIP
			mmu-miR-25-3p	Fam136a	HITS-CLIP	mmu-miR-145a-5p	Chrnb4	HITS-CLIP
			mmu-miR-30c-5p	Strip1	HITS-CLIP	mmu-miR-145a-5p	Cog7	HITS-CLIP
			mmu-miR-30c-5p	Hoxb3	HITS-CLIP	mmu-miR-186-5p	Colec12	HITS-CLIP
			mmu-miR-30c-5p	Nfatc3	HITS-CLIP	mmu-miR-342-3p	Cry2	HITS-CLIP
			mmu-miR-206-3p	Pax3	HITS-CLIP	mmu-miR-342-3p	F11r	HITS-CLIP
			mmu-miR-30c-5p	Rrad	HITS-CLIP	mmu-miR-122-5p	H2-T24	HITS-CLIP
			mmu-miR-122-5p	Sec23ip	HITS-CLIP	mmu-miR-186-5p	Intu	HITS-CLIP
			mmu-miR-30c-5p	Six4	HITS-CLIP	mmu-miR-342-3p	Ly6g6d	HITS-CLIP
			mmu-miR-25-3p	Stk10	HITS-CLIP	mmu-miR-145a-5p	Maoa	HITS-CLIP
			mmu-miR-30c-5p	Tomm70a	HITS-CLIP	mmu-miR-186-5p	Mmp12	HITS-CLIP
			mmu-miR-30c-5p	Wdr44	HITS-CLIP	mmu-miR-145a-5p	Ms4a6c	HITS-CLIP
			mmu-miR-30c-5p	Wdr89	HITS-CLIP	mmu-miR-122-5p	Nanog	HITS-CLIP
			mmu-miR-122-5p	Zfp113	HITS-CLIP	mmu-miR-342-3p	Pak4	HITS-CLIP
			mmu-miR-30c-5p	Il18r1	HITS-CLIP	mmu-miR-342-3p	Prrg3	HITS-CLIP
			mmu-miR-30c-5p	Ints12	HITS-CLIP	mmu-miR-342-3p	Trmt10a	HITS-CLIP
			mmu-miR-30c-5p	Mesd	HITS-CLIP	mmu-miR-145a-5p	Slc7a14	HITS-CLIP
			mmu-miR-30c-5p	Ice2	HITS-CLIP	mmu-miR-342-3p	Spock2	HITS-CLIP
			mmu-miR-25-3p	Ncam2	HITS-CLIP	mmu-miR-342-3p	Tfcp2l1	HITS-CLIP
			mmu-miR-30c-5p	Pgr	HITS-CLIP	mmu-miR-342-3p	Tmem8b	HITS-CLIP
			mmu-miR-206-3p	Gja1	Luciferase reporter assay	mmu-miR-145a-5p	Utp23	HITS-CLIP
			mmu-miR-30c-5p	Mtdh	Immunofluorescence//Luciferase reporter assay//qRT-PCR//Western blot	mmu-miR-186-5p	Utp23	HITS-CLIP
			mmu-miR-122-5p	E2f1	ChIP-seq//qRT-PCR//Western blot	mmu-miR-342-3p	Zfp839	HITS-CLIP
			mmu-miR-206-3p	Pax7	Western blotting//RNA-seq//Immunofluorescence//qRT-PCR	mmu-miR-122-5p	Zfp949	HITS-CLIP
			mmu-miR-206-3p	Tlr4	Luciferase reporter assay//Western blotting//qRT-PCR//Immunofluorescence//ELISA	mmu-miR-342-3p	Gid4	HITS-CLIP
			mmu-miR-25-3p	Pten	Luciferase reporter assay//Western blotting//qRT-PCR	mmu-miR-342-3p	Arhgef9	HITS-CLIP
			mmu-miR-2137	Dcp1a	CLIP-seq	mmu-miR-342-3p	Arnt	HITS-CLIP
			mmu-miR-2137	Fryl	CLIP-seq	mmu-miR-342-3p	Cadm2	HITS-CLIP
			mmu-miR-2137	Lhx5	CLIP-seq	mmu-miR-145a-5p	Cdc14b	HITS-CLIP
			mmu-miR-2137	Lmnb2	CLIP-seq	mmu-miR-342-3p	Cry2	HITS-CLIP
			mmu-miR-2137	Ppp1r12a	CLIP-seq	mmu-miR-342-3p	Ctif	HITS-CLIP
			mmu-miR-2137	Snapc1	CLIP-seq	mmu-miR-145a-5p	Exoc8	HITS-CLIP
			mmu-miR-2137	Cep250	CLIP-seq	mmu-miR-342-3p	Fbxl17	HITS-CLIP
			mmu-miR-2137	Lhx5	CLIP-seq	mmu-miR-145a-5p	Fbxl17	HITS-CLIP
			mmu-miR-2137	Lhx5	CLIP-seq	mmu-miR-342-3p	Ino80d	HITS-CLIP
			mmu-miR-2137	Dst	CLIP-seq	mmu-miR-342-3p	Lcorl	HITS-CLIP
			mmu-miR-2137	Mgat4b	CLIP-seq	mmu-miR-342-3p	Lrp8	HITS-CLIP
						mmu-miR-342-3p	Pus7	HITS-CLIP
						mmu-miR-342-3p	Spock2	HITS-CLIP
						mmu-miR-342-3p	Tcte1	HITS-CLIP
						mmu-miR-342-3p	Coa5	HITS-CLIP
						mmu-miR-342-3p	Atm	HITS-CLIP
						mmu-miR-342-3p	Cd3d	HITS-CLIP
						mmu-miR-145a-5p	Chrnb4	HITS-CLIP
						mmu-miR-145a-5p	Cog7	HITS-CLIP
						mmu-miR-145a-5p	Dusp18	HITS-CLIP
						mmu-miR-342-3p	F11r	HITS-CLIP
						mmu-miR-122-5p	H2-T24	HITS-CLIP
						mmu-miR-342-3p	Ly6g6d	HITS-CLIP
						mmu-miR-342-3p	Midn	HITS-CLIP
						mmu-miR-186-5p	Mmp12	HITS-CLIP
						mmu-miR-145a-5p	Ms4a6c	HITS-CLIP
						mmu-miR-342-3p	Pacs2	HITS-CLIP
						mmu-miR-342-3p	Pak4	HITS-CLIP
						mmu-miR-342-3p	Pax3	HITS-CLIP
						mmu-miR-342-3p	Prr5	HITS-CLIP
						mmu-miR-342-3p	Prrg4	HITS-CLIP
						mmu-miR-342-3p	Pttg1	HITS-CLIP
						mmu-miR-342-3p	Trmt10a	HITS-CLIP
						mmu-miR-122-5p	Snhg11	HITS-CLIP
						mmu-miR-122-5p	Thap1	HITS-CLIP
						mmu-miR-342-3p	Tmem8b	HITS-CLIP
						mmu-miR-342-3p	Usp45	HITS-CLIP
						mmu-miR-342-3p	Wdr59	HITS-CLIP
						mmu-miR-342-3p	Xpnpep3	HITS-CLIP
						mmu-miR-342-3p	Zdhhc7	HITS-CLIP
						mmu-miR-342-3p	Zfp689	HITS-CLIP
						mmu-miR-342-3p	Zfp839	HITS-CLIP
						mmu-miR-342-3p	Dcp2	HITS-CLIP
						mmu-miR-145a-5p	Dusp18	HITS-CLIP
						mmu-miR-342-3p	Pax3	HITS-CLIP
						mmu-miR-342-3p	Spock2	HITS-CLIP
						mmu-miR-342-3p	Zfp663	HITS-CLIP
						mmu-miR-342-3p	Zfp839	HITS-CLIP
						mmu-miR-342-3p	Sfn	HITS-CLIP
						mmu-miR-342-3p	Spryd3	HITS-CLIP
						mmu-miR-342-3p	Arhgef9	HITS-CLIP
						mmu-miR-342-3p	Dcp2	HITS-CLIP
						mmu-miR-145a-5p	Dusp18	HITS-CLIP
						mmu-miR-186-5p	Mmp12	HITS-CLIP
						mmu-miR-342-3p	Pax3	HITS-CLIP
						mmu-miR-342-3p	Ubtf	HITS-CLIP
						mmu-miR-342-3p	Zfp839	HITS-CLIP
						mmu-miR-342-3p	Sfn	HITS-CLIP
						mmu-miR-145a-5p	Dusp18	HITS-CLIP
						mmu-miR-186-5p	Mmp12	HITS-CLIP
						mmu-miR-342-3p	Spock2	HITS-CLIP
						mmu-miR-342-3p	Zfp663	HITS-CLIP
						mmu-miR-342-3p	Dcp2	HITS-CLIP
						mmu-miR-342-3p	Ephx3	HITS-CLIP
						mmu-miR-342-3p	Ppp1r26	HITS-CLIP
						mmu-miR-342-3p	Nceh1	HITS-CLIP
						mmu-miR-342-3p	Pax3	HITS-CLIP
						mmu-miR-342-3p	Spock2	HITS-CLIP
						mmu-miR-342-3p	Ubtf	HITS-CLIP
						mmu-miR-342-3p	Sfn	HITS-CLIP
						mmu-miR-342-3p	Arhgap23	HITS-CLIP
						mmu-miR-342-3p	Dcp2	HITS-CLIP
						mmu-miR-145a-5p	Dusp18	HITS-CLIP
						mmu-miR-342-3p	Lcorl	HITS-CLIP
						mmu-miR-186-5p	Mmp12	HITS-CLIP
						mmu-miR-342-3p	Prrg3	HITS-CLIP
						mmu-miR-342-3p	Spock2	HITS-CLIP
						mmu-miR-342-3p	Dcp2	HITS-CLIP
						mmu-miR-145a-5p	Dusp18	HITS-CLIP
						mmu-miR-342-3p	Mbtps2	HITS-CLIP
						mmu-miR-342-3p	Nceh1	HITS-CLIP
						mmu-miR-186-5p	Opn5	HITS-CLIP
						mmu-miR-186-5p	Sp1	HITS-CLIP
						mmu-miR-186-5p	Nelfa	HITS-CLIP
						mmu-miR-186-5p	Nelfa	HITS-CLIP
						mmu-miR-342-3p	Dapk1	HITS-CLIP
						mmu-miR-145a-5p	Thrb	HITS-CLIP
						mmu-miR-342-3p	Ehmt1	HITS-CLIP
						mmu-miR-145a-5p	Dusp18	HITS-CLIP
						mmu-miR-186-5p	Arsk	HITS-CLIP
						mmu-miR-186-5p	Frmd4a	HITS-CLIP
						mmu-miR-186-5p	Gdi2	HITS-CLIP
						mmu-miR-186-5p	Ifi204	HITS-CLIP
						mmu-miR-186-5p	Emc3	HITS-CLIP
						mmu-miR-342-3p	Lcorl	HITS-CLIP
						mmu-miR-342-3p	Prrg3	HITS-CLIP
						mmu-miR-342-3p	Sfn	HITS-CLIP
						mmu-miR-342-3p	Arhgef9	HITS-CLIP
						mmu-miR-342-3p	Ccdc25	HITS-CLIP
						mmu-miR-145a-5p	Crem	HITS-CLIP
						mmu-miR-342-3p	Dcp2	HITS-CLIP
						mmu-miR-145a-5p	Dusp18	HITS-CLIP
						mmu-miR-342-3p	Ephx3	HITS-CLIP
						mmu-miR-186-5p	Fmnl2	HITS-CLIP
						mmu-miR-186-5p	Gdi2	HITS-CLIP
						mmu-miR-186-5p	Ifi204	HITS-CLIP
						mmu-miR-342-3p	Igfbp3	HITS-CLIP
						mmu-miR-186-5p	Lrig2	HITS-CLIP
						mmu-miR-342-3p	Pax3	HITS-CLIP
						mmu-miR-342-3p	Spock2	HITS-CLIP
						mmu-miR-145a-5p	Thrb	HITS-CLIP
						mmu-miR-342-3p	Zfp839	HITS-CLIP
						mmu-miR-342-3p	Arhgef9	HITS-CLIP
						mmu-miR-342-3p	Ccdc25	HITS-CLIP
						mmu-miR-342-3p	Dcp2	HITS-CLIP
						mmu-miR-145a-5p	Dusp18	HITS-CLIP
						mmu-miR-342-3p	Ephx3	HITS-CLIP
						mmu-miR-186-5p	Mmp12	HITS-CLIP
						mmu-miR-342-3p	Spock2	HITS-CLIP
						mmu-miR-145a-5p	Thrb	HITS-CLIP
						mmu-miR-342-3p	Zfp839	HITS-CLIP
						mmu-miR-145a-5p	Dusp18	HITS-CLIP
						mmu-miR-342-3p	Arhgef15	HITS-CLIP
						mmu-miR-342-3p	Atl2	HITS-CLIP
						mmu-miR-342-3p	Atxn7	HITS-CLIP
						mmu-miR-342-3p	Cbln3	HITS-CLIP
						mmu-miR-342-3p	Ctif	HITS-CLIP
						mmu-miR-342-3p	E2f1	HITS-CLIP
						mmu-miR-342-3p	Frmd3	HITS-CLIP
						mmu-miR-342-3p	Fubp1	HITS-CLIP
						mmu-miR-342-3p	Ino80d	HITS-CLIP
						mmu-miR-342-3p	Lrp8	HITS-CLIP
						mmu-miR-342-3p	Lrp8	HITS-CLIP
						mmu-miR-342-3p	Plcl1	HITS-CLIP
						mmu-miR-342-3p	Zdhhc7	HITS-CLIP
						mmu-miR-342-3p	Dzank1	HITS-CLIP
						mmu-miR-342-3p	Coa5	HITS-CLIP
						mmu-miR-342-3p	Acot11	HITS-CLIP
						mmu-miR-342-3p	Atm	HITS-CLIP
						mmu-miR-342-3p	Wdcp	HITS-CLIP
						mmu-miR-342-3p	Ccdc25	HITS-CLIP
						mmu-miR-342-3p	Cd3d	HITS-CLIP
						mmu-miR-145a-5p	Cog7	HITS-CLIP
						mmu-miR-145a-5p	Dusp18	HITS-CLIP
						mmu-miR-342-3p	Ephx3	HITS-CLIP
						mmu-miR-342-3p	Gad2	HITS-CLIP
						mmu-miR-186-5p	Gjc3	HITS-CLIP
						mmu-miR-342-3p	Ppp1r26	HITS-CLIP
						mmu-miR-342-3p	Pax3	HITS-CLIP
						mmu-miR-342-3p	Pgbd1	HITS-CLIP
						mmu-miR-342-3p	Prrg3	HITS-CLIP
						mmu-miR-342-3p	Rapgef3	HITS-CLIP
						mmu-miR-342-3p	Spock2	HITS-CLIP
						mmu-miR-342-3p	Trak1	HITS-CLIP
						mmu-miR-342-3p	Zdhhc24	HITS-CLIP
						mmu-miR-122-5p	Cdh12	HITS-CLIP
						mmu-miR-122-5p	Iffo2	HITS-CLIP
						mmu-miR-342-3p	Ino80d	HITS-CLIP
						mmu-miR-342-3p	Plcl1	HITS-CLIP
						mmu-miR-342-3p	Agpat4	HITS-CLIP
						mmu-miR-342-3p	Arf3	HITS-CLIP
						mmu-miR-342-3p	Arhgef15	HITS-CLIP
						mmu-miR-342-3p	Arnt	HITS-CLIP
						mmu-miR-342-3p	Wdcp	HITS-CLIP
						mmu-miR-342-3p	D16Ertd472e	HITS-CLIP
						mmu-miR-145a-5p	Dusp18	HITS-CLIP
						mmu-miR-342-3p	Lrp8	HITS-CLIP
						mmu-miR-342-3p	Tmem8b	HITS-CLIP
						mmu-miR-342-3p	Atl2	HITS-CLIP
						mmu-miR-342-3p	Atxn7	HITS-CLIP
						mmu-miR-342-3p	Ctif	HITS-CLIP
						mmu-miR-342-3p	Frmd3	HITS-CLIP
						mmu-miR-342-3p	Ino80d	HITS-CLIP
						mmu-miR-342-3p	Lrp8	HITS-CLIP
						mmu-miR-342-3p	Lrp8	HITS-CLIP
						mmu-miR-342-3p	Plcl1	HITS-CLIP
						mmu-miR-342-3p	Slc7a11	HITS-CLIP
						mmu-miR-342-3p	Dzank1	HITS-CLIP
						mmu-miR-342-3p	Arf3	HITS-CLIP
						mmu-miR-342-3p	Arhgef15	HITS-CLIP
						mmu-miR-342-3p	Atm	HITS-CLIP
						mmu-miR-342-3p	Wdcp	HITS-CLIP
						mmu-miR-342-3p	Cbln3	HITS-CLIP
						mmu-miR-342-3p	Ccdc25	HITS-CLIP
						mmu-miR-342-3p	Dcp2	HITS-CLIP
						mmu-miR-145a-5p	Dusp18	HITS-CLIP
						mmu-miR-342-3p	E2f1	HITS-CLIP
						mmu-miR-342-3p	Ehmt1	HITS-CLIP
						mmu-miR-342-3p	Ephx3	HITS-CLIP
						mmu-miR-342-3p	Fubp1	HITS-CLIP
						mmu-miR-342-3p	Gad2	HITS-CLIP
						mmu-miR-342-3p	Ifit3b	HITS-CLIP
						mmu-miR-342-3p	Ifit3	HITS-CLIP
						mmu-miR-186-5p	Mmp12	HITS-CLIP
						mmu-miR-342-3p	Pax3	HITS-CLIP
						mmu-miR-342-3p	Pgbd1	HITS-CLIP
						mmu-miR-342-3p	Tmem8b	HITS-CLIP
						mmu-miR-342-3p	Trak1	HITS-CLIP
						mmu-miR-342-3p	Wdr59	HITS-CLIP
						mmu-miR-342-3p	Zdhhc7	HITS-CLIP
						mmu-miR-342-3p	Atxn7	HITS-CLIP
						mmu-miR-342-3p	Ctif	HITS-CLIP
						mmu-miR-342-3p	Ets1	HITS-CLIP
						mmu-miR-342-3p	Lrp8	HITS-CLIP
						mmu-miR-342-3p	Lrp8	HITS-CLIP
						mmu-miR-342-3p	Plcl1	HITS-CLIP
						mmu-miR-342-3p	Dzank1	HITS-CLIP
						mmu-miR-342-3p	Arhgef15	HITS-CLIP
						mmu-miR-342-3p	Wdcp	HITS-CLIP
						mmu-miR-342-3p	Cbln3	HITS-CLIP
						mmu-miR-342-3p	Ccdc25	HITS-CLIP
						mmu-miR-342-3p	Cd3d	HITS-CLIP
						mmu-miR-342-3p	D16Ertd472e	HITS-CLIP
						mmu-miR-145a-5p	Dusp18	HITS-CLIP
						mmu-miR-342-3p	E2f1	HITS-CLIP
						mmu-miR-342-3p	Ehmt1	HITS-CLIP
						mmu-miR-342-3p	Ephx3	HITS-CLIP
						mmu-miR-342-3p	Fubp1	HITS-CLIP
						mmu-miR-342-3p	Gad2	HITS-CLIP
						mmu-miR-342-3p	Ifit3b	HITS-CLIP
						mmu-miR-342-3p	Iqsec3	HITS-CLIP
						mmu-miR-186-5p	Mmp12	HITS-CLIP
						mmu-miR-342-3p	Nfatc4	HITS-CLIP
						mmu-miR-342-3p	Pax3	HITS-CLIP
						mmu-miR-342-3p	Pgbd1	HITS-CLIP
						mmu-miR-342-3p	Tmem8b	HITS-CLIP
						mmu-miR-342-3p	Trak1	HITS-CLIP
						mmu-miR-342-3p	Selenot	HITS-CLIP
						mmu-miR-342-3p	Arf3	HITS-CLIP
						mmu-miR-342-3p	Ehmt1	HITS-CLIP
						mmu-miR-342-3p	Frmd3	HITS-CLIP
						mmu-miR-342-3p	Ino80d	HITS-CLIP
						mmu-miR-342-3p	Trak1	HITS-CLIP
						mmu-miR-342-3p	Dzank1	HITS-CLIP
						mmu-miR-342-3p	Coa5	HITS-CLIP
						mmu-miR-342-3p	Arhgef15	HITS-CLIP
						mmu-miR-342-3p	Atm	HITS-CLIP
						mmu-miR-342-3p	Wdcp	HITS-CLIP
						mmu-miR-342-3p	Cbln3	HITS-CLIP
						mmu-miR-342-3p	Ccdc25	HITS-CLIP
						mmu-miR-342-3p	Cd3d	HITS-CLIP
						mmu-miR-342-3p	Ctif	HITS-CLIP
						mmu-miR-342-3p	D16Ertd472e	HITS-CLIP
						mmu-miR-342-3p	Dcp2	HITS-CLIP
						mmu-miR-145a-5p	Dusp18	HITS-CLIP
						mmu-miR-342-3p	E2f1	HITS-CLIP
						mmu-miR-342-3p	Ephx3	HITS-CLIP
						mmu-miR-342-3p	Fubp1	HITS-CLIP
						mmu-miR-342-3p	Gad2	HITS-CLIP
						mmu-miR-342-3p	Ppp1r26	HITS-CLIP
						mmu-miR-342-3p	Itgam	HITS-CLIP
						mmu-miR-342-3p	Lrp8	HITS-CLIP
						mmu-miR-342-3p	Spock2	HITS-CLIP
						mmu-miR-342-3p	Tmem8b	HITS-CLIP
						mmu-miR-342-3p	Arnt	HITS-CLIP
						mmu-miR-342-3p	Atl2	HITS-CLIP
						mmu-miR-342-3p	Tmem8b	HITS-CLIP
						mmu-miR-342-3p	Zfp689	HITS-CLIP
						mmu-miR-342-3p	Arf3	HITS-CLIP
						mmu-miR-342-3p	Arhgef15	HITS-CLIP
						mmu-miR-342-3p	Wdcp	HITS-CLIP
						mmu-miR-342-3p	Cadm2	HITS-CLIP
						mmu-miR-342-3p	Cbln3	HITS-CLIP
						mmu-miR-342-3p	D16Ertd472e	HITS-CLIP
						mmu-miR-145a-5p	Dusp18	HITS-CLIP
						mmu-miR-342-3p	E2f1	HITS-CLIP
						mmu-miR-342-3p	Gad2	HITS-CLIP
						mmu-miR-342-3p	Lrp8	HITS-CLIP
						mmu-miR-342-3p	Spock2	HITS-CLIP
						mmu-miR-342-3p	Zdhhc7	HITS-CLIP
						mmu-miR-342-3p	Arf3	HITS-CLIP
						mmu-miR-342-3p	Arhgef15	HITS-CLIP
						mmu-miR-342-3p	Cadm2	HITS-CLIP
						mmu-miR-342-3p	Cbln3	HITS-CLIP
						mmu-miR-122-5p	Cdh12	HITS-CLIP
						mmu-miR-342-3p	Cry2	HITS-CLIP
						mmu-miR-342-3p	Ehmt1	HITS-CLIP
						mmu-miR-342-3p	Ets1	HITS-CLIP
						mmu-miR-342-3p	Frmd3	HITS-CLIP
						mmu-miR-342-3p	Gad2	HITS-CLIP
						mmu-miR-342-3p	Ino80d	HITS-CLIP
						mmu-miR-342-3p	Lrp8	HITS-CLIP
						mmu-miR-342-3p	Plcl1	HITS-CLIP
						mmu-miR-342-3p	Tmem201	HITS-CLIP
						mmu-miR-342-3p	Ubtf	HITS-CLIP
						mmu-miR-342-3p	Selenot	HITS-CLIP
						mmu-miR-342-3p	Dzank1	HITS-CLIP
						mmu-miR-342-3p	Agpat4	HITS-CLIP
						mmu-miR-342-3p	Atm	HITS-CLIP
						mmu-miR-342-3p	Wdcp	HITS-CLIP
						mmu-miR-342-3p	Bsn	HITS-CLIP
						mmu-miR-342-3p	Cd3d	HITS-CLIP
						mmu-miR-342-3p	Creb5	HITS-CLIP
						mmu-miR-342-3p	Ctif	HITS-CLIP
						mmu-miR-145a-5p	Dusp18	HITS-CLIP
						mmu-miR-342-3p	E2f1	HITS-CLIP
						mmu-miR-342-3p	Ephx3	HITS-CLIP
						mmu-miR-342-3p	Fubp1	HITS-CLIP
						mmu-miR-122-5p	Nanog	HITS-CLIP
						mmu-miR-342-3p	Nfatc4	HITS-CLIP
						mmu-miR-122-5p	Paxip1	HITS-CLIP
						mmu-miR-342-3p	Prrg4	HITS-CLIP
						mmu-miR-342-3p	Spock2	HITS-CLIP
						mmu-miR-342-3p	Tmem8b	HITS-CLIP
						mmu-miR-342-3p	Arf3	HITS-CLIP
						mmu-miR-342-3p	Bbc3	HITS-CLIP
						mmu-miR-342-3p	Cbln3	HITS-CLIP
						mmu-miR-342-3p	Ccdc25	HITS-CLIP
						mmu-miR-342-3p	Ctif	HITS-CLIP
						mmu-miR-342-3p	D16Ertd472e	HITS-CLIP
						mmu-miR-342-3p	Ehmt1	HITS-CLIP
						mmu-miR-145a-5p	Foxj3	HITS-CLIP
						mmu-miR-342-3p	Frmd3	HITS-CLIP
						mmu-miR-122-5p	Iffo2	HITS-CLIP
						mmu-miR-342-3p	Plcl1	HITS-CLIP
						mmu-miR-342-3p	Tmem201	HITS-CLIP
						mmu-miR-342-3p	Ubtf	HITS-CLIP
						mmu-miR-342-3p	Dzank1	HITS-CLIP
						mmu-miR-342-3p	Coa5	HITS-CLIP
						mmu-miR-342-3p	Arhgef15	HITS-CLIP
						mmu-miR-342-3p	Atm	HITS-CLIP
						mmu-miR-342-3p	Wdcp	HITS-CLIP
						mmu-miR-342-3p	Cd3d	HITS-CLIP
						mmu-miR-145a-5p	Dusp18	HITS-CLIP
						mmu-miR-342-3p	E2f1	HITS-CLIP
						mmu-miR-342-3p	Ephx3	HITS-CLIP
						mmu-miR-342-3p	Gad2	HITS-CLIP
						mmu-miR-342-3p	Iqsec3	HITS-CLIP
						mmu-miR-342-3p	Lrp8	HITS-CLIP
						mmu-miR-342-3p	Pax3	HITS-CLIP
						mmu-miR-342-3p	Pgbd1	HITS-CLIP
						mmu-miR-342-3p	Prrg4	HITS-CLIP
						mmu-miR-342-3p	Tmem8b	HITS-CLIP
						mmu-miR-186-5p	Acbd5	HITS-CLIP
						mmu-miR-342-3p	Arf3	HITS-CLIP
						mmu-miR-342-3p	Arnt	HITS-CLIP
						mmu-miR-342-3p	Bbc3	HITS-CLIP
						mmu-miR-342-3p	Cadm2	HITS-CLIP
						mmu-miR-342-3p	Cbln3	HITS-CLIP
						mmu-miR-186-5p	Ccdc138	HITS-CLIP
						mmu-miR-342-3p	Cisd2	HITS-CLIP
						mmu-miR-342-3p	Creb5	HITS-CLIP
						mmu-miR-342-3p	Dcp2	HITS-CLIP
						mmu-miR-342-3p	Ehmt1	HITS-CLIP
						mmu-miR-342-3p	Fam53c	HITS-CLIP
						mmu-miR-342-3p	Frmd3	HITS-CLIP
						mmu-miR-342-3p	Fubp1	HITS-CLIP
						mmu-miR-342-3p	Hook3	HITS-CLIP
						mmu-miR-342-3p	Ino80d	HITS-CLIP
						mmu-miR-342-3p	Itgam	HITS-CLIP
						mmu-miR-145a-5p	Lamp2	HITS-CLIP
						mmu-miR-342-3p	Lcorl	HITS-CLIP
						mmu-miR-342-3p	Lrp8	HITS-CLIP
						mmu-miR-342-3p	Lrp8	HITS-CLIP
						mmu-miR-342-3p	Mbtps2	HITS-CLIP
						mmu-miR-342-3p	Mmab	HITS-CLIP
						mmu-miR-342-3p	Mmab	HITS-CLIP
						mmu-miR-145a-5p	Pacs2	HITS-CLIP
						mmu-miR-342-3p	Pax3	HITS-CLIP
						mmu-miR-342-3p	Scamp1	HITS-CLIP
						mmu-miR-342-3p	Sfn	HITS-CLIP
						mmu-miR-342-3p	Slc7a11	HITS-CLIP
						mmu-miR-186-5p	Sp1	HITS-CLIP
						mmu-miR-342-3p	Spryd3	HITS-CLIP
						mmu-miR-342-3p	Tmem201	HITS-CLIP
						mmu-miR-342-3p	Trak1	HITS-CLIP
						mmu-miR-342-3p	Usp45	HITS-CLIP
						mmu-miR-342-3p	Zbtb7a	HITS-CLIP
						mmu-miR-342-3p	Zdhhc7	HITS-CLIP
						mmu-miR-122-5p	Zfp113	HITS-CLIP
						mmu-miR-342-3p	Dzank1	HITS-CLIP
						mmu-miR-342-3p	Coa5	HITS-CLIP
						mmu-miR-342-3p	Agpat4	HITS-CLIP
						mmu-miR-342-3p	Arhgef15	HITS-CLIP
						mmu-miR-186-5p	Armc1	HITS-CLIP
						mmu-miR-342-3p	Atg16l1	HITS-CLIP
						mmu-miR-342-3p	Atl2	HITS-CLIP
						mmu-miR-342-3p	Atm	HITS-CLIP
						mmu-miR-342-3p	Ccdc25	HITS-CLIP
						mmu-miR-342-3p	Cd3d	HITS-CLIP
						mmu-miR-186-5p	Ces2g	HITS-CLIP
						mmu-miR-186-5p	Cpox	HITS-CLIP
						mmu-miR-342-3p	D16Ertd472e	HITS-CLIP
						mmu-miR-145a-5p	Dusp18	HITS-CLIP
						mmu-miR-342-3p	E2f1	HITS-CLIP
						mmu-miR-342-3p	Ephx3	HITS-CLIP
						mmu-miR-342-3p	Ppp1r26	HITS-CLIP
						mmu-miR-122-5p	H2-T24	HITS-CLIP
						mmu-miR-342-3p	Ifit3b	HITS-CLIP
						mmu-miR-186-5p	Id4	HITS-CLIP
						mmu-miR-342-3p	Ifit3	HITS-CLIP
						mmu-miR-342-3p	Igfbp3	HITS-CLIP
						mmu-miR-342-3p	Lman2	HITS-CLIP
						mmu-miR-342-3p	Nfatc4	HITS-CLIP
						mmu-miR-342-3p	Ociad2	HITS-CLIP
						mmu-miR-342-3p	Pck1	HITS-CLIP
						mmu-miR-342-3p	Prrg4	HITS-CLIP
						mmu-miR-342-3p	Pttg1	HITS-CLIP
						mmu-miR-342-3p	Pus7	HITS-CLIP
						mmu-miR-186-5p	Qpct	HITS-CLIP
						mmu-miR-342-3p	Rapgef3	HITS-CLIP
						mmu-miR-342-3p	Sema6d	HITS-CLIP
						mmu-miR-186-5p	Stxbp4	HITS-CLIP
						mmu-miR-342-3p	Tmem8b	HITS-CLIP
						mmu-miR-342-3p	Tmod2	HITS-CLIP
						mmu-miR-342-3p	Ubtf	HITS-CLIP
						mmu-miR-342-3p	Zdhhc24	HITS-CLIP
						mmu-miR-342-3p	Zfp663	HITS-CLIP
						mmu-miR-342-3p	Zfp689	HITS-CLIP
						mmu-miR-342-3p	Zfp839	HITS-CLIP
						mmu-miR-342-3p	Aff1	HITS-CLIP
						mmu-miR-145a-5p	Ank1	HITS-CLIP
						mmu-miR-342-3p	Atl2	HITS-CLIP
						mmu-miR-342-3p	Atm	HITS-CLIP
						mmu-miR-342-3p	Atxn7	HITS-CLIP
						mmu-miR-186-5p	Bach2	HITS-CLIP
						mmu-miR-342-3p	Bbc3	HITS-CLIP
						mmu-miR-186-5p	Peak1	HITS-CLIP
						mmu-miR-342-3p	Cbln3	HITS-CLIP
						mmu-miR-145a-5p	Celsr2	HITS-CLIP
						mmu-miR-342-3p	Cisd2	HITS-CLIP
						mmu-miR-186-5p	Cpox	HITS-CLIP
						mmu-miR-186-5p	Crispld2	HITS-CLIP
						mmu-miR-342-3p	Cry2	HITS-CLIP
						mmu-miR-342-3p	Ctif	HITS-CLIP
						mmu-miR-342-3p	D16Ertd472e	HITS-CLIP
						mmu-miR-342-3p	Dcp2	HITS-CLIP
						mmu-miR-145a-5p	Dusp18	HITS-CLIP
						mmu-miR-342-3p	E2f1	HITS-CLIP
						mmu-miR-342-3p	Ehmt1	HITS-CLIP
						mmu-miR-186-5p	Epm2aip1	HITS-CLIP
						mmu-miR-342-3p	Fam53c	HITS-CLIP
						mmu-miR-342-3p	Frmd3	HITS-CLIP
						mmu-miR-342-3p	Fubp1	HITS-CLIP
						mmu-miR-342-3p	Gpd1l	HITS-CLIP
						mmu-miR-186-5p	Heca	HITS-CLIP
						mmu-miR-186-5p	Hnrnpa3	HITS-CLIP
						mmu-miR-186-5p	Id4	HITS-CLIP
						mmu-miR-186-5p	Ildr2	HITS-CLIP
						mmu-miR-342-3p	Ino80d	HITS-CLIP
						mmu-miR-342-3p	Iqsec3	HITS-CLIP
						mmu-miR-342-3p	Kdm4a	HITS-CLIP
						mmu-miR-145a-5p	Lamp2	HITS-CLIP
						mmu-miR-342-3p	Lcorl	HITS-CLIP
						mmu-miR-342-3p	Lrp8	HITS-CLIP
						mmu-miR-342-3p	Lrp8	HITS-CLIP
						mmu-miR-342-3p	Mmab	HITS-CLIP
						mmu-miR-342-3p	Mmab	HITS-CLIP
						mmu-miR-186-5p	Nfia	HITS-CLIP
						mmu-miR-145a-5p	Pacs2	HITS-CLIP
						mmu-miR-342-3p	Pax3	HITS-CLIP
						mmu-miR-342-3p	Pgbd1	HITS-CLIP
						mmu-miR-342-3p	Plekhg1	HITS-CLIP
						mmu-miR-186-5p	Ptprb	HITS-CLIP
						mmu-miR-186-5p	Rprd2	HITS-CLIP
						mmu-miR-186-5p	Samd4	HITS-CLIP
						mmu-miR-342-3p	Scamp1	HITS-CLIP
						mmu-miR-122-5p	Sec23ip	HITS-CLIP
						mmu-miR-342-3p	Sema6d	HITS-CLIP
						mmu-miR-342-3p	Sfn	HITS-CLIP
						mmu-miR-186-5p	Slc26a5	HITS-CLIP
						mmu-miR-342-3p	Slc7a11	HITS-CLIP
						mmu-miR-186-5p	Sltm	HITS-CLIP
						mmu-miR-186-5p	Sp6	HITS-CLIP
						mmu-miR-342-3p	Spryd3	HITS-CLIP
						mmu-miR-186-5p	Srek1	HITS-CLIP
						mmu-miR-186-5p	Stk32a	HITS-CLIP
						mmu-miR-186-5p	Tbl1xr1	HITS-CLIP
						mmu-miR-145a-5p	Tgfb2	HITS-CLIP
						mmu-miR-186-5p	Tmem33	HITS-CLIP
						mmu-miR-342-3p	Trak1	HITS-CLIP
						mmu-miR-342-3p	Ubtf	HITS-CLIP
						mmu-miR-342-3p	Wdr43	HITS-CLIP
						mmu-miR-342-3p	Zdhhc7	HITS-CLIP
						mmu-miR-122-5p	Zfp113	HITS-CLIP
						mmu-miR-342-3p	Zfp689	HITS-CLIP
						mmu-miR-186-5p	4933427D06Rik	HITS-CLIP
						mmu-miR-342-3p	Dzank1	HITS-CLIP
						mmu-miR-342-3p	Coa5	HITS-CLIP
						mmu-miR-342-3p	Rmi2	HITS-CLIP
						mmu-miR-342-3p	Agpat4	HITS-CLIP
						mmu-miR-342-3p	Arhgef15	HITS-CLIP
						mmu-miR-186-5p	Ccdc138	HITS-CLIP
						mmu-miR-342-3p	Ccdc25	HITS-CLIP
						mmu-miR-342-3p	Cd3d	HITS-CLIP
						mmu-miR-186-5p	Ces2g	HITS-CLIP
						mmu-miR-342-3p	Ephx3	HITS-CLIP
						mmu-miR-342-3p	Ppp1r26	HITS-CLIP
						mmu-miR-342-3p	Ifit3b	HITS-CLIP
						mmu-miR-342-3p	Ifit3	HITS-CLIP
						mmu-miR-342-3p	Igfbp3	HITS-CLIP
						mmu-miR-342-3p	Itgam	HITS-CLIP
						mmu-miR-186-5p	Mnat1	HITS-CLIP
						mmu-miR-342-3p	Nfatc4	HITS-CLIP
						mmu-miR-186-5p	Noc3l	HITS-CLIP
						mmu-miR-342-3p	Pck1	HITS-CLIP
						mmu-miR-342-3p	Prrg4	HITS-CLIP
						mmu-miR-342-3p	Prrg4	HITS-CLIP
						mmu-miR-186-5p	Qpct	HITS-CLIP
						mmu-miR-342-3p	Rapgef3	HITS-CLIP
						mmu-miR-186-5p	Stxbp4	HITS-CLIP
						mmu-miR-342-3p	Tirap	HITS-CLIP
						mmu-miR-342-3p	Wdr59	HITS-CLIP
						mmu-miR-342-3p	Zdhhc24	HITS-CLIP
						mmu-miR-342-3p	Zfp839	HITS-CLIP
						mmu-miR-342-3p	Arnt	HITS-CLIP
						mmu-miR-342-3p	Spock2	HITS-CLIP
						mmu-miR-342-3p	Arnt	HITS-CLIP
						mmu-miR-342-3p	Cbln3	HITS-CLIP
						mmu-miR-342-3p	Slc43a2	HITS-CLIP
						mmu-miR-342-3p	Fbxl17	HITS-CLIP
						mmu-miR-342-3p	Mbtps2	HITS-CLIP
						mmu-miR-145a-5p	Nr4a2	Luciferase reporter assay//qRT-PCR//Western blot
						mmu-miR-145a-5p	Nr4a2	Luciferase reporter assay//qRT-PCR//Western blot
						mmu-miR-122-5p	E2f1	ChIP-seq//qRT-PCR//Western blot
						mmu-miR-342-3p	Pck1	HITS-CLIP
						mmu-miR-342-3p	Tmem8b	HITS-CLIP
						mmu-miR-342-3p	Arnt	HITS-CLIP
						mmu-miR-342-3p	D16Ertd472e	HITS-CLIP
						mmu-miR-342-3p	Lrp8	HITS-CLIP
						mmu-miR-342-3p	Agpat4	HITS-CLIP
						mmu-miR-342-3p	Arhgef15	HITS-CLIP
						mmu-miR-342-3p	Gad2	HITS-CLIP
						mmu-miR-342-3p	Pax3	HITS-CLIP
						mmu-miR-342-3p	Tmem8b	HITS-CLIP
						mmu-miR-342-3p	Zdhhc24	HITS-CLIP
						mmu-miR-342-3p	Cadm2	HITS-CLIP
						mmu-miR-342-3p	Gad2	HITS-CLIP
						mmu-miR-342-3p	Trp53i11	HITS-CLIP
						mmu-miR-342-3p	Agpat4	HITS-CLIP
						mmu-miR-342-3p	Arhgef15	HITS-CLIP
						mmu-miR-342-3p	Arnt	HITS-CLIP
						mmu-miR-342-3p	Arf3	HITS-CLIP
						mmu-miR-342-3p	Atxn7	HITS-CLIP
						mmu-miR-342-3p	Bbc3	HITS-CLIP
						mmu-miR-342-3p	Cadm2	HITS-CLIP
						mmu-miR-342-3p	Ctif	HITS-CLIP
						mmu-miR-342-3p	D16Ertd472e	HITS-CLIP
						mmu-miR-342-3p	E2f1	HITS-CLIP
						mmu-miR-342-3p	Fbxl17	HITS-CLIP
						mmu-miR-342-3p	Frmd3	HITS-CLIP
						mmu-miR-342-3p	Fubp1	HITS-CLIP
						mmu-miR-342-3p	Hook3	HITS-CLIP
						mmu-miR-342-3p	Lrp8	HITS-CLIP
						mmu-miR-342-3p	Lrp8	HITS-CLIP
						mmu-miR-342-3p	Mmab	HITS-CLIP
						mmu-miR-342-3p	Mmab	HITS-CLIP
						mmu-miR-342-3p	Ociad2	HITS-CLIP
						mmu-miR-342-3p	Prdm2	HITS-CLIP
						mmu-miR-342-3p	Prrg3	HITS-CLIP
						mmu-miR-342-3p	Sfn	HITS-CLIP
						mmu-miR-342-3p	Sfn	HITS-CLIP
						mmu-miR-342-3p	Tcte1	HITS-CLIP
						mmu-miR-342-3p	Tmem8b	HITS-CLIP
						mmu-miR-342-3p	Wdr59	HITS-CLIP
						mmu-miR-342-3p	Zdhhc7	HITS-CLIP
						mmu-miR-342-3p	Acvr1b	HITS-CLIP
						mmu-miR-342-3p	Arhgef15	HITS-CLIP
						mmu-miR-342-3p	Arnt	HITS-CLIP
						mmu-miR-342-3p	Ccdc25	HITS-CLIP
						mmu-miR-342-3p	Cd3d	HITS-CLIP
						mmu-miR-342-3p	Cisd2	HITS-CLIP
						mmu-miR-342-3p	Creb5	HITS-CLIP
						mmu-miR-342-3p	Ephx3	HITS-CLIP
						mmu-miR-342-3p	F11r	HITS-CLIP
						mmu-miR-342-3p	Gad2	HITS-CLIP
						mmu-miR-342-3p	Gpd1l	HITS-CLIP
						mmu-miR-342-3p	Kcna4	HITS-CLIP
						mmu-miR-342-3p	Ly6g6d	HITS-CLIP
						mmu-miR-342-3p	Mrpl35	HITS-CLIP
						mmu-miR-342-3p	Nfatc4	HITS-CLIP
						mmu-miR-342-3p	Pacs2	HITS-CLIP
						mmu-miR-342-3p	Pak4	HITS-CLIP
						mmu-miR-342-3p	Prrg4	HITS-CLIP
						mmu-miR-342-3p	Prrg4	HITS-CLIP
						mmu-miR-342-3p	Pttg1	HITS-CLIP
						mmu-miR-342-3p	Tmem201	HITS-CLIP
						mmu-miR-342-3p	Trak1	HITS-CLIP
						mmu-miR-342-3p	Xpnpep3	HITS-CLIP
						mmu-miR-342-3p	Zdhhc24	HITS-CLIP
						mmu-miR-342-3p	Zfp663	HITS-CLIP
						mmu-miR-342-3p	Zfp839	HITS-CLIP
						mmu-miR-342-3p	Ino80d	HITS-CLIP
						mmu-miR-342-3p	Iqsec3	HITS-CLIP
						mmu-miR-342-3p	Lrp8	HITS-CLIP
						mmu-miR-342-3p	Lrp8	HITS-CLIP
						mmu-miR-342-3p	Pgbd1	HITS-CLIP
						mmu-miR-342-3p	Pus7	HITS-CLIP
						mmu-miR-342-3p	Sfn	HITS-CLIP
						mmu-miR-342-3p	Spock2	HITS-CLIP
						mmu-miR-342-3p	Spryd3	HITS-CLIP
						mmu-miR-342-3p	Tcte1	HITS-CLIP
						mmu-miR-342-3p	Ubtf	HITS-CLIP
						mmu-miR-342-3p	Arhgef9	HITS-CLIP
						mmu-miR-342-3p	Atxn7	HITS-CLIP
						mmu-miR-342-3p	Creb5	HITS-CLIP
						mmu-miR-342-3p	Cry2	HITS-CLIP
						mmu-miR-342-3p	E2f1	HITS-CLIP
						mmu-miR-342-3p	Ephx3	HITS-CLIP
						mmu-miR-342-3p	F11r	HITS-CLIP
						mmu-miR-342-3p	Itgam	HITS-CLIP
						mmu-miR-342-3p	Lcorl	HITS-CLIP
						mmu-miR-342-3p	Ly6g6d	HITS-CLIP
						mmu-miR-342-3p	Mrpl35	HITS-CLIP
						mmu-miR-342-3p	Pak4	HITS-CLIP
						mmu-miR-342-3p	Prrg3	HITS-CLIP
						mmu-miR-342-3p	Prrg4	HITS-CLIP
						mmu-miR-342-3p	Tmem8b	HITS-CLIP
						mmu-miR-342-3p	Zfp663	HITS-CLIP
						mmu-miR-342-3p	Zfp839	HITS-CLIP
						mmu-miR-342-3p	Akirin1	HITS-CLIP
						mmu-miR-342-3p	Arf3	HITS-CLIP
						mmu-miR-342-3p	Arnt	HITS-CLIP
						mmu-miR-342-3p	Atxn7	HITS-CLIP
						mmu-miR-342-3p	Bbc3	HITS-CLIP
						mmu-miR-342-3p	Cadm2	HITS-CLIP
						mmu-miR-342-3p	Cpne3	HITS-CLIP
						mmu-miR-342-3p	Cry2	HITS-CLIP
						mmu-miR-342-3p	Ctif	HITS-CLIP
						mmu-miR-342-3p	D16Ertd472e	HITS-CLIP
						mmu-miR-342-3p	E2f1	HITS-CLIP
						mmu-miR-342-3p	Ets1	HITS-CLIP
						mmu-miR-342-3p	Fam53c	HITS-CLIP
						mmu-miR-342-3p	Fubp1	HITS-CLIP
						mmu-miR-342-3p	Hook3	HITS-CLIP
						mmu-miR-342-3p	Ino80d	HITS-CLIP
						mmu-miR-342-3p	Iqsec3	HITS-CLIP
						mmu-miR-342-3p	Lrp8	HITS-CLIP
						mmu-miR-342-3p	Mef2a	HITS-CLIP
						mmu-miR-342-3p	Mmab	HITS-CLIP
						mmu-miR-342-3p	Mmab	HITS-CLIP
						mmu-miR-342-3p	Mtus1	HITS-CLIP
						mmu-miR-342-3p	Ociad2	HITS-CLIP
						mmu-miR-342-3p	Plekhg1	HITS-CLIP
						mmu-miR-342-3p	Prrg3	HITS-CLIP
						mmu-miR-342-3p	Pus7	HITS-CLIP
						mmu-miR-342-3p	Slc7a11	HITS-CLIP
						mmu-miR-342-3p	Tcte1	HITS-CLIP
						mmu-miR-342-3p	Tmem8b	HITS-CLIP
						mmu-miR-342-3p	Trak1	HITS-CLIP
						mmu-miR-342-3p	Ubtf	HITS-CLIP
						mmu-miR-342-3p	Zfp663	HITS-CLIP
						mmu-miR-342-3p	Atm	HITS-CLIP
						mmu-miR-342-3p	Ccdc25	HITS-CLIP
						mmu-miR-342-3p	Cd3d	HITS-CLIP
						mmu-miR-342-3p	Cisd2	HITS-CLIP
						mmu-miR-342-3p	Clec7a	HITS-CLIP
						mmu-miR-342-3p	Creb5	HITS-CLIP
						mmu-miR-342-3p	Ephx3	HITS-CLIP
						mmu-miR-342-3p	F11r	HITS-CLIP
						mmu-miR-342-3p	Gpd1l	HITS-CLIP
						mmu-miR-342-3p	Ly6g6d	HITS-CLIP
						mmu-miR-342-3p	Midn	HITS-CLIP
						mmu-miR-342-3p	Pak4	HITS-CLIP
						mmu-miR-342-3p	Pck1	HITS-CLIP
						mmu-miR-342-3p	Prrg4	HITS-CLIP
						mmu-miR-342-3p	Pttg1	HITS-CLIP
						mmu-miR-342-3p	Tmem201	HITS-CLIP
						mmu-miR-342-3p	Usp45	HITS-CLIP
						mmu-miR-342-3p	Vav1	HITS-CLIP
						mmu-miR-342-3p	Wdr59	HITS-CLIP
						mmu-miR-342-3p	Zdhhc7	HITS-CLIP
						mmu-miR-342-3p	Zfp839	HITS-CLIP
						mmu-miR-342-3p	Hook3	HITS-CLIP
						mmu-miR-342-3p	Tcte1	HITS-CLIP
						mmu-miR-342-3p	Arnt	HITS-CLIP
						mmu-miR-342-3p	Ccdc25	HITS-CLIP
						mmu-miR-342-3p	Cd3d	HITS-CLIP
						mmu-miR-342-3p	Cry2	HITS-CLIP
						mmu-miR-342-3p	F11r	HITS-CLIP
						mmu-miR-342-3p	Ly6g6d	HITS-CLIP
						mmu-miR-342-3p	Pak4	HITS-CLIP
						mmu-miR-342-3p	Prrg3	HITS-CLIP
						mmu-miR-342-3p	Spock2	HITS-CLIP
						mmu-miR-342-3p	Tmem8b	HITS-CLIP
						mmu-miR-342-3p	Zfp839	HITS-CLIP
						mmu-miR-342-3p	Arhgef9	HITS-CLIP
						mmu-miR-342-3p	Arnt	HITS-CLIP
						mmu-miR-342-3p	Cadm2	HITS-CLIP
						mmu-miR-342-3p	Cry2	HITS-CLIP
						mmu-miR-342-3p	Ctif	HITS-CLIP
						mmu-miR-342-3p	Fbxl17	HITS-CLIP
						mmu-miR-342-3p	Ino80d	HITS-CLIP
						mmu-miR-342-3p	Lcorl	HITS-CLIP
						mmu-miR-342-3p	Lrp8	HITS-CLIP
						mmu-miR-342-3p	Pus7	HITS-CLIP
						mmu-miR-342-3p	Spock2	HITS-CLIP
						mmu-miR-342-3p	Tcte1	HITS-CLIP
						mmu-miR-342-3p	Atm	HITS-CLIP
						mmu-miR-342-3p	Cd3d	HITS-CLIP
						mmu-miR-342-3p	F11r	HITS-CLIP
						mmu-miR-342-3p	Ly6g6d	HITS-CLIP
						mmu-miR-342-3p	Midn	HITS-CLIP
						mmu-miR-342-3p	Pacs2	HITS-CLIP
						mmu-miR-342-3p	Pak4	HITS-CLIP
						mmu-miR-342-3p	Pax3	HITS-CLIP
						mmu-miR-342-3p	Prr5	HITS-CLIP
						mmu-miR-342-3p	Prrg4	HITS-CLIP
						mmu-miR-342-3p	Pttg1	HITS-CLIP
						mmu-miR-342-3p	Tmem8b	HITS-CLIP
						mmu-miR-342-3p	Usp45	HITS-CLIP
						mmu-miR-342-3p	Wdr59	HITS-CLIP
						mmu-miR-342-3p	Xpnpep3	HITS-CLIP
						mmu-miR-342-3p	Zdhhc7	HITS-CLIP
						mmu-miR-342-3p	Zfp689	HITS-CLIP
						mmu-miR-342-3p	Zfp839	HITS-CLIP
						mmu-miR-342-3p	Dcp2	HITS-CLIP
						mmu-miR-342-3p	Pax3	HITS-CLIP
						mmu-miR-342-3p	Spock2	HITS-CLIP
						mmu-miR-342-3p	Zfp663	HITS-CLIP
						mmu-miR-342-3p	Zfp839	HITS-CLIP
						mmu-miR-342-3p	Sfn	HITS-CLIP
						mmu-miR-342-3p	Spryd3	HITS-CLIP
						mmu-miR-342-3p	Arhgef9	HITS-CLIP
						mmu-miR-342-3p	Dcp2	HITS-CLIP
						mmu-miR-342-3p	Pax3	HITS-CLIP
						mmu-miR-342-3p	Ubtf	HITS-CLIP
						mmu-miR-342-3p	Zfp839	HITS-CLIP
						mmu-miR-342-3p	Sfn	HITS-CLIP
						mmu-miR-342-3p	Spock2	HITS-CLIP
						mmu-miR-342-3p	Zfp663	HITS-CLIP
						mmu-miR-342-3p	Dcp2	HITS-CLIP
						mmu-miR-342-3p	Ephx3	HITS-CLIP
						mmu-miR-342-3p	Nceh1	HITS-CLIP
						mmu-miR-342-3p	Pax3	HITS-CLIP
						mmu-miR-342-3p	Spock2	HITS-CLIP
						mmu-miR-342-3p	Ubtf	HITS-CLIP
						mmu-miR-342-3p	Sfn	HITS-CLIP
						mmu-miR-342-3p	Arhgap23	HITS-CLIP
						mmu-miR-342-3p	Dcp2	HITS-CLIP
						mmu-miR-342-3p	Lcorl	HITS-CLIP
						mmu-miR-342-3p	Prrg3	HITS-CLIP
						mmu-miR-342-3p	Spock2	HITS-CLIP
						mmu-miR-342-3p	Dcp2	HITS-CLIP
						mmu-miR-342-3p	Mbtps2	HITS-CLIP
						mmu-miR-342-3p	Nceh1	HITS-CLIP
						mmu-miR-342-3p	Dapk1	HITS-CLIP
						mmu-miR-342-3p	Ehmt1	HITS-CLIP
						mmu-miR-342-3p	Lcorl	HITS-CLIP
						mmu-miR-342-3p	Prrg3	HITS-CLIP
						mmu-miR-342-3p	Sfn	HITS-CLIP
						mmu-miR-342-3p	Arhgef9	HITS-CLIP
						mmu-miR-342-3p	Ccdc25	HITS-CLIP
						mmu-miR-342-3p	Dcp2	HITS-CLIP
						mmu-miR-342-3p	Ephx3	HITS-CLIP
						mmu-miR-342-3p	Igfbp3	HITS-CLIP
						mmu-miR-342-3p	Pax3	HITS-CLIP
						mmu-miR-342-3p	Spock2	HITS-CLIP
						mmu-miR-342-3p	Zfp839	HITS-CLIP
						mmu-miR-342-3p	Arhgef9	HITS-CLIP
						mmu-miR-342-3p	Ccdc25	HITS-CLIP
						mmu-miR-342-3p	Dcp2	HITS-CLIP
						mmu-miR-342-3p	Ephx3	HITS-CLIP
						mmu-miR-342-3p	Spock2	HITS-CLIP
						mmu-miR-342-3p	Zfp839	HITS-CLIP
						mmu-miR-342-3p	Arhgef15	HITS-CLIP
						mmu-miR-342-3p	Atl2	HITS-CLIP
						mmu-miR-342-3p	Atxn7	HITS-CLIP
						mmu-miR-342-3p	Cbln3	HITS-CLIP
						mmu-miR-342-3p	Ctif	HITS-CLIP
						mmu-miR-342-3p	E2f1	HITS-CLIP
						mmu-miR-342-3p	Frmd3	HITS-CLIP
						mmu-miR-342-3p	Fubp1	HITS-CLIP
						mmu-miR-342-3p	Ino80d	HITS-CLIP
						mmu-miR-342-3p	Lrp8	HITS-CLIP
						mmu-miR-342-3p	Lrp8	HITS-CLIP
						mmu-miR-342-3p	Plcl1	HITS-CLIP
						mmu-miR-342-3p	Zdhhc7	HITS-CLIP
						mmu-miR-342-3p	Acot11	HITS-CLIP
						mmu-miR-342-3p	Atm	HITS-CLIP
						mmu-miR-342-3p	Ccdc25	HITS-CLIP
						mmu-miR-342-3p	Cd3d	HITS-CLIP
						mmu-miR-342-3p	Ephx3	HITS-CLIP
						mmu-miR-342-3p	Gad2	HITS-CLIP
						mmu-miR-342-3p	Pax3	HITS-CLIP
						mmu-miR-342-3p	Pgbd1	HITS-CLIP
						mmu-miR-342-3p	Prrg3	HITS-CLIP
						mmu-miR-342-3p	Rapgef3	HITS-CLIP
						mmu-miR-342-3p	Spock2	HITS-CLIP
						mmu-miR-342-3p	Trak1	HITS-CLIP
						mmu-miR-342-3p	Zdhhc24	HITS-CLIP
						mmu-miR-342-3p	Ino80d	HITS-CLIP
						mmu-miR-342-3p	Plcl1	HITS-CLIP
						mmu-miR-342-3p	Agpat4	HITS-CLIP
						mmu-miR-342-3p	Arf3	HITS-CLIP
						mmu-miR-342-3p	Arhgef15	HITS-CLIP
						mmu-miR-342-3p	Arnt	HITS-CLIP
						mmu-miR-342-3p	D16Ertd472e	HITS-CLIP
						mmu-miR-342-3p	Lrp8	HITS-CLIP
						mmu-miR-342-3p	Tmem8b	HITS-CLIP
						mmu-miR-342-3p	Atl2	HITS-CLIP
						mmu-miR-342-3p	Atxn7	HITS-CLIP
						mmu-miR-342-3p	Ctif	HITS-CLIP
						mmu-miR-342-3p	Frmd3	HITS-CLIP
						mmu-miR-342-3p	Ino80d	HITS-CLIP
						mmu-miR-342-3p	Lrp8	HITS-CLIP
						mmu-miR-342-3p	Lrp8	HITS-CLIP
						mmu-miR-342-3p	Plcl1	HITS-CLIP
						mmu-miR-342-3p	Slc7a11	HITS-CLIP
						mmu-miR-342-3p	Arf3	HITS-CLIP
						mmu-miR-342-3p	Arhgef15	HITS-CLIP
						mmu-miR-342-3p	Atm	HITS-CLIP
						mmu-miR-342-3p	Cbln3	HITS-CLIP
						mmu-miR-342-3p	Ccdc25	HITS-CLIP
						mmu-miR-342-3p	Dcp2	HITS-CLIP
						mmu-miR-342-3p	E2f1	HITS-CLIP
						mmu-miR-342-3p	Ehmt1	HITS-CLIP
						mmu-miR-342-3p	Ephx3	HITS-CLIP
						mmu-miR-342-3p	Fubp1	HITS-CLIP
						mmu-miR-342-3p	Gad2	HITS-CLIP
						mmu-miR-342-3p	Ifit3	HITS-CLIP
						mmu-miR-342-3p	Pax3	HITS-CLIP
						mmu-miR-342-3p	Pgbd1	HITS-CLIP
						mmu-miR-342-3p	Tmem8b	HITS-CLIP
						mmu-miR-342-3p	Trak1	HITS-CLIP
						mmu-miR-342-3p	Wdr59	HITS-CLIP
						mmu-miR-342-3p	Zdhhc7	HITS-CLIP
						mmu-miR-342-3p	Atxn7	HITS-CLIP
						mmu-miR-342-3p	Ctif	HITS-CLIP
						mmu-miR-342-3p	Ets1	HITS-CLIP
						mmu-miR-342-3p	Lrp8	HITS-CLIP
						mmu-miR-342-3p	Lrp8	HITS-CLIP
						mmu-miR-342-3p	Plcl1	HITS-CLIP
						mmu-miR-342-3p	Arhgef15	HITS-CLIP
						mmu-miR-342-3p	Cbln3	HITS-CLIP
						mmu-miR-342-3p	Ccdc25	HITS-CLIP
						mmu-miR-342-3p	Cd3d	HITS-CLIP
						mmu-miR-342-3p	D16Ertd472e	HITS-CLIP
						mmu-miR-342-3p	E2f1	HITS-CLIP
						mmu-miR-342-3p	Ehmt1	HITS-CLIP
						mmu-miR-342-3p	Ephx3	HITS-CLIP
						mmu-miR-342-3p	Fubp1	HITS-CLIP
						mmu-miR-342-3p	Gad2	HITS-CLIP
						mmu-miR-342-3p	Iqsec3	HITS-CLIP
						mmu-miR-342-3p	Nfatc4	HITS-CLIP
						mmu-miR-342-3p	Pax3	HITS-CLIP
						mmu-miR-342-3p	Pgbd1	HITS-CLIP
						mmu-miR-342-3p	Tmem8b	HITS-CLIP
						mmu-miR-342-3p	Trak1	HITS-CLIP
						mmu-miR-342-3p	Arf3	HITS-CLIP
						mmu-miR-342-3p	Ehmt1	HITS-CLIP
						mmu-miR-342-3p	Frmd3	HITS-CLIP
						mmu-miR-342-3p	Ino80d	HITS-CLIP
						mmu-miR-342-3p	Trak1	HITS-CLIP
						mmu-miR-342-3p	Arhgef15	HITS-CLIP
						mmu-miR-342-3p	Atm	HITS-CLIP
						mmu-miR-342-3p	Cbln3	HITS-CLIP
						mmu-miR-342-3p	Ccdc25	HITS-CLIP
						mmu-miR-342-3p	Cd3d	HITS-CLIP
						mmu-miR-342-3p	Ctif	HITS-CLIP
						mmu-miR-342-3p	D16Ertd472e	HITS-CLIP
						mmu-miR-342-3p	Dcp2	HITS-CLIP
						mmu-miR-342-3p	E2f1	HITS-CLIP
						mmu-miR-342-3p	Ephx3	HITS-CLIP
						mmu-miR-342-3p	Fubp1	HITS-CLIP
						mmu-miR-342-3p	Gad2	HITS-CLIP
						mmu-miR-342-3p	Itgam	HITS-CLIP
						mmu-miR-342-3p	Lrp8	HITS-CLIP
						mmu-miR-342-3p	Spock2	HITS-CLIP
						mmu-miR-342-3p	Tmem8b	HITS-CLIP
						mmu-miR-342-3p	Arnt	HITS-CLIP
						mmu-miR-342-3p	Atl2	HITS-CLIP
						mmu-miR-342-3p	Tmem8b	HITS-CLIP
						mmu-miR-342-3p	Zfp689	HITS-CLIP
						mmu-miR-342-3p	Arf3	HITS-CLIP
						mmu-miR-342-3p	Arhgef15	HITS-CLIP
						mmu-miR-342-3p	Cadm2	HITS-CLIP
						mmu-miR-342-3p	Cbln3	HITS-CLIP
						mmu-miR-342-3p	D16Ertd472e	HITS-CLIP
						mmu-miR-342-3p	E2f1	HITS-CLIP
						mmu-miR-342-3p	Gad2	HITS-CLIP
						mmu-miR-342-3p	Lrp8	HITS-CLIP
						mmu-miR-342-3p	Spock2	HITS-CLIP
						mmu-miR-342-3p	Zdhhc7	HITS-CLIP
						mmu-miR-342-3p	Arf3	HITS-CLIP
						mmu-miR-342-3p	Arhgef15	HITS-CLIP
						mmu-miR-342-3p	Cadm2	HITS-CLIP
						mmu-miR-342-3p	Cbln3	HITS-CLIP
						mmu-miR-342-3p	Cry2	HITS-CLIP
						mmu-miR-342-3p	Ehmt1	HITS-CLIP
						mmu-miR-342-3p	Ets1	HITS-CLIP
						mmu-miR-342-3p	Frmd3	HITS-CLIP
						mmu-miR-342-3p	Gad2	HITS-CLIP
						mmu-miR-342-3p	Ino80d	HITS-CLIP
						mmu-miR-342-3p	Lrp8	HITS-CLIP
						mmu-miR-342-3p	Plcl1	HITS-CLIP
						mmu-miR-342-3p	Tmem201	HITS-CLIP
						mmu-miR-342-3p	Ubtf	HITS-CLIP
						mmu-miR-342-3p	Agpat4	HITS-CLIP
						mmu-miR-342-3p	Atm	HITS-CLIP
						mmu-miR-342-3p	Bsn	HITS-CLIP
						mmu-miR-342-3p	Cd3d	HITS-CLIP
						mmu-miR-342-3p	Creb5	HITS-CLIP
						mmu-miR-342-3p	Ctif	HITS-CLIP
						mmu-miR-342-3p	E2f1	HITS-CLIP
						mmu-miR-342-3p	Ephx3	HITS-CLIP
						mmu-miR-342-3p	Fubp1	HITS-CLIP
						mmu-miR-342-3p	Nfatc4	HITS-CLIP
						mmu-miR-342-3p	Prrg4	HITS-CLIP
						mmu-miR-342-3p	Spock2	HITS-CLIP
						mmu-miR-342-3p	Tmem8b	HITS-CLIP
						mmu-miR-342-3p	Arf3	HITS-CLIP
						mmu-miR-342-3p	Bbc3	HITS-CLIP
						mmu-miR-342-3p	Cbln3	HITS-CLIP
						mmu-miR-342-3p	Ccdc25	HITS-CLIP
						mmu-miR-342-3p	Ctif	HITS-CLIP
						mmu-miR-342-3p	D16Ertd472e	HITS-CLIP
						mmu-miR-342-3p	Ehmt1	HITS-CLIP
						mmu-miR-342-3p	Frmd3	HITS-CLIP
						mmu-miR-342-3p	Plcl1	HITS-CLIP
						mmu-miR-342-3p	Tmem201	HITS-CLIP
						mmu-miR-342-3p	Ubtf	HITS-CLIP
						mmu-miR-342-3p	Arhgef15	HITS-CLIP
						mmu-miR-342-3p	Atm	HITS-CLIP
						mmu-miR-342-3p	Cd3d	HITS-CLIP
						mmu-miR-342-3p	E2f1	HITS-CLIP
						mmu-miR-342-3p	Ephx3	HITS-CLIP
						mmu-miR-342-3p	Gad2	HITS-CLIP
						mmu-miR-342-3p	Iqsec3	HITS-CLIP
						mmu-miR-342-3p	Lrp8	HITS-CLIP
						mmu-miR-342-3p	Pax3	HITS-CLIP
						mmu-miR-342-3p	Pgbd1	HITS-CLIP
						mmu-miR-342-3p	Prrg4	HITS-CLIP
						mmu-miR-342-3p	Tmem8b	HITS-CLIP
						mmu-miR-342-3p	Arf3	HITS-CLIP
						mmu-miR-342-3p	Arnt	HITS-CLIP
						mmu-miR-342-3p	Bbc3	HITS-CLIP
						mmu-miR-342-3p	Cadm2	HITS-CLIP
						mmu-miR-342-3p	Cbln3	HITS-CLIP
						mmu-miR-342-3p	Cisd2	HITS-CLIP
						mmu-miR-342-3p	Creb5	HITS-CLIP
						mmu-miR-342-3p	Dcp2	HITS-CLIP
						mmu-miR-342-3p	Ehmt1	HITS-CLIP
						mmu-miR-342-3p	Fam53c	HITS-CLIP
						mmu-miR-342-3p	Frmd3	HITS-CLIP
						mmu-miR-342-3p	Fubp1	HITS-CLIP
						mmu-miR-342-3p	Hook3	HITS-CLIP
						mmu-miR-342-3p	Ino80d	HITS-CLIP
						mmu-miR-342-3p	Itgam	HITS-CLIP
						mmu-miR-342-3p	Lcorl	HITS-CLIP
						mmu-miR-342-3p	Lrp8	HITS-CLIP
						mmu-miR-342-3p	Lrp8	HITS-CLIP
						mmu-miR-342-3p	Mbtps2	HITS-CLIP
						mmu-miR-342-3p	Mmab	HITS-CLIP
						mmu-miR-342-3p	Mmab	HITS-CLIP
						mmu-miR-342-3p	Pax3	HITS-CLIP
						mmu-miR-342-3p	Scamp1	HITS-CLIP
						mmu-miR-342-3p	Sfn	HITS-CLIP
						mmu-miR-342-3p	Slc7a11	HITS-CLIP
						mmu-miR-342-3p	Spryd3	HITS-CLIP
						mmu-miR-342-3p	Tmem201	HITS-CLIP
						mmu-miR-342-3p	Trak1	HITS-CLIP
						mmu-miR-342-3p	Usp45	HITS-CLIP
						mmu-miR-342-3p	Zbtb7a	HITS-CLIP
						mmu-miR-342-3p	Zdhhc7	HITS-CLIP
						mmu-miR-342-3p	Agpat4	HITS-CLIP
						mmu-miR-342-3p	Arhgef15	HITS-CLIP
						mmu-miR-342-3p	Atg16l1	HITS-CLIP
						mmu-miR-342-3p	Atl2	HITS-CLIP
						mmu-miR-342-3p	Atm	HITS-CLIP
						mmu-miR-342-3p	Ccdc25	HITS-CLIP
						mmu-miR-342-3p	Cd3d	HITS-CLIP
						mmu-miR-342-3p	D16Ertd472e	HITS-CLIP
						mmu-miR-342-3p	E2f1	HITS-CLIP
						mmu-miR-342-3p	Ephx3	HITS-CLIP
						mmu-miR-342-3p	Ifit3	HITS-CLIP
						mmu-miR-342-3p	Igfbp3	HITS-CLIP
						mmu-miR-342-3p	Lman2	HITS-CLIP
						mmu-miR-342-3p	Nfatc4	HITS-CLIP
						mmu-miR-342-3p	Ociad2	HITS-CLIP
						mmu-miR-342-3p	Pck1	HITS-CLIP
						mmu-miR-342-3p	Prrg4	HITS-CLIP
						mmu-miR-342-3p	Pttg1	HITS-CLIP
						mmu-miR-342-3p	Pus7	HITS-CLIP
						mmu-miR-342-3p	Rapgef3	HITS-CLIP
						mmu-miR-342-3p	Sema6d	HITS-CLIP
						mmu-miR-342-3p	Tmem8b	HITS-CLIP
						mmu-miR-342-3p	Tmod2	HITS-CLIP
						mmu-miR-342-3p	Ubtf	HITS-CLIP
						mmu-miR-342-3p	Zdhhc24	HITS-CLIP
						mmu-miR-342-3p	Zfp663	HITS-CLIP
						mmu-miR-342-3p	Zfp689	HITS-CLIP
						mmu-miR-342-3p	Zfp839	HITS-CLIP
						mmu-miR-342-3p	Aff1	HITS-CLIP
						mmu-miR-342-3p	Atl2	HITS-CLIP
						mmu-miR-342-3p	Atm	HITS-CLIP
						mmu-miR-342-3p	Atxn7	HITS-CLIP
						mmu-miR-342-3p	Bbc3	HITS-CLIP
						mmu-miR-342-3p	Cbln3	HITS-CLIP
						mmu-miR-342-3p	Cisd2	HITS-CLIP
						mmu-miR-342-3p	Cry2	HITS-CLIP
						mmu-miR-342-3p	Ctif	HITS-CLIP
						mmu-miR-342-3p	D16Ertd472e	HITS-CLIP
						mmu-miR-342-3p	Dcp2	HITS-CLIP
						mmu-miR-342-3p	E2f1	HITS-CLIP
						mmu-miR-342-3p	Ehmt1	HITS-CLIP
						mmu-miR-342-3p	Fam53c	HITS-CLIP
						mmu-miR-342-3p	Frmd3	HITS-CLIP
						mmu-miR-342-3p	Fubp1	HITS-CLIP
						mmu-miR-342-3p	Gpd1l	HITS-CLIP
						mmu-miR-342-3p	Ino80d	HITS-CLIP
						mmu-miR-342-3p	Iqsec3	HITS-CLIP
						mmu-miR-342-3p	Kdm4a	HITS-CLIP
						mmu-miR-342-3p	Lcorl	HITS-CLIP
						mmu-miR-342-3p	Lrp8	HITS-CLIP
						mmu-miR-342-3p	Lrp8	HITS-CLIP
						mmu-miR-342-3p	Mmab	HITS-CLIP
						mmu-miR-342-3p	Mmab	HITS-CLIP
						mmu-miR-342-3p	Pax3	HITS-CLIP
						mmu-miR-342-3p	Pgbd1	HITS-CLIP
						mmu-miR-342-3p	Plekhg1	HITS-CLIP
						mmu-miR-342-3p	Scamp1	HITS-CLIP
						mmu-miR-342-3p	Sema6d	HITS-CLIP
						mmu-miR-342-3p	Sfn	HITS-CLIP
						mmu-miR-342-3p	Slc7a11	HITS-CLIP
						mmu-miR-342-3p	Spryd3	HITS-CLIP
						mmu-miR-342-3p	Trak1	HITS-CLIP
						mmu-miR-342-3p	Ubtf	HITS-CLIP
						mmu-miR-342-3p	Wdr43	HITS-CLIP
						mmu-miR-342-3p	Zdhhc7	HITS-CLIP
						mmu-miR-342-3p	Zfp689	HITS-CLIP
						mmu-miR-342-3p	Agpat4	HITS-CLIP
						mmu-miR-342-3p	Arhgef15	HITS-CLIP
						mmu-miR-342-3p	Ccdc25	HITS-CLIP
						mmu-miR-342-3p	Cd3d	HITS-CLIP
						mmu-miR-342-3p	Ephx3	HITS-CLIP
						mmu-miR-342-3p	Ifit3	HITS-CLIP
						mmu-miR-342-3p	Igfbp3	HITS-CLIP
						mmu-miR-342-3p	Itgam	HITS-CLIP
						mmu-miR-342-3p	Nfatc4	HITS-CLIP
						mmu-miR-342-3p	Pck1	HITS-CLIP
						mmu-miR-342-3p	Prrg4	HITS-CLIP
						mmu-miR-342-3p	Prrg4	HITS-CLIP
						mmu-miR-342-3p	Rapgef3	HITS-CLIP
						mmu-miR-342-3p	Tirap	HITS-CLIP
						mmu-miR-342-3p	Wdr59	HITS-CLIP
						mmu-miR-342-3p	Zdhhc24	HITS-CLIP
						mmu-miR-342-3p	Zfp839	HITS-CLIP
						mmu-miR-342-3p	Arnt	HITS-CLIP
						mmu-miR-342-3p	Spock2	HITS-CLIP
						mmu-miR-342-3p	Arnt	HITS-CLIP
						mmu-miR-342-3p	Cbln3	HITS-CLIP
						mmu-miR-342-3p	Slc43a2	HITS-CLIP
						mmu-miR-342-3p	Fbxl17	HITS-CLIP
						mmu-miR-342-3p	Mbtps2	HITS-CLIP
						mmu-miR-342-3p	Zbtb7a	Luciferase reporter assay//Western blotting//qRT-PCR
						mmu-miR-342-3p	1810013L24Rik	CLIP-seq
						mmu-miR-342-3p	Aak1	CLIP-seq
						mmu-miR-342-3p	Abcf1	CLIP-seq
						mmu-miR-342-3p	Abcf3	CLIP-seq
						mmu-miR-342-3p	Abhd13	CLIP-seq
						mmu-miR-342-3p	Acat2	CLIP-seq
						mmu-miR-342-3p	Acat3	CLIP-seq
						mmu-miR-342-3p	Acp5	CLIP-seq
						mmu-miR-342-3p	Acvr2a	CLIP-seq
						mmu-miR-342-3p	Adam28	CLIP-seq
						mmu-miR-342-3p	Adcy6	CLIP-seq
						mmu-miR-342-3p	Adi1	CLIP-seq
						mmu-miR-342-3p	Adpgk	CLIP-seq
						mmu-miR-342-3p	Aff4	CLIP-seq
						mmu-miR-342-3p	Afp	CLIP-seq
						mmu-miR-342-3p	Ahctf1	CLIP-seq
						mmu-miR-342-3p	Akap13	CLIP-seq
						mmu-miR-342-3p	Ap1b1	CLIP-seq
						mmu-miR-342-3p	Ap1g1	CLIP-seq
						mmu-miR-342-3p	Ap2a2	CLIP-seq
						mmu-miR-342-3p	Ap4e1	CLIP-seq
						mmu-miR-342-3p	Apln	CLIP-seq
						mmu-miR-342-3p	Apol8	CLIP-seq
						mmu-miR-342-3p	Apol9a	CLIP-seq
						mmu-miR-342-3p	Apol9b	CLIP-seq
						mmu-miR-342-3p	Arfgap2	CLIP-seq
						mmu-miR-342-3p	Arhgap19	CLIP-seq
						mmu-miR-342-3p	Arhgap29	CLIP-seq
						mmu-miR-342-3p	Arhgef12	CLIP-seq
						mmu-miR-342-3p	Arhgef3	CLIP-seq
						mmu-miR-342-3p	Arid1a	CLIP-seq
						mmu-miR-342-3p	Arid4b	CLIP-seq
						mmu-miR-342-3p	Arl15	CLIP-seq
						mmu-miR-342-3p	Arl5a	CLIP-seq
						mmu-miR-342-3p	Armc9	CLIP-seq
						mmu-miR-342-3p	Armcx3	CLIP-seq
						mmu-miR-342-3p	Arrb1	CLIP-seq
						mmu-miR-342-3p	Arrdc3	CLIP-seq
						mmu-miR-342-3p	Ash1l	CLIP-seq
						mmu-miR-342-3p	Asxl1	CLIP-seq
						mmu-miR-342-3p	Asxl2	CLIP-seq
						mmu-miR-342-3p	Atg9a	CLIP-seq
						mmu-miR-342-3p	Atl3	CLIP-seq
						mmu-miR-342-3p	Atp1b3	CLIP-seq
						mmu-miR-342-3p	Atp2b4	CLIP-seq
						mmu-miR-342-3p	Atp5o	CLIP-seq
						mmu-miR-342-3p	Atp8b1	CLIP-seq
						mmu-miR-342-3p	Atpaf1	CLIP-seq
						mmu-miR-342-3p	Atxn1l	CLIP-seq
						mmu-miR-342-3p	Atxn2l	CLIP-seq
						mmu-miR-342-3p	Atxn7l3	CLIP-seq
						mmu-miR-342-3p	AU040320	CLIP-seq
						mmu-miR-342-3p	AW549877	CLIP-seq
						mmu-miR-342-3p	B4galt6	CLIP-seq
						mmu-miR-342-3p	Bcas2	CLIP-seq
						mmu-miR-342-3p	Bcl2	CLIP-seq
						mmu-miR-342-3p	Bcl2l1	CLIP-seq
						mmu-miR-342-3p	Bet1l	CLIP-seq
						mmu-miR-342-3p	Bhlhe40	CLIP-seq
						mmu-miR-342-3p	Bmp15	CLIP-seq
						mmu-miR-342-3p	Bmp2k	CLIP-seq
						mmu-miR-342-3p	Bmp3	CLIP-seq
						mmu-miR-342-3p	Bnip3l	CLIP-seq
						mmu-miR-342-3p	Brap	CLIP-seq
						mmu-miR-342-3p	Cab39	CLIP-seq
						mmu-miR-342-3p	Cacng5	CLIP-seq
						mmu-miR-342-3p	Cald1	CLIP-seq
						mmu-miR-342-3p	Camkk2	CLIP-seq
						mmu-miR-342-3p	Cand1	CLIP-seq
						mmu-miR-342-3p	Capzb	CLIP-seq
						mmu-miR-342-3p	Cbx5	CLIP-seq
						mmu-miR-342-3p	Ccdc50	CLIP-seq
						mmu-miR-342-3p	Cckar	CLIP-seq
						mmu-miR-342-3p	Ccl25	CLIP-seq
						mmu-miR-342-3p	Ccl9	CLIP-seq
						mmu-miR-342-3p	Ccnf	CLIP-seq
						mmu-miR-342-3p	Ccnt2	CLIP-seq
						mmu-miR-342-3p	Ccr3	CLIP-seq
						mmu-miR-342-3p	Cdan1	CLIP-seq
						mmu-miR-342-3p	Cdc45	CLIP-seq
						mmu-miR-342-3p	Cdca3	CLIP-seq
						mmu-miR-342-3p	Cdh1	CLIP-seq
						mmu-miR-342-3p	Cdk10	CLIP-seq
						mmu-miR-342-3p	Cdk6	CLIP-seq
						mmu-miR-342-3p	Cdkn2d	CLIP-seq
						mmu-miR-342-3p	Cds2	CLIP-seq
						mmu-miR-342-3p	Cep97	CLIP-seq
						mmu-miR-342-3p	Cfb	CLIP-seq
						mmu-miR-342-3p	Chn2	CLIP-seq
						mmu-miR-342-3p	Chst11	CLIP-seq
						mmu-miR-342-3p	Chst15	CLIP-seq
						mmu-miR-342-3p	Clasp2	CLIP-seq
						mmu-miR-342-3p	Clmn	CLIP-seq
						mmu-miR-342-3p	Clstn2	CLIP-seq
						mmu-miR-342-3p	Cmpk2	CLIP-seq
						mmu-miR-342-3p	Cnnm4	CLIP-seq
						mmu-miR-342-3p	Cnot6	CLIP-seq
						mmu-miR-342-3p	Cog7	CLIP-seq
						mmu-miR-342-3p	Colec10	CLIP-seq
						mmu-miR-342-3p	Copz1	CLIP-seq
						mmu-miR-342-3p	Cpd	CLIP-seq
						mmu-miR-342-3p	Cpox	CLIP-seq
						mmu-miR-342-3p	Cpsf7	CLIP-seq
						mmu-miR-342-3p	Cpsf7	CLIP-seq
						mmu-miR-342-3p	Crispld2	CLIP-seq
						mmu-miR-342-3p	Crot	CLIP-seq
						mmu-miR-342-3p	Crybg3	CLIP-seq
						mmu-miR-342-3p	Csf2rb	CLIP-seq
						mmu-miR-342-3p	Csk	CLIP-seq
						mmu-miR-342-3p	Ctnnal1	CLIP-seq
						mmu-miR-342-3p	Cyb5b	CLIP-seq
						mmu-miR-342-3p	Cyth1	CLIP-seq
						mmu-miR-342-3p	D030056L22Rik	CLIP-seq
						mmu-miR-342-3p	Dcaf12l2	CLIP-seq
						mmu-miR-342-3p	Dcbld2	CLIP-seq
						mmu-miR-342-3p	Dcdc2c	CLIP-seq
						mmu-miR-342-3p	Dcp1a	CLIP-seq
						mmu-miR-342-3p	Dcun1d1	CLIP-seq
						mmu-miR-342-3p	Ddx3x	CLIP-seq
						mmu-miR-342-3p	Ddx47	CLIP-seq
						mmu-miR-342-3p	Ddx6	CLIP-seq
						mmu-miR-342-3p	Degs1	CLIP-seq
						mmu-miR-342-3p	Dgcr2	CLIP-seq
						mmu-miR-342-3p	Dhdds	CLIP-seq
						mmu-miR-342-3p	Diras1	CLIP-seq
						mmu-miR-342-3p	Dlat	CLIP-seq
						mmu-miR-342-3p	Dnajc9	CLIP-seq
						mmu-miR-342-3p	Dnm1	CLIP-seq
						mmu-miR-342-3p	Dot1l	CLIP-seq
						mmu-miR-342-3p	Dpy19l1	CLIP-seq
						mmu-miR-342-3p	Dr1	CLIP-seq
						mmu-miR-342-3p	Dusp11	CLIP-seq
						mmu-miR-342-3p	Dusp18	CLIP-seq
						mmu-miR-342-3p	E130311K13Rik	CLIP-seq
						mmu-miR-342-3p	E2f2	CLIP-seq
						mmu-miR-342-3p	Edn3	CLIP-seq
						mmu-miR-342-3p	Ednra	CLIP-seq
						mmu-miR-342-3p	Eea1	CLIP-seq
						mmu-miR-342-3p	Eef2k	CLIP-seq
						mmu-miR-342-3p	Elf4	CLIP-seq
						mmu-miR-342-3p	Elk1	CLIP-seq
						mmu-miR-342-3p	Elk4	CLIP-seq
						mmu-miR-342-3p	Elp4	CLIP-seq
						mmu-miR-342-3p	Ensa	CLIP-seq
						mmu-miR-342-3p	Entpd6	CLIP-seq
						mmu-miR-342-3p	Ep300	CLIP-seq
						mmu-miR-342-3p	Epc1	CLIP-seq
						mmu-miR-342-3p	Eps8	CLIP-seq
						mmu-miR-342-3p	Etaa1	CLIP-seq
						mmu-miR-342-3p	Etnk1	CLIP-seq
						mmu-miR-342-3p	Evi5	CLIP-seq
						mmu-miR-342-3p	Exoc6b	CLIP-seq
						mmu-miR-342-3p	Exoc8	CLIP-seq
						mmu-miR-342-3p	Extl2	CLIP-seq
						mmu-miR-342-3p	F13a1	CLIP-seq
						mmu-miR-342-3p	Fam120b	CLIP-seq
						mmu-miR-342-3p	Fam120c	CLIP-seq
						mmu-miR-342-3p	Fam126a	CLIP-seq
						mmu-miR-342-3p	Fam126b	CLIP-seq
						mmu-miR-342-3p	Fam133b	CLIP-seq
						mmu-miR-342-3p	Fam168b	CLIP-seq
						mmu-miR-342-3p	Fam199x	CLIP-seq
						mmu-miR-342-3p	Far1	CLIP-seq
						mmu-miR-342-3p	Fbf1	CLIP-seq
						mmu-miR-342-3p	Fbxl3	CLIP-seq
						mmu-miR-342-3p	Fech	CLIP-seq
						mmu-miR-342-3p	Fgfr1	CLIP-seq
						mmu-miR-342-3p	Fktn	CLIP-seq
						mmu-miR-342-3p	Flnc	CLIP-seq
						mmu-miR-342-3p	Fn3k	CLIP-seq
						mmu-miR-342-3p	Foxk1	CLIP-seq
						mmu-miR-342-3p	Foxp1	CLIP-seq
						mmu-miR-342-3p	Fryl	CLIP-seq
						mmu-miR-342-3p	Fubp3	CLIP-seq
						mmu-miR-342-3p	Gabpb1	CLIP-seq
						mmu-miR-342-3p	Galnt7	CLIP-seq
						mmu-miR-342-3p	Gapvd1	CLIP-seq
						mmu-miR-342-3p	Gas2l3	CLIP-seq
						mmu-miR-342-3p	Gcnt2	CLIP-seq
						mmu-miR-342-3p	Gfod1	CLIP-seq
						mmu-miR-342-3p	Ggnbp2	CLIP-seq
						mmu-miR-342-3p	Gjd4	CLIP-seq
						mmu-miR-342-3p	Gltpd2	CLIP-seq
						mmu-miR-342-3p	Gm10471	CLIP-seq
						mmu-miR-342-3p	Gm12250	CLIP-seq
						mmu-miR-342-3p	Gm2a	CLIP-seq
						mmu-miR-342-3p	Gmfb	CLIP-seq
						mmu-miR-342-3p	Gmps	CLIP-seq
						mmu-miR-342-3p	Gna11	CLIP-seq
						mmu-miR-342-3p	Gnb1	CLIP-seq
						mmu-miR-342-3p	Gorab	CLIP-seq
						mmu-miR-342-3p	Gpc5	CLIP-seq
						mmu-miR-342-3p	Gramd1a	CLIP-seq
						mmu-miR-342-3p	Grb2	CLIP-seq
						mmu-miR-342-3p	Gria1	CLIP-seq
						mmu-miR-342-3p	Grm8	CLIP-seq
						mmu-miR-342-3p	Gsk3b	CLIP-seq
						mmu-miR-342-3p	Gspt1	CLIP-seq
						mmu-miR-342-3p	Gtf2a1	CLIP-seq
						mmu-miR-342-3p	Gtpbp1	CLIP-seq
						mmu-miR-342-3p	Gxylt1	CLIP-seq
						mmu-miR-342-3p	Gzf1	CLIP-seq
						mmu-miR-342-3p	Hars2	CLIP-seq
						mmu-miR-342-3p	Havcr1	CLIP-seq
						mmu-miR-342-3p	Heatr3	CLIP-seq
						mmu-miR-342-3p	Heatr6	CLIP-seq
						mmu-miR-342-3p	Heg1	CLIP-seq
						mmu-miR-342-3p	Helb	CLIP-seq
						mmu-miR-342-3p	Hemgn	CLIP-seq
						mmu-miR-342-3p	Hexim1	CLIP-seq
						mmu-miR-342-3p	Hif3a	CLIP-seq
						mmu-miR-342-3p	Hipk1	CLIP-seq
						mmu-miR-342-3p	Hipk3	CLIP-seq
						mmu-miR-342-3p	Hjurp	CLIP-seq
						mmu-miR-342-3p	Hmgn1	CLIP-seq
						mmu-miR-342-3p	Hnrnpul2	CLIP-seq
						mmu-miR-342-3p	Homer2	CLIP-seq
						mmu-miR-342-3p	Homer2	CLIP-seq
						mmu-miR-342-3p	Hrh1	CLIP-seq
						mmu-miR-342-3p	Htt	CLIP-seq
						mmu-miR-342-3p	Icam1	CLIP-seq
						mmu-miR-342-3p	Ifngr2	CLIP-seq
						mmu-miR-342-3p	Igf2	CLIP-seq
						mmu-miR-342-3p	Igf2bp1	CLIP-seq
						mmu-miR-342-3p	Igfbp4	CLIP-seq
						mmu-miR-342-3p	Ikzf2	CLIP-seq
						mmu-miR-342-3p	Il23a	CLIP-seq
						mmu-miR-342-3p	Immt	CLIP-seq
						mmu-miR-342-3p	Ing5	CLIP-seq
						mmu-miR-342-3p	Iqcg	CLIP-seq
						mmu-miR-342-3p	Iqgap1	CLIP-seq
						mmu-miR-342-3p	Irs4	CLIP-seq
						mmu-miR-342-3p	Iscu	CLIP-seq
						mmu-miR-342-3p	Itgav	CLIP-seq
						mmu-miR-342-3p	Jmjd1c	CLIP-seq
						mmu-miR-342-3p	Katnal1	CLIP-seq
						mmu-miR-342-3p	Kbtbd4	CLIP-seq
						mmu-miR-342-3p	Kcnk5	CLIP-seq
						mmu-miR-342-3p	Kcnv1	CLIP-seq
						mmu-miR-342-3p	Kctd17	CLIP-seq
						mmu-miR-342-3p	Kdm5a	CLIP-seq
						mmu-miR-342-3p	Kdsr	CLIP-seq
						mmu-miR-342-3p	Kif11	CLIP-seq
						mmu-miR-342-3p	Klf16	CLIP-seq
						mmu-miR-342-3p	Klf2	CLIP-seq
						mmu-miR-342-3p	Klf3	CLIP-seq
						mmu-miR-342-3p	Klf6	CLIP-seq
						mmu-miR-342-3p	Klhdc10	CLIP-seq
						mmu-miR-342-3p	Klhl24	CLIP-seq
						mmu-miR-342-3p	Klra2	CLIP-seq
						mmu-miR-342-3p	Kpnb1	CLIP-seq
						mmu-miR-342-3p	Krt85	CLIP-seq
						mmu-miR-342-3p	Ksr1	CLIP-seq
						mmu-miR-342-3p	L2hgdh	CLIP-seq
						mmu-miR-342-3p	Larp1b	CLIP-seq
						mmu-miR-342-3p	Lasp1	CLIP-seq
						mmu-miR-342-3p	Lats2	CLIP-seq
						mmu-miR-342-3p	Lbh	CLIP-seq
						mmu-miR-342-3p	Lbr	CLIP-seq
						mmu-miR-342-3p	Lcp1	CLIP-seq
						mmu-miR-342-3p	Ldha	CLIP-seq
						mmu-miR-342-3p	Ldlrap1	CLIP-seq
						mmu-miR-342-3p	Lemd3	CLIP-seq
						mmu-miR-342-3p	Lias	CLIP-seq
						mmu-miR-342-3p	Lifr	CLIP-seq
						mmu-miR-342-3p	Limd1	CLIP-seq
						mmu-miR-342-3p	Lin28a	CLIP-seq
						mmu-miR-342-3p	Lin52	CLIP-seq
						mmu-miR-342-3p	Lrig2	CLIP-seq
						mmu-miR-342-3p	Lrrc10b	CLIP-seq
						mmu-miR-342-3p	Lrrc15	CLIP-seq
						mmu-miR-342-3p	Lrrc58	CLIP-seq
						mmu-miR-342-3p	Lrrk1	CLIP-seq
						mmu-miR-342-3p	Luzp1	CLIP-seq
						mmu-miR-342-3p	Mafk	CLIP-seq
						mmu-miR-342-3p	Man2a1	CLIP-seq
						mmu-miR-342-3p	Map2k4	CLIP-seq
						mmu-miR-342-3p	Marcksl1	CLIP-seq
						mmu-miR-342-3p	Mark3	CLIP-seq
						mmu-miR-342-3p	Mavs	CLIP-seq
						mmu-miR-342-3p	Mcm10	CLIP-seq
						mmu-miR-342-3p	Mdga1	CLIP-seq
						mmu-miR-342-3p	Mdm2	CLIP-seq
						mmu-miR-342-3p	Melk	CLIP-seq
						mmu-miR-342-3p	Mib1	CLIP-seq
						mmu-miR-342-3p	Mier2	CLIP-seq
						mmu-miR-342-3p	Mllt6	CLIP-seq
						mmu-miR-342-3p	Mlxip	CLIP-seq
						mmu-miR-342-3p	Morc2a	CLIP-seq
						mmu-miR-342-3p	Mphosph9	CLIP-seq
						mmu-miR-342-3p	Mpp7	CLIP-seq
						mmu-miR-342-3p	Mrfap1	CLIP-seq
						mmu-miR-342-3p	Mrpl17	CLIP-seq
						mmu-miR-342-3p	Mrpl50	CLIP-seq
						mmu-miR-342-3p	Mtmr6	CLIP-seq
						mmu-miR-342-3p	Muc19	CLIP-seq
						mmu-miR-342-3p	Mxd1	CLIP-seq
						mmu-miR-342-3p	Myo1c	CLIP-seq
						mmu-miR-342-3p	Naif1	CLIP-seq
						mmu-miR-342-3p	Nap1l5	CLIP-seq
						mmu-miR-342-3p	Narf	CLIP-seq
						mmu-miR-342-3p	Ndufs6	CLIP-seq
						mmu-miR-342-3p	Nek2	CLIP-seq
						mmu-miR-342-3p	Nhp2	CLIP-seq
						mmu-miR-342-3p	Nip7	CLIP-seq
						mmu-miR-342-3p	Nkap	CLIP-seq
						mmu-miR-342-3p	Nlk	CLIP-seq
						mmu-miR-342-3p	Nme3	CLIP-seq
						mmu-miR-342-3p	Nmnat2	CLIP-seq
						mmu-miR-342-3p	Nmt1	CLIP-seq
						mmu-miR-342-3p	Noc3l	CLIP-seq
						mmu-miR-342-3p	Npepps	CLIP-seq
						mmu-miR-342-3p	Nphp3	CLIP-seq
						mmu-miR-342-3p	Nr1d2	CLIP-seq
						mmu-miR-342-3p	Nras	CLIP-seq
						mmu-miR-342-3p	Nrxn3	CLIP-seq
						mmu-miR-342-3p	Nucks1	CLIP-seq
						mmu-miR-342-3p	Nudt3	CLIP-seq
						mmu-miR-342-3p	Nudt7	CLIP-seq
						mmu-miR-342-3p	Ocln	CLIP-seq
						mmu-miR-342-3p	Odc1	CLIP-seq
						mmu-miR-342-3p	Ogdh	CLIP-seq
						mmu-miR-342-3p	Olfr536	CLIP-seq
						mmu-miR-342-3p	Onecut3	CLIP-seq
						mmu-miR-342-3p	Opn1sw	CLIP-seq
						mmu-miR-342-3p	Oprk1	CLIP-seq
						mmu-miR-342-3p	Osbpl7	CLIP-seq
						mmu-miR-342-3p	Osbpl8	CLIP-seq
						mmu-miR-342-3p	Ostc	CLIP-seq
						mmu-miR-342-3p	Otub1	CLIP-seq
						mmu-miR-342-3p	Otud4	CLIP-seq
						mmu-miR-342-3p	P4hb	CLIP-seq
						mmu-miR-342-3p	Pak1ip1	CLIP-seq
						mmu-miR-342-3p	Panx2	CLIP-seq
						mmu-miR-342-3p	Pappa	CLIP-seq
						mmu-miR-342-3p	Paqr9	CLIP-seq
						mmu-miR-342-3p	Parn	CLIP-seq
						mmu-miR-342-3p	Pcgf3	CLIP-seq
						mmu-miR-342-3p	Pcif1	CLIP-seq
						mmu-miR-342-3p	Pck2	CLIP-seq
						mmu-miR-342-3p	Pde3b	CLIP-seq
						mmu-miR-342-3p	Pde7a	CLIP-seq
						mmu-miR-342-3p	Pds5b	CLIP-seq
						mmu-miR-342-3p	Pdzd2	CLIP-seq
						mmu-miR-342-3p	Peg10	CLIP-seq
						mmu-miR-342-3p	Pfn2	CLIP-seq
						mmu-miR-342-3p	Pgm2	CLIP-seq
						mmu-miR-342-3p	Pgm2l1	CLIP-seq
						mmu-miR-342-3p	Pgr	CLIP-seq
						mmu-miR-342-3p	Pgrmc2	CLIP-seq
						mmu-miR-342-3p	Pigm	CLIP-seq
						mmu-miR-342-3p	Pitpnm2	CLIP-seq
						mmu-miR-342-3p	Pkp2	CLIP-seq
						mmu-miR-342-3p	Plekhf2	CLIP-seq
						mmu-miR-342-3p	Polr3g	CLIP-seq
						mmu-miR-342-3p	Pom121	CLIP-seq
						mmu-miR-342-3p	Ppara	CLIP-seq
						mmu-miR-342-3p	Ppfia4	CLIP-seq
						mmu-miR-342-3p	Ppm1h	CLIP-seq
						mmu-miR-342-3p	Pptc7	CLIP-seq
						mmu-miR-342-3p	Prdm16	CLIP-seq
						mmu-miR-342-3p	Prelp	CLIP-seq
						mmu-miR-342-3p	Prkaa2	CLIP-seq
						mmu-miR-342-3p	Prkab2	CLIP-seq
						mmu-miR-342-3p	Prkci	CLIP-seq
						mmu-miR-342-3p	Prkd3	CLIP-seq
						mmu-miR-342-3p	Prmt8	CLIP-seq
						mmu-miR-342-3p	Prpf38b	CLIP-seq
						mmu-miR-342-3p	Prrc2b	CLIP-seq
						mmu-miR-342-3p	Prrc2c	CLIP-seq
						mmu-miR-342-3p	Psap	CLIP-seq
						mmu-miR-342-3p	Psip1	CLIP-seq
						mmu-miR-342-3p	Psmd14	CLIP-seq
						mmu-miR-342-3p	Pten	CLIP-seq
						mmu-miR-342-3p	Ptprc	CLIP-seq
						mmu-miR-342-3p	Qk	CLIP-seq
						mmu-miR-342-3p	Rab11b	CLIP-seq
						mmu-miR-342-3p	Rab23	CLIP-seq
						mmu-miR-342-3p	Rab4a	CLIP-seq
						mmu-miR-342-3p	Rabep1	CLIP-seq
						mmu-miR-342-3p	Rabl3	CLIP-seq
						mmu-miR-342-3p	Rac2	CLIP-seq
						mmu-miR-342-3p	Rad23b	CLIP-seq
						mmu-miR-342-3p	Ralbp1	CLIP-seq
						mmu-miR-342-3p	Rap2a	CLIP-seq
						mmu-miR-342-3p	Rassf1	CLIP-seq
						mmu-miR-342-3p	Rbbp5	CLIP-seq
						mmu-miR-342-3p	Rbl1	CLIP-seq
						mmu-miR-342-3p	Rbm19	CLIP-seq
						mmu-miR-342-3p	Rbm27	CLIP-seq
						mmu-miR-342-3p	Rbpms2	CLIP-seq
						mmu-miR-342-3p	Rc3h1	CLIP-seq
						mmu-miR-342-3p	Rdh1	CLIP-seq
						mmu-miR-342-3p	Rdh19	CLIP-seq
						mmu-miR-342-3p	Rfwd3	CLIP-seq
						mmu-miR-342-3p	Rfx3	CLIP-seq
						mmu-miR-342-3p	Rgs4	CLIP-seq
						mmu-miR-342-3p	Rgs9bp	CLIP-seq
						mmu-miR-342-3p	Rinl	CLIP-seq
						mmu-miR-342-3p	Rmnd5a	CLIP-seq
						mmu-miR-342-3p	Rnf144b	CLIP-seq
						mmu-miR-342-3p	Rnf146	CLIP-seq
						mmu-miR-342-3p	Rnf165	CLIP-seq
						mmu-miR-342-3p	Rnf24	CLIP-seq
						mmu-miR-342-3p	Rnf8	CLIP-seq
						mmu-miR-342-3p	Robo1	CLIP-seq
						mmu-miR-342-3p	Rpa2	CLIP-seq
						mmu-miR-342-3p	Rps6kb1	CLIP-seq
						mmu-miR-342-3p	Rsad2	CLIP-seq
						mmu-miR-342-3p	Rsbn1	CLIP-seq
						mmu-miR-342-3p	Rtn4ip1	CLIP-seq
						mmu-miR-342-3p	S1pr1	CLIP-seq
						mmu-miR-342-3p	Sap18	CLIP-seq
						mmu-miR-342-3p	Sbno1	CLIP-seq
						mmu-miR-342-3p	Scamp2	CLIP-seq
						mmu-miR-342-3p	Scamp4	CLIP-seq
						mmu-miR-342-3p	Scarb2	CLIP-seq
						mmu-miR-342-3p	Scly	CLIP-seq
						mmu-miR-342-3p	Scrn3	CLIP-seq
						mmu-miR-342-3p	Sdad1	CLIP-seq
						mmu-miR-342-3p	Sdcbp	CLIP-seq
						mmu-miR-342-3p	Sec22a	CLIP-seq
						mmu-miR-342-3p	Sec23b	CLIP-seq
						mmu-miR-342-3p	Sel1l3	CLIP-seq
						mmu-miR-342-3p	Senp2	CLIP-seq
						mmu-miR-342-3p	Serbp1	CLIP-seq
						mmu-miR-342-3p	Serinc3	CLIP-seq
						mmu-miR-342-3p	Serinc5	CLIP-seq
						mmu-miR-342-3p	Setd5	CLIP-seq
						mmu-miR-342-3p	Setd7	CLIP-seq
						mmu-miR-342-3p	Sf3a1	CLIP-seq
						mmu-miR-342-3p	Sft2d2	CLIP-seq
						mmu-miR-342-3p	Sfxn1	CLIP-seq
						mmu-miR-342-3p	Sh2b1	CLIP-seq
						mmu-miR-342-3p	Sh3d19	CLIP-seq
						mmu-miR-342-3p	She	CLIP-seq
						mmu-miR-342-3p	Siah2	CLIP-seq
						mmu-miR-342-3p	Six1	CLIP-seq
						mmu-miR-342-3p	Skil	CLIP-seq
						mmu-miR-342-3p	Slc11a2	CLIP-seq
						mmu-miR-342-3p	Slc16a2	CLIP-seq
						mmu-miR-342-3p	Slc16a6	CLIP-seq
						mmu-miR-342-3p	Slc1a4	CLIP-seq
						mmu-miR-342-3p	Slc20a1	CLIP-seq
						mmu-miR-342-3p	Slc22a15	CLIP-seq
						mmu-miR-342-3p	Slc22a23	CLIP-seq
						mmu-miR-342-3p	Slc22a5	CLIP-seq
						mmu-miR-342-3p	Slc25a25	CLIP-seq
						mmu-miR-342-3p	Slc25a37	CLIP-seq
						mmu-miR-342-3p	Slc29a3	CLIP-seq
						mmu-miR-342-3p	Slc30a1	CLIP-seq
						mmu-miR-342-3p	Slc35b4	CLIP-seq
						mmu-miR-342-3p	Slc35d1	CLIP-seq
						mmu-miR-342-3p	Slc37a2	CLIP-seq
						mmu-miR-342-3p	Slc4a1	CLIP-seq
						mmu-miR-342-3p	Slc5a3	CLIP-seq
						mmu-miR-342-3p	Slc6a1	CLIP-seq
						mmu-miR-342-3p	Slc6a2	CLIP-seq
						mmu-miR-342-3p	Slc6a4	CLIP-seq
						mmu-miR-342-3p	Slc7a14	CLIP-seq
						mmu-miR-342-3p	Slc8a1	CLIP-seq
						mmu-miR-342-3p	Slitrk2	CLIP-seq
						mmu-miR-342-3p	Smad3	CLIP-seq
						mmu-miR-342-3p	Smc2	CLIP-seq
						mmu-miR-342-3p	Smoc2	CLIP-seq
						mmu-miR-342-3p	Snap23	CLIP-seq
						mmu-miR-342-3p	Snapc1	CLIP-seq
						mmu-miR-342-3p	Snph	CLIP-seq
						mmu-miR-342-3p	Son	CLIP-seq
						mmu-miR-342-3p	Sorcs3	CLIP-seq
						mmu-miR-342-3p	Sp1	CLIP-seq
						mmu-miR-342-3p	Sparc	CLIP-seq
						mmu-miR-342-3p	Spata13	CLIP-seq
						mmu-miR-342-3p	Spcs1	CLIP-seq
						mmu-miR-342-3p	Specc1	CLIP-seq
						mmu-miR-342-3p	Spin1	CLIP-seq
						mmu-miR-342-3p	Srcin1	CLIP-seq
						mmu-miR-342-3p	Srsf10	CLIP-seq
						mmu-miR-342-3p	St3gal1	CLIP-seq
						mmu-miR-342-3p	Stard4	CLIP-seq
						mmu-miR-342-3p	Stat3	CLIP-seq
						mmu-miR-342-3p	Stil	CLIP-seq
						mmu-miR-342-3p	Stk17b	CLIP-seq
						mmu-miR-342-3p	Stk38l	CLIP-seq
						mmu-miR-342-3p	Stk4	CLIP-seq
						mmu-miR-342-3p	Stx11	CLIP-seq
						mmu-miR-342-3p	Styx	CLIP-seq
						mmu-miR-342-3p	Sumo3	CLIP-seq
						mmu-miR-342-3p	Syde1	CLIP-seq
						mmu-miR-342-3p	Synj1	CLIP-seq
						mmu-miR-342-3p	Tab2	CLIP-seq
						mmu-miR-342-3p	Tada2a	CLIP-seq
						mmu-miR-342-3p	Tanc2	CLIP-seq
						mmu-miR-342-3p	Tbc1d13	CLIP-seq
						mmu-miR-342-3p	Tbcel	CLIP-seq
						mmu-miR-342-3p	Tbl1xr1	CLIP-seq
						mmu-miR-342-3p	Tcf12	CLIP-seq
						mmu-miR-342-3p	Tdrkh	CLIP-seq
						mmu-miR-342-3p	Tfdp2	CLIP-seq
						mmu-miR-342-3p	Tgfbr1	CLIP-seq
						mmu-miR-342-3p	Thbs2	CLIP-seq
						mmu-miR-342-3p	Timeless	CLIP-seq
						mmu-miR-342-3p	Timm8a1	CLIP-seq
						mmu-miR-342-3p	Tlk1	CLIP-seq
						mmu-miR-342-3p	Tmco3	CLIP-seq
						mmu-miR-342-3p	Tmem26	CLIP-seq
						mmu-miR-342-3p	Tmem30b	CLIP-seq
						mmu-miR-342-3p	Tmem41b	CLIP-seq
						mmu-miR-342-3p	Tmem65	CLIP-seq
						mmu-miR-342-3p	Tmprss2	CLIP-seq
						mmu-miR-342-3p	Tmtc2	CLIP-seq
						mmu-miR-342-3p	Tmx1	CLIP-seq
						mmu-miR-342-3p	Tmx4	CLIP-seq
						mmu-miR-342-3p	Tnfaip1	CLIP-seq
						mmu-miR-342-3p	Tnfrsf9	CLIP-seq
						mmu-miR-342-3p	Tnfsf15	CLIP-seq
						mmu-miR-342-3p	Tnpo1	CLIP-seq
						mmu-miR-342-3p	Tnrc6b	CLIP-seq
						mmu-miR-342-3p	Tnrc6c	CLIP-seq
						mmu-miR-342-3p	Tor1aip1	CLIP-seq
						mmu-miR-342-3p	Tor1aip2	CLIP-seq
						mmu-miR-342-3p	Tpcn1	CLIP-seq
						mmu-miR-342-3p	Tpd52l2	CLIP-seq
						mmu-miR-342-3p	Tppp	CLIP-seq
						mmu-miR-342-3p	Trappc10	CLIP-seq
						mmu-miR-342-3p	Trappc1	CLIP-seq
						mmu-miR-342-3p	Trim39	CLIP-seq
						mmu-miR-342-3p	Trip4	CLIP-seq
						mmu-miR-342-3p	Trp53inp1	CLIP-seq
						mmu-miR-342-3p	Trp53inp2	CLIP-seq
						mmu-miR-342-3p	Trp73	CLIP-seq
						mmu-miR-342-3p	Tsc1	CLIP-seq
						mmu-miR-342-3p	Tsn	CLIP-seq
						mmu-miR-342-3p	Tspan4	CLIP-seq
						mmu-miR-342-3p	Tspan6	CLIP-seq
						mmu-miR-342-3p	Ttc14	CLIP-seq
						mmu-miR-342-3p	Ttyh3	CLIP-seq
						mmu-miR-342-3p	Ubash3b	CLIP-seq
						mmu-miR-342-3p	Ube2k	CLIP-seq
						mmu-miR-342-3p	Ube2v2	CLIP-seq
						mmu-miR-342-3p	Ube2z	CLIP-seq
						mmu-miR-342-3p	Ubn1	CLIP-seq
						mmu-miR-342-3p	Ubxn7	CLIP-seq
						mmu-miR-342-3p	Uimc1	CLIP-seq
						mmu-miR-342-3p	Urb2	CLIP-seq
						mmu-miR-342-3p	Usp13	CLIP-seq
						mmu-miR-342-3p	Uspl1	CLIP-seq
						mmu-miR-342-3p	Vegfa	CLIP-seq
						mmu-miR-342-3p	Vmn1r58	CLIP-seq
						mmu-miR-342-3p	Vps35	CLIP-seq
						mmu-miR-342-3p	Vsx2	CLIP-seq
						mmu-miR-342-3p	Wac	CLIP-seq
						mmu-miR-342-3p	Wasl	CLIP-seq
						mmu-miR-342-3p	Wdr81	CLIP-seq
						mmu-miR-342-3p	Wnt9a	CLIP-seq
						mmu-miR-342-3p	Wwp2	CLIP-seq
						mmu-miR-342-3p	Xk	CLIP-seq
						mmu-miR-342-3p	Zadh2	CLIP-seq
						mmu-miR-342-3p	Zbtb34	CLIP-seq
						mmu-miR-342-3p	Zbtb39	CLIP-seq
						mmu-miR-342-3p	Zbtb40	CLIP-seq
						mmu-miR-342-3p	Zbtb4	CLIP-seq
						mmu-miR-342-3p	Zc3hav1l	CLIP-seq
						mmu-miR-342-3p	Zeb1	CLIP-seq
						mmu-miR-342-3p	Zfand5	CLIP-seq
						mmu-miR-342-3p	Zfp11	CLIP-seq
						mmu-miR-342-3p	Zfp143	CLIP-seq
						mmu-miR-342-3p	Zfp236	CLIP-seq
						mmu-miR-342-3p	Zfp26	CLIP-seq
[truncated: 672 more rows]

[truncated: 9 more sheets: S2-Exercise_Down_Targets, S3-GO_Phase_Up, S3-GO_Exercise_Up, S3-GO_Phase_Down, S3-GO_Exercise_Down, S4-KEGG_Phase_Up, S4-KEGG_Exercise_Up, S4-KEGG_Phase_Down, S4-KEGG_Exercise_Down]
